# Supplementary material for: Microbial shifts in the aging mouse gut
Source: Microbiome. 2014 Dec 5;2:50. doi: 10.1186/s40168-014-0050-9 (PMC4269096; doi:10.1186/s40168-014-0050-9)
Supplement: Additional file 2: — Microbiome sample metadata. Microbiome metadata for 21 samples from 10 mice. [file 40168_2014_50_MOESM2_ESM.xlsx]

## Sheet: Microbiome in frail mice_sample
Additional File 2: Microbiome metadata for 21 samples from 10 mice.
Age Group	Mouse ID	Stool Sample Name & Date of Collection	Date of Frailty Index	Frailty Index	Age (days)
Young	6Y	6Y-May23	2012-05-22	0.048	161
		6Y-June1	2012-06-06	0.032	176
	7Y	Y7-Aug14	2012-06-27	0.0323	197
		Y7-Aug15
	8Y	8Y-May23	2012-05-22	0.008	161
	9Y	9Y-June1	2012-06-06	0	176
		9Y-May23	2012-05-22	0.032	161
	10Y	10Y-June1	2012-06-06	0.008	176
		10Y-May23	2012-05-22	0.024	161
Middle	11M	11M-May23	2012-05-25	0.097	566
		M11-Jul13	2012-06-29	0.0726	601
		M11-Aug14
		M11-Aug15
	13M	13M-May23	2012-05-25	0.137	566
		M13-Jul13	2012-06-29	0.129	601
Old	1E	1E-May23	2012-05-24	0.387	839
		1E-Aug16	2012-06-25	0.387	871
	2E	2E-May24	2012-05-24	0.25	839
		2E-Aug14	2012-06-25	0.21	871
		2E-Aug15
	4E	4E-June1	2012-06-04	0.371	850
