# Supplementary material for: Microbial shifts in the aging mouse gut
Source: Microbiome. 2014 Dec 5;2:50. doi: 10.1186/s40168-014-0050-9 (PMC4269096; doi:10.1186/s40168-014-0050-9)
Supplement: Additional file 6: — Taxonomic assignments. The proportion of sequences assigned to each sample at each taxonomic rank, along with means for each age group and significance of difference in means using Kruskal-Wallis H -test with Benjamini-Hochberg FDR multiple test correction, is illustrated. Taxa with p value <0.05 are highlighted in green. [file 40168_2014_50_MOESM6_ESM.xlsx]

## Sheet: Legend
Additional File 6. Proportion of sequences assigned to each sample at each taxonomic rank, along with means for each age group and signficance of difference in means using Kruskal-Wallis H-test with Benjamini-Hochberg FDR multiple test correction. Taxa with p-value < 0.05 are highlighted in green.

## Sheet: Phylum
Kingdom	Phylum	p-values	p-values (corrected)	Effect size	Young: mean rel. freq. (%)	Young: std. dev. (%)	Middle: mean rel. freq. (%)	Middle: std. dev. (%)	Old: mean rel. freq. (%)	Old: std. dev. (%)	10Y-June1	10Y-June1: parent seq. count	10Y-June1: rel. freq. (%)	10Y-May23	10Y-May23: parent seq. count	10Y-May23: rel. freq. (%)	6Y-June1	6Y-June1: parent seq. count	6Y-June1: rel. freq. (%)	6Y-May23	6Y-May23: parent seq. count	6Y-May23: rel. freq. (%)	8Y-May23	8Y-May23: parent seq. count	8Y-May23: rel. freq. (%)	9Y-June1	9Y-June1: parent seq. count	9Y-June1: rel. freq. (%)	9Y-May23	9Y-May23: parent seq. count	9Y-May23: rel. freq. (%)	Y7-Aug14	Y7-Aug14: parent seq. count	Y7-Aug14: rel. freq. (%)	Y7-Aug15	Y7-Aug15: parent seq. count	Y7-Aug15: rel. freq. (%)	11M-May23	11M-May23: parent seq. count	11M-May23: rel. freq. (%)	13M-May23	13M-May23: parent seq. count	13M-May23: rel. freq. (%)	M11-Aug14	M11-Aug14: parent seq. count	M11-Aug14: rel. freq. (%)	M11-Aug15	M11-Aug15: parent seq. count	M11-Aug15: rel. freq. (%)
Bacteria	TM7	0.000127156	0.00483191	0.768521	0.315925	0.126481	0	0	0.0184168	0.0185031	48	16396	0.292754	15	18135	0.082713	77	21442	0.359108	48	14993	0.320149	75	20498	0.365889	125	25547	0.489294	50	19707	0.253717	125	25134	0.497334	46	25224	0.182366	0	16739	0	0	19527	0	0	30370	0	0	19812	0
Bacteria	Cyanobacteria	0.000611147	0.0116118	0.47668	0.403518	0.312234	0.00995317	0.012295	0.00813038	0.00690136	71	16396	0.433032	80	18135	0.441136	38	21442	0.177222	51	14993	0.340159	61	20498	0.29759	26	25547	0.101773	65	19707	0.329832	311	25134	1.23737	69	25224	0.273549	6	16739	0.0358444	2	19527	0.0102422	3	30370	0.00987817	0	19812	0
Bacteria	Verrucomicrobia	0.00206032	0.019573	0.1297	0.512772	0.815522	0.395694	0.277594	0.00473333	0.00544709	7	16396	0.0426933	69	18135	0.38048	14	21442	0.0652924	20	14993	0.133396	91	20498	0.443946	53	25547	0.207461	30	19707	0.15223	700	25134	2.78507	102	25224	0.404377	18	16739	0.107533	65	19527	0.332872	209	30370	0.688179	157	19812	0.792449
Bacteria	Proteobacteria	0.00178124	0.0225623	0.479552	0.390358	0.162559	0.0799818	0.042708	0.258769	0.145979	121	16396	0.737985	69	18135	0.38048	117	21442	0.545658	40	14993	0.266791	85	20498	0.414675	109	25547	0.426665	45	19707	0.228345	85	25134	0.338187	44	25224	0.174437	26	16739	0.155326	3	19527	0.0153633	31	30370	0.102074	16	19812	0.0807591
Bacteria	Tenericutes	0.00312025	0.0237139	0.727899	1.02088	0.555705	4.11858	1.351	0.791531	0.662997	262	16396	1.59795	363	18135	2.00165	66	21442	0.307807	109	14993	0.727006	129	20498	0.62933	340	25547	1.33088	269	19707	1.365	232	25134	0.923052	77	25224	0.305265	294	16739	1.75638	985	19527	5.0443	1353	30370	4.45505	906	19812	4.57299
Bacteria	Fusobacteria	0.110068	0.418259	0.199556	0.00184126	0.0027876	0	0	0	0	0	16396	0	0	18135	0	1	21442	0.00466374	0	14993	0	0	20498	0	0	25547	0	0	19707	0	1	25134	0.00397867	2	25224	0.00792896	0	16739	0	0	19527	0	0	30370	0	0	19812	0
Bacteria	WS3	0.293056	0.428313	0.12486	0.00178355	0.00254117	0	0	0.00141641	0.00207159	1	16396	0.00609905	0	18135	0	0	21442	0	0	14993	0	1	20498	0.00487852	0	25547	0	1	19707	0.00507434	0	25134	0	0	25224	0	0	16739	0	0	19527	0	0	30370	0	0	19812	0
Bacteria	Deferribacteres	0.288059	0.43785	0.144937	1.13349	0.954106	0.399682	0.295781	1.7331	1.95308	3	16396	0.0182971	230	18135	1.26827	10	21442	0.0466374	167	14993	1.11385	145	20498	0.707386	277	25547	1.08428	398	19707	2.01959	169	25134	0.672396	825	25224	3.27069	36	16739	0.215067	37	19527	0.189481	280	30370	0.921962	137	19812	0.6915
Bacteria	Thermi	0.33122	0.449513	0.0781281	0.00185369	0.00270968	0.00199136	0.00445281	0	0	1	16396	0.00609905	0	18135	0	0	21442	0	1	14993	0.00666978	0	20498	0	1	25547	0.00391435	0	19707	0	0	25134	0	0	25224	0	2	16739	0.0119481	0	19527	0	0	30370	0	0	19812	0
Bacteria	BHI80-139	0.286505	0.453633	0.125	0	0	0	0	0.000555704	0.00124259	0	16396	0	0	18135	0	0	21442	0	0	14993	0	0	20498	0	0	25547	0	0	19707	0	0	25134	0	0	25224	0	0	16739	0	0	19527	0	0	30370	0	0	19812	0
Bacteria	TM6	0.32634	0.459293	0.125931	0.00150233	0.00213613	0.00263322	0.00281669	0.000489131	0.00109373	0	16396	0	0	18135	0	1	21442	0.00466374	0	14993	0	1	20498	0.00487852	0	25547	0	0	19707	0	1	25134	0.00397867	0	25224	0	1	16739	0.00597407	0	19527	0	1	30370	0.00329272	0	19812	0
Bacteria	Planctomycetes	0.110068	0.464732	0.211472	0.00185926	0.00271395	0	0	0	0	1	16396	0.00609905	0	18135	0	0	21442	0	1	14993	0.00666978	0	20498	0	0	25547	0	0	19707	0	0	25134	0	1	25224	0.00396448	0	16739	0	0	19527	0	0	30370	0	0	19812	0
Bacteria	GN04	0.286505	0.473356	0.125	0	0	0	0	0.000801745	0.00179276	0	16396	0	0	18135	0	0	21442	0	0	14993	0	0	20498	0	0	25547	0	0	19707	0	0	25134	0	0	25224	0	0	16739	0	0	19527	0	0	30370	0	0	19812	0
Bacteria	Chlorobi	0.362609	0.475143	0.11443	0.0156085	0.00845064	0.0117489	0.0067951	0.0204629	0.0119236	2	16396	0.0121981	3	18135	0.0165426	4	21442	0.018655	1	14993	0.00666978	5	20498	0.0243926	4	25547	0.0156574	6	19707	0.030446	4	25134	0.0159147	0	25224	0	1	16739	0.00597407	3	19527	0.0153633	3	30370	0.00987817	5	19812	0.0252372
Bacteria	Fibrobacteres	0.286505	0.494872	0.125	0	0	0	0	0.000489131	0.00109373	0	16396	0	0	18135	0	0	21442	0	0	14993	0	0	20498	0	0	25547	0	0	19707	0	0	25134	0	0	25224	0	0	16739	0	0	19527	0	0	30370	0	0	19812	0
Bacteria	WS1	0.286505	0.518437	0.125	0	0	0.000625696	0.0013991	0	0	0	16396	0	0	18135	0	0	21442	0	0	14993	0	0	20498	0	0	25547	0	0	19707	0	0	25134	0	0	25224	0	0	16739	0	0	19527	0	0	30370	0	0	19812	0
Bacteria	FBP	0.110068	0.522824	0.211875	0.00179585	0.00261824	0	0	0	0	0	16396	0	1	18135	0.0055142	0	21442	0	1	14993	0.00666978	0	20498	0	0	25547	0	0	19707	0	1	25134	0.00397867	0	25224	0	0	16739	0	0	19527	0	0	30370	0	0	19812	0
Bacteria	Chloroflexi	0.184952	0.540628	0.143884	0.00104762	0.00199586	0	0	0.00173289	0.00176803	0	16396	0	1	18135	0.0055142	0	21442	0	0	14993	0	0	20498	0	1	25547	0.00391435	0	19707	0	0	25134	0	0	25224	0	0	16739	0	0	19527	0	0	30370	0	0	19812	0
Bacteria	BRC1	0.156619	0.541047	0.115547	0.00296175	0.00371168	0.00146694	0.00210789	0.00421167	0.00195528	0	16396	0	0	18135	0	1	21442	0.00466374	0	14993	0	0	20498	0	1	25547	0.00391435	2	19707	0.0101487	0	25134	0	2	25224	0.00792896	0	16739	0	0	19527	0	0	30370	0	1	19812	0.00504745
Bacteria	Elusimicrobia	0.286505	0.544359	0.125	0	0	0.00108876	0.00243453	0	0	0	16396	0	0	18135	0	0	21442	0	0	14993	0	0	20498	0	0	25547	0	0	19707	0	0	25134	0	0	25224	0	0	16739	0	0	19527	0	0	30370	0	0	19812	0
Bacteria	Actinobacteria	0.103031	0.55931	0.3256	0.0529559	0.0233714	0.0410823	0.0216689	0.105856	0.061671	12	16396	0.0731886	8	18135	0.0441136	7	21442	0.0326462	6	14993	0.0400187	7	20498	0.0341497	12	25547	0.0469722	10	19707	0.0507434	11	25134	0.0437654	28	25224	0.111005	4	16739	0.0238963	10	19527	0.0512111	15	30370	0.0493908	8	19812	0.0403796
Bacteria	WPS-2	0.286505	0.57301	0.125	0	0	0.000548787	0.00122713	0	0	0	16396	0	0	18135	0	0	21442	0	0	14993	0	0	20498	0	0	25547	0	0	19707	0	0	25134	0	0	25224	0	0	16739	0	0	19527	0	1	30370	0.00329272	0	19812	0
Bacteria	TPD-58	0.183175	0.580053	0.206021	0	0	0.00209263	0.0030435	0.000489131	0.00109373	0	16396	0	0	18135	0	0	21442	0	0	14993	0	0	20498	0	0	25547	0	0	19707	0	0	25134	0	0	25224	0	0	16739	0	0	19527	0	0	30370	0	1	19812	0.00504745
Bacteria	Nitrospirae	0.218341	0.59264	0.153744	0.000518194	0.00146567	0.00183692	0.00261153	0	0	0	16396	0	0	18135	0	1	21442	0.00466374	0	14993	0	0	20498	0	0	25547	0	0	19707	0	0	25134	0	0	25224	0	1	16739	0.00597407	0	19527	0	0	30370	0	1	19812	0.00504745
Bacteria	Acidobacteria	0.0992045	0.628295	0.142703	0.012576	0.0145675	0.00209263	0.0030435	0.0101356	0.00904152	0	16396	0	1	18135	0.0055142	1	21442	0.00466374	4	14993	0.0266791	0	20498	0	3	25547	0.0117431	1	19707	0.00507434	3	25134	0.011936	12	25224	0.0475737	0	16739	0	0	19527	0	0	30370	0	1	19812	0.00504745
Bacteria	OP8	0.286505	0.640422	0.125	0	0	0	0	0.00111141	0.00248518	0	16396	0	0	18135	0	0	21442	0	0	14993	0	0	20498	0	0	25547	0	0	19707	0	0	25134	0	0	25224	0	0	16739	0	0	19527	0	0	30370	0	0	19812	0
Bacteria	ZB3	0.513417	0.650328	0.0666667	0.000440498	0.00124592	0	0	0	0	0	16396	0	0	18135	0	0	21442	0	0	14993	0	0	20498	0	0	25547	0	0	19707	0	0	25134	0	1	25224	0.00396448	0	16739	0	0	19527	0	0	30370	0	0	19812	0
Bacteria	GOUTA4	0.259626	0.65772	0.113125	0.000563815	0.00159471	0	0	0.00143861	0.00211197	0	16396	0	0	18135	0	0	21442	0	0	14993	0	0	20498	0	0	25547	0	1	19707	0.00507434	0	25134	0	0	25224	0	0	16739	0	0	19527	0	0	30370	0	0	19812	0
Bacteria	Firmicutes	0.642106	0.677779	0.0636503	45.4513	17.6142	37.4246	7.92633	46.0375	13.8539	6158	16396	37.5579	7533	18135	41.5385	5583	21442	26.0377	9611	14993	64.1032	5811	20498	28.3491	9749	25547	38.161	7708	19707	39.113	12276	25134	48.8422	21531	25224	85.3592	4775	16739	28.5262	5111	19527	26.174	12703	30370	41.8275	7243	19812	36.5587
Bacteria	Hyd24-12	0.286505	0.680449	0.125	0	0	0.000841241	0.00188107	0	0	0	16396	0	0	18135	0	0	21442	0	0	14993	0	0	20498	0	0	25547	0	0	19707	0	0	25134	0	0	25224	0	0	16739	0	0	19527	0	0	30370	0	1	19812	0.00504745
Bacteria	Synergistetes	0.634096	0.688447	0.0397674	0.000612689	0.00173295	0	0	0.000555704	0.00124259	0	16396	0	1	18135	0.0055142	0	21442	0	0	14993	0	0	20498	0	0	25547	0	0	19707	0	0	25134	0	0	25224	0	0	16739	0	0	19527	0	0	30370	0	0	19812	0
Bacteria	Armatimonadetes	0.576658	0.706872	0.0456382	0.00301886	0.00295473	0.00163754	0.00249756	0.00222202	0.00234477	0	16396	0	0	18135	0	1	21442	0.00466374	1	14993	0.00666978	0	20498	0	1	25547	0.00391435	0	19707	0	2	25134	0.00795735	1	25224	0.00396448	0	16739	0	0	19527	0	1	30370	0.00329272	0	19812	0
Bacteria	Caldithrix	0.634096	0.708695	0.0414795	0.000440498	0.00124592	0	0	0.000489131	0.00109373	0	16396	0	0	18135	0	0	21442	0	0	14993	0	0	20498	0	0	25547	0	0	19707	0	0	25134	0	1	25224	0.00396448	0	16739	0	0	19527	0	0	30370	0	0	19812	0
Bacteria	Spirochaetes	0.634096	0.730171	0.0397674	0.00122538	0.00346589	0	0	0.00111141	0.00248518	0	16396	0	2	18135	0.0110284	0	21442	0	0	14993	0	0	20498	0	0	25547	0	0	19707	0	0	25134	0	0	25224	0	0	16739	0	0	19527	0	0	30370	0	0	19812	0
Bacteria	SAR406	0.634096	0.752989	0.04143	0.000442075	0.00125038	0	0	0.000489131	0.00109373	0	16396	0	0	18135	0	0	21442	0	0	14993	0	0	20498	0	0	25547	0	0	19707	0	1	25134	0.00397867	0	25224	0	0	16739	0	0	19527	0	0	30370	0	0	19812	0
Bacteria	Gemmatimonadetes	0.76038	0.78093	0.0216556	0.00173086	0.00250242	0.002028	0.00210099	0.00111141	0.00248518	1	16396	0.00609905	1	18135	0.0055142	0	21442	0	0	14993	0	0	20498	0	0	25547	0	0	19707	0	0	25134	0	1	25224	0.00396448	0	16739	0	1	19527	0.00512111	1	30370	0.00329272	0	19812	0
Bacteria	Bacteroidetes	0.847093	0.847093	0.0396798	50.667	18.2231	57.4989	8.59669	50.9927	14.3497	9708	16396	59.2096	9758	18135	53.8076	15520	21442	72.3813	4932	14993	32.8954	14087	20498	68.7238	14845	25547	58.1086	11121	19707	56.4317	11212	25134	44.6089	2481	25224	9.83587	11575	16739	69.1499	13310	19527	68.162	15769	30370	51.923	11334	19812	57.2078
[truncated: 24 more columns]

## Sheet: Class
Kingdom	Phylum	Class	p-values	p-values (corrected)	Effect size	Young: mean rel. freq. (%)	Young: std. dev. (%)	Middle: mean rel. freq. (%)	Middle: std. dev. (%)	Old: mean rel. freq. (%)	Old: std. dev. (%)	10Y-June1	10Y-June1: parent seq. count	10Y-June1: rel. freq. (%)	10Y-May23	10Y-May23: parent seq. count	10Y-May23: rel. freq. (%)	6Y-June1	6Y-June1: parent seq. count	6Y-June1: rel. freq. (%)	6Y-May23	6Y-May23: parent seq. count	6Y-May23: rel. freq. (%)	8Y-May23	8Y-May23: parent seq. count	8Y-May23: rel. freq. (%)	9Y-June1	9Y-June1: parent seq. count	9Y-June1: rel. freq. (%)	9Y-May23	9Y-May23: parent seq. count	9Y-May23: rel. freq. (%)	Y7-Aug14	Y7-Aug14: parent seq. count	Y7-Aug14: rel. freq. (%)	Y7-Aug15	Y7-Aug15: parent seq. count	Y7-Aug15: rel. freq. (%)	11M-May23	11M-May23: parent seq. count	11M-May23: rel. freq. (%)	13M-May23	13M-May23: parent seq. count	13M-May23: rel. freq. (%)	M11-Aug14	M11-Aug14: parent seq. count	M11-Aug14: rel. freq. (%)	M11-Aug15	M11-Aug15: parent seq. count
Bacteria	Proteobacteria	Betaproteobacteria	0.000320787	0.00876818	0.578616	0.308908	0.170842	0.0140797	0.0105959	0.0752765	0.0324434	107	16396	0.652598	49	18135	0.270196	105	21442	0.489693	27	14993	0.180084	76	20498	0.370768	90	25547	0.352292	32	19707	0.162379	61	25134	0.242699	15	25224	0.0594672	5	16739	0.0298704	1	19527	0.00512111	1	30370	0.00329272	1	19812
Bacteria	TM7	TM7-3	0.000127156	0.0104268	0.769756	0.315483	0.125852	0	0	0.0184168	0.0185031	48	16396	0.292754	15	18135	0.082713	77	21442	0.359108	48	14993	0.320149	75	20498	0.365889	125	25547	0.489294	50	19707	0.253717	124	25134	0.493356	46	25224	0.182366	0	16739	0	0	19527	0	0	30370	0	0	19812
Bacteria	Cyanobacteria	4C0d-2	0.000261655	0.0107278	0.481564	0.399102	0.311785	0.00199136	0.00445281	0.00111141	0.00248518	69	16396	0.420834	78	18135	0.430108	37	21442	0.172559	51	14993	0.340159	61	20498	0.29759	25	25547	0.0978588	65	19707	0.329832	310	25134	1.23339	68	25224	0.269585	2	16739	0.0119481	0	19527	0	0	30370	0	0	19812
Bacteria	Verrucomicrobia	Verrucomicrobiae	0.00201095	0.0412244	0.130191	0.51223	0.815569	0.39452	0.276964	0.00307088	0.00434928	7	16396	0.0426933	69	18135	0.38048	14	21442	0.0652924	20	14993	0.133396	90	20498	0.439067	53	25547	0.207461	30	19707	0.15223	700	25134	2.78507	102	25224	0.404377	18	16739	0.107533	65	19527	0.332872	208	30370	0.684886	157	19812
Bacteria	Tenericutes	Mollicutes	0.00312025	0.0511721	0.727358	1.01988	0.555436	4.11696	1.35325	0.791531	0.662997	262	16396	1.59795	363	18135	2.00165	66	21442	0.307807	109	14993	0.727006	129	20498	0.62933	340	25547	1.33088	268	19707	1.35992	231	25134	0.919074	77	25224	0.305265	293	16739	1.7504	985	19527	5.0443	1353	30370	4.45505	906	19812
Bacteria	Bacteroidetes	Sphingobacteriia	0.00874268	0.119483	0.472869	0.00775267	0.00641817	0.0370057	0.022572	0.0122463	0.00651463	1	16396	0.00609905	1	18135	0.0055142	5	21442	0.0233187	0	14993	0	1	20498	0.00487852	1	25547	0.00391435	2	19707	0.0101487	3	25134	0.011936	1	25224	0.00396448	13	16739	0.0776629	5	19527	0.0256056	7	30370	0.0230491	8	19812
Bacteria	Proteobacteria	Gammaproteobacteria	0.0121224	0.124255	0.348519	0.0302861	0.012282	0.014061	0.00694525	0.026693	0.00565263	2	16396	0.0121981	9	18135	0.0496278	7	21442	0.0326462	3	14993	0.0200093	6	20498	0.0292711	4	25547	0.0156574	9	19707	0.0456691	7	25134	0.0278507	10	25224	0.0396448	2	16739	0.0119481	1	19527	0.00512111	8	30370	0.0263418	2	19812
Bacteria	Bacteroidetes	Flavobacteriia	0.0114096	0.133655	0.403169	0.065945	0.0334449	0.100977	0.0234869	0.0441274	0.0147664	12	16396	0.0731886	10	18135	0.055142	27	21442	0.125921	8	14993	0.0533582	22	20498	0.107328	15	25547	0.0587153	15	19707	0.0761151	9	25134	0.0358081	2	25224	0.00792896	22	16739	0.13143	20	19527	0.102422	36	30370	0.118538	17	19812
Bacteria	Actinobacteria	Coriobacteriia	0.0306584	0.251399	0.359168	0.0400154	0.0188554	0.0244722	0.017937	0.0912848	0.060127	7	16396	0.0426933	5	18135	0.027571	6	21442	0.0279825	6	14993	0.0400187	6	20498	0.0292711	10	25547	0.0391435	6	19707	0.030446	8	25134	0.0318294	23	25224	0.091183	3	16739	0.0179222	5	19527	0.0256056	7	30370	0.0230491	4	19812
Bacteria	Proteobacteria	Epsilonproteobacteria	0.0288849	0.263174	0.160133	0.00615781	0.0103521	0	0	0.0083515	0.00631019	0	16396	0	1	18135	0.0055142	1	21442	0.00466374	5	14993	0.0333489	0	20498	0	0	25547	0	0	19707	0	0	25134	0	3	25224	0.0118934	0	16739	0	0	19527	0	0	30370	0	0	19812
Bacteria	Firmicutes	Erysipelotrichi	0.0441355	0.32901	0.276994	0.216943	0.169617	0.353094	0.100431	0.143979	0.0778588	74	16396	0.45133	34	18135	0.187483	19	21442	0.0886111	7	14993	0.0466885	29	20498	0.141477	24	25547	0.0939445	20	19707	0.101487	70	25134	0.278507	142	25224	0.562956	48	16739	0.286755	63	19527	0.32263	61	30370	0.200856	101	19812
Bacteria	Bacteroidetes	Rhodothermi	0.0527607	0.360531	0.319398	0.000440498	0.00124592	0.00293795	0.00296648	0	0	0	16396	0	0	18135	0	0	21442	0	0	14993	0	0	20498	0	0	25547	0	0	19707	0	0	25134	0	1	25224	0.00396448	1	16739	0.00597407	1	19527	0.00512111	0	30370	0	0	19812
Bacteria	Bacteroidetes	Cytophagia	0.0666608	0.420476	0.317422	0.00272911	0.00319127	0.00686751	0.00380711	0.00173289	0.00176803	1	16396	0.00609905	0	18135	0	0	21442	0	1	14993	0.00666978	0	20498	0	2	25547	0.00782871	0	19707	0	0	25134	0	1	25224	0.00396448	2	16739	0.0119481	1	19527	0.00512111	0	30370	0	2	19812
Bacteria	WS3	PRR-12	0.293056	0.558852	0.12486	0.00178355	0.00254117	0	0	0.00141641	0.00207159	1	16396	0.00609905	0	18135	0	0	21442	0	0	14993	0	1	20498	0.00487852	0	25547	0	1	19707	0.00507434	0	25134	0	0	25224	0	0	16739	0	0	19527	0	0	30370	0	0	19812
Bacteria	Acidobacteria	Chloracidobacteria	0.0954449	0.559034	0.163381	0.00398332	0.0043504	0	0	0.00261986	0.0045336	0	16396	0	1	18135	0.0055142	0	21442	0	2	14993	0.0133396	0	20498	0	0	25547	0	1	19707	0.00507434	2	25134	0.00795735	1	25224	0.00396448	0	16739	0	0	19527	0	0	30370	0	0	19812
Bacteria	Deferribacteres	Deferribacteres	0.288059	0.562402	0.144937	1.13349	0.954106	0.399682	0.295781	1.7331	1.95308	3	16396	0.0182971	230	18135	1.26827	10	21442	0.0466374	167	14993	1.11385	145	20498	0.707386	277	25547	1.08428	398	19707	2.01959	169	25134	0.672396	825	25224	3.27069	36	16739	0.215067	37	19527	0.189481	280	30370	0.921962	137	19812
Bacteria	Chloroflexi	Anaerolineae	0.302769	0.564251	0.110062	0.000434928	0.00123016	0	0	0.00104484	0.00148211	0	16396	0	0	18135	0	0	21442	0	0	14993	0	0	20498	0	1	25547	0.00391435	0	19707	0	0	25134	0	0	25224	0	0	16739	0	0	19527	0	0	30370	0	0	19812
Bacteria	Acidobacteria	BPC102	0.286505	0.57301	0.125	0	0	0.000841241	0.00188107	0	0	0	16396	0	0	18135	0	0	21442	0	0	14993	0	0	20498	0	0	25547	0	0	19707	0	0	25134	0	0	25224	0	0	16739	0	0	19527	0	0	30370	0	1	19812
Bacteria	Proteobacteria	Deltaproteobacteria	0.114047	0.584492	0.219573	0.0237662	0.0178045	0.00629531	0.00501995	0.114733	0.156558	6	16396	0.0365943	7	18135	0.0385994	2	21442	0.00932749	2	14993	0.0133396	0	20498	0	4	25547	0.0156574	1	19707	0.00507434	11	25134	0.0437654	13	25224	0.0515382	1	16739	0.00597407	0	19527	0	5	30370	0.0164636	1	19812
Bacteria	Chloroflexi	S085	0.286505	0.587335	0.125	0	0	0	0	0.000688051	0.00153853	0	16396	0	0	18135	0	0	21442	0	0	14993	0	0	20498	0	0	25547	0	0	19707	0	0	25134	0	0	25224	0	0	16739	0	0	19527	0	0	30370	0	0	19812
Bacteria	Fusobacteria	Fusobacteriia	0.110068	0.601706	0.199556	0.00184126	0.0027876	0	0	0	0	0	16396	0	0	18135	0	1	21442	0.00466374	0	14993	0	0	20498	0	0	25547	0	0	19707	0	1	25134	0.00397867	2	25224	0.00792896	0	16739	0	0	19527	0	0	30370	0	0	19812
Bacteria	Elusimicrobia	Elusimicrobia	0.286505	0.602395	0.125	0	0	0.00108876	0.00243453	0	0	0	16396	0	0	18135	0	0	21442	0	0	14993	0	0	20498	0	0	25547	0	0	19707	0	0	25134	0	0	25224	0	0	16739	0	0	19527	0	0	30370	0	0	19812
Bacteria	Thermi	Deinococci	0.33122	0.603557	0.0781281	0.00185369	0.00270968	0.00199136	0.00445281	0	0	1	16396	0.00609905	0	18135	0	0	21442	0	1	14993	0.00666978	0	20498	0	1	25547	0.00391435	0	19707	0	0	25134	0	0	25224	0	2	16739	0.0119481	0	19527	0	0	30370	0	0	19812
Bacteria	Firmicutes	Bacilli	0.126918	0.612193	0.126241	6.14793	6.39364	7.82411	4.87763	2.75769	2.84241	2723	16396	16.6077	244	18135	1.34546	2991	21442	13.9493	225	14993	1.5007	668	20498	3.25885	3768	25547	14.7493	183	19707	0.928604	438	25134	1.74266	315	25224	1.24881	445	16739	2.65846	656	19527	3.35945	4058	30370	13.3619	851	19812
Bacteria	Armatimonadetes	Chthonomonadetes	0.286505	0.618247	0.125	0	0	0	0	0.000688051	0.00153853	0	16396	0	0	18135	0	0	21442	0	0	14993	0	0	20498	0	0	25547	0	0	19707	0	0	25134	0	0	25224	0	0	16739	0	0	19527	0	0	30370	0	0	19812
Bacteria	Acidobacteria	Acidobacteria-6	0.355101	0.619538	0.0930057	0.00609519	0.0095154	0.00125139	0.0027982	0.0029062	0.00213282	0	16396	0	0	18135	0	1	21442	0.00466374	1	14993	0.00666978	0	20498	0	2	25547	0.00782871	0	19707	0	1	25134	0.00397867	8	25224	0.0317158	0	16739	0	0	19527	0	0	30370	0	0	19812
Bacteria	Firmicutes	Clostridia	0.352548	0.628455	0.0988081	39.0851	21.3891	29.2474	4.23107	43.1358	15.5221	3359	16396	20.4867	7255	18135	40.0055	2573	21442	11.9998	9379	14993	62.5559	5114	20498	24.9488	5957	25547	23.3178	7505	19707	38.0829	11768	25134	46.821	21074	25224	83.5474	4282	16739	25.581	4392	19527	22.4919	8584	30370	28.2647	6291	19812
Bacteria	Acidobacteria	Holophagae	0.286505	0.634957	0.125	0	0	0	0	0.000688051	0.00153853	0	16396	0	0	18135	0	0	21442	0	0	14993	0	0	20498	0	0	25547	0	0	19707	0	0	25134	0	0	25224	0	0	16739	0	0	19527	0	0	30370	0	0	19812
Bacteria	BRC1	PRR-11	0.139852	0.637103	0.116767	0.00244355	0.00376309	0.00146694	0.00210789	0.00421167	0.00195528	0	16396	0	0	18135	0	0	21442	0	0	14993	0	0	20498	0	1	25547	0.00391435	2	19707	0.0101487	0	25134	0	2	25224	0.00792896	0	16739	0	0	19527	0	0	30370	0	1	19812
Bacteria	Cyanobacteria	Gloeobacterophycideae	0.286505	0.652594	0.125	0	0	0	0	0.000688051	0.00153853	0	16396	0	0	18135	0	0	21442	0	0	14993	0	0	20498	0	0	25547	0	0	19707	0	0	25134	0	0	25224	0	0	16739	0	0	19527	0	0	30370	0	0	19812
Bacteria	BRC1	NPL-UPA2	0.513417	0.668257	0.0666667	0.000518194	0.00146567	0	0	0	0	0	16396	0	0	18135	0	1	21442	0.00466374	0	14993	0	0	20498	0	0	25547	0	0	19707	0	0	25134	0	0	25224	0	0	16739	0	0	19527	0	0	30370	0	0	19812
Bacteria	GN04	MSB-5A5	0.286505	0.67124	0.125	0	0	0	0	0.000801745	0.00179276	0	16396	0	0	18135	0	0	21442	0	0	14993	0	0	20498	0	0	25547	0	0	19707	0	0	25134	0	0	25224	0	0	16739	0	0	19527	0	0	30370	0	0	19812
Bacteria	Planctomycetes	Phycisphaerae	0.513417	0.679036	0.0666667	0.000741087	0.00209611	0	0	0	0	0	16396	0	0	18135	0	0	21442	0	1	14993	0.00666978	0	20498	0	0	25547	0	0	19707	0	0	25134	0	0	25224	0	0	16739	0	0	19527	0	0	30370	0	0	19812
Bacteria	Gemmatimonadetes	Gemm-3	0.513417	0.690167	0.0666667	0.000440498	0.00124592	0	0	0	0	0	16396	0	0	18135	0	0	21442	0	0	14993	0	0	20498	0	0	25547	0	0	19707	0	0	25134	0	1	25224	0.00396448	0	16739	0	0	19527	0	0	30370	0	0	19812
Bacteria	Proteobacteria	Zetaproteobacteria	0.286505	0.690982	0.125	0	0	0	0	0.000688051	0.00153853	0	16396	0	0	18135	0	0	21442	0	0	14993	0	0	20498	0	0	25547	0	0	19707	0	0	25134	0	0	25224	0	0	16739	0	0	19527	0	0	30370	0	0	19812
Bacteria	Acidobacteria	OS-K	0.513417	0.70167	0.0666667	0.000741087	0.00209611	0	0	0	0	0	16396	0	0	18135	0	0	21442	0	1	14993	0.00666978	0	20498	0	0	25547	0	0	19707	0	0	25134	0	0	25224	0	0	16739	0	0	19527	0	0	30370	0	0	19812
Bacteria	Chlorobi	OPB56	0.164649	0.71059	0.187575	0.00215349	0.00243903	0	0	0.000860704	0.00192459	0	16396	0	1	18135	0.0055142	0	21442	0	0	14993	0	1	20498	0.00487852	1	25547	0.00391435	1	19707	0.00507434	0	25134	0	0	25224	0	0	16739	0	0	19527	0	0	30370	0	0	19812
Bacteria	Hyd24-12	WM88	0.286505	0.711921	0.125	0	0	0.000841241	0.00188107	0	0	0	16396	0	0	18135	0	0	21442	0	0	14993	0	0	20498	0	0	25547	0	0	19707	0	0	25134	0	0	25224	0	0	16739	0	0	19527	0	0	30370	0	1	19812
Bacteria	Acidobacteria	Acidobacteriia	0.634096	0.712272	0.0401459	0.000880995	0.00249183	0	0	0.000860704	0.00192459	0	16396	0	0	18135	0	0	21442	0	0	14993	0	0	20498	0	0	25547	0	0	19707	0	0	25134	0	2	25224	0.00792896	0	16739	0	0	19527	0	0	30370	0	0	19812
Bacteria	Firmicutes	AHT28	0.513417	0.713563	0.0666667	0.00135534	0.00383349	0	0	0	0	2	16396	0.0121981	0	18135	0	0	21442	0	0	14993	0	0	20498	0	0	25547	0	0	19707	0	0	25134	0	0	25224	0	0	16739	0	0	19527	0	0	30370	0	0	19812
Bacteria	Synergistetes	Synergistia	0.634096	0.722164	0.0397674	0.000612689	0.00173295	0	0	0.000555704	0.00124259	0	16396	0	1	18135	0.0055142	0	21442	0	0	14993	0	0	20498	0	0	25547	0	0	19707	0	0	25134	0	0	25224	0	0	16739	0	0	19527	0	0	30370	0	0	19812
Bacteria	Actinobacteria	Rubrobacteria	0.513417	0.725866	0.0666667	0.000440498	0.00124592	0	0	0	0	0	16396	0	0	18135	0	0	21442	0	0	14993	0	0	20498	0	0	25547	0	0	19707	0	0	25134	0	1	25224	0.00396448	0	16739	0	0	19527	0	0	30370	0	0	19812
Bacteria	Chlorobi	BSV26	0.611954	0.727249	0.0389116	0.000542058	0.00153317	0.00146694	0.00210789	0.000978263	0.00218746	0	16396	0	0	18135	0	0	21442	0	0	14993	0	1	20498	0.00487852	0	25547	0	0	19707	0	0	25134	0	0	25224	0	0	16739	0	0	19527	0	0	30370	0	1	19812
Bacteria	Acidobacteria	Sva0725	0.598165	0.732082	0.055027	0.000440498	0.00124592	0	0	0.000801745	0.00179276	0	16396	0	0	18135	0	0	21442	0	0	14993	0	0	20498	0	0	25547	0	0	19707	0	0	25134	0	1	25224	0.00396448	0	16739	0	0	19527	0	0	30370	0	0	19812
Bacteria	Actinobacteria	Thermoleophilia	0.607219	0.732234	0.0462194	0.00111817	0.00215156	0.00201572	0.00208302	0.000882909	0.00197424	1	16396	0.00609905	0	18135	0	0	21442	0	0	14993	0	0	20498	0	0	25547	0	0	19707	0	0	25134	0	1	25224	0.00396448	0	16739	0	0	19527	0	1	30370	0.00329272	1	19812
Bacteria	Caldithrix	Caldithrixae	0.634096	0.732336	0.0414795	0.000440498	0.00124592	0	0	0.000489131	0.00109373	0	16396	0	0	18135	0	0	21442	0	0	14993	0	0	20498	0	0	25547	0	0	19707	0	0	25134	0	1	25224	0.00396448	0	16739	0	0	19527	0	0	30370	0	0	19812
Bacteria	Bacteroidetes	BME43	0.286505	0.734169	0.125	0	0	0.000548787	0.00122713	0	0	0	16396	0	0	18135	0	0	21442	0	0	14993	0	0	20498	0	0	25547	0	0	19707	0	0	25134	0	0	25224	0	0	16739	0	0	19527	0	1	30370	0.00329272	0	19812
Bacteria	Actinobacteria	OPB41	0.513417	0.7386	0.0666667	0.000442075	0.00125038	0	0	0	0	0	16396	0	0	18135	0	0	21442	0	0	14993	0	0	20498	0	0	25547	0	0	19707	0	1	25134	0.00397867	0	25224	0	0	16739	0	0	19527	0	0	30370	0	0	19812
Bacteria	SAR406	AB16	0.634096	0.742798	0.04143	0.000442075	0.00125038	0	0	0.000489131	0.00109373	0	16396	0	0	18135	0	0	21442	0	0	14993	0	0	20498	0	0	25547	0	0	19707	0	1	25134	0.00397867	0	25224	0	0	16739	0	0	19527	0	0	30370	0	0	19812
Bacteria	Acidobacteria	RB25	0.598165	0.743175	0.0594444	0.000434928	0.00123016	0	0	0.000882909	0.00197424	0	16396	0	0	18135	0	0	21442	0	0	14993	0	0	20498	0	1	25547	0.00391435	0	19707	0	0	25134	0	0	25224	0	0	16739	0	0	19527	0	0	30370	0	0	19812
Bacteria	Chlorobi	Ignavibacteria	0.444108	0.743201	0.134539	0.0124708	0.00667921	0.010282	0.0057645	0.018624	0.0120557	2	16396	0.0121981	2	18135	0.0110284	4	21442	0.018655	1	14993	0.00666978	3	20498	0.0146356	3	25547	0.0117431	5	19707	0.0253717	3	25134	0.011936	0	25224	0	1	16739	0.00597407	3	19527	0.0153633	3	30370	0.00987817	4	19812
Bacteria	Proteobacteria	Alphaproteobacteria	0.439327	0.750517	0.175973	0.020799	0.0112519	0.0455457	0.0351122	0.0311138	0.0172745	6	16396	0.0365943	3	18135	0.0165426	2	21442	0.00932749	3	14993	0.0200093	3	20498	0.0146356	11	25547	0.0430579	3	19707	0.015223	6	25134	0.023872	2	25224	0.00792896	18	16739	0.107533	1	19527	0.00512111	17	30370	0.0559763	12	19812
Bacteria	Cyanobacteria	Chloroplast	0.687122	0.751253	0.0586219	0.00301565	0.00475972	0.00678733	0.00859163	0.00498109	0.00562663	2	16396	0.0121981	2	18135	0.0110284	0	21442	0	0	14993	0	0	20498	0	1	25547	0.00391435	0	19707	0	0	25134	0	0	25224	0	4	16739	0.0238963	2	19527	0.0102422	2	30370	0.00658545	0	19812
Bacteria	Cyanobacteria	Nostocophycideae	0.513417	0.751789	0.0666667	0.000442075	0.00125038	0	0	0	0	0	16396	0	0	18135	0	0	21442	0	0	14993	0	0	20498	0	0	25547	0	0	19707	0	1	25134	0.00397867	0	25224	0	0	16739	0	0	19527	0	0	30370	0	0	19812
Bacteria	Spirochaetes	Spirochaetes	0.598165	0.754608	0.0548966	0.000612689	0.00173295	0	0	0.00111141	0.00248518	0	16396	0	1	18135	0.0055142	0	21442	0	0	14993	0	0	20498	0	0	25547	0	0	19707	0	0	25134	0	0	25224	0	0	16739	0	0	19527	0	0	30370	0	0	19812
Bacteria	Actinobacteria	MB-A2-108	0.469777	0.755328	0.0910476	0.00129036	0.00241798	0	0	0.000555704	0.00124259	1	16396	0.00609905	1	18135	0.0055142	0	21442	0	0	14993	0	0	20498	0	0	25547	0	0	19707	0	0	25134	0	0	25224	0	0	16739	0	0	19527	0	0	30370	0	0	19812
Bacteria	TM6	SJA-4	0.590249	0.756256	0.0726287	0.00150233	0.00213613	0.00208443	0.00295224	0.000489131	0.00109373	0	16396	0	0	18135	0	1	21442	0.00466374	0	14993	0	1	20498	0.00487852	0	25547	0	0	19707	0	1	25134	0.00397867	0	25224	0	1	16739	0.00597407	0	19527	0	0	30370	0	0	19812
Bacteria	Bacteroidetes	Saprospirae	0.702001	0.757422	0.0268483	0.00432627	0.00433189	0.00323923	0.00242482	0.00466129	0.0026486	0	16396	0	0	18135	0	1	21442	0.00466374	1	14993	0.00666978	3	20498	0.0146356	1	25547	0.00391435	1	19707	0.00507434	1	25134	0.00397867	0	25224	0	1	16739	0.00597407	1	19527	0.00512111	1	30370	0.00329272	1	19812
Bacteria	OP8	OP8_1	0.286505	0.757851	0.125	0	0	0	0	0.000555704	0.00124259	0	16396	0	0	18135	0	0	21442	0	0	14993	0	0	20498	0	0	25547	0	0	19707	0	0	25134	0	0	25224	0	0	16739	0	0	19527	0	0	30370	0	0	19812
Bacteria	Actinobacteria	Acidimicrobiia	0.686575	0.7608	0.0514136	0.00308778	0.00572725	0.0039791	0.00450141	0.00124376	0.00177381	3	16396	0.0182971	1	18135	0.0055142	0	21442	0	0	14993	0	0	20498	0	0	25547	0	0	19707	0	1	25134	0.00397867	0	25224	0	0	16739	0	2	19527	0.0102422	3	30370	0.00987817	0	19812
Bacteria	TM7	TM7-1	0.513417	0.765458	0.0666667	0.000442075	0.00125038	0	0	0	0	0	16396	0	0	18135	0	0	21442	0	0	14993	0	0	20498	0	0	25547	0	0	19707	0	1	25134	0.00397867	0	25224	0	0	16739	0	0	19527	0	0	30370	0	0	19812
Bacteria	Tenericutes	RF3	0.469777	0.770434	0.076149	0.00100589	0.00189949	0.000625696	0.0013991	0	0	0	16396	0	0	18135	0	0	21442	0	0	14993	0	0	20498	0	0	25547	0	1	19707	0.00507434	1	25134	0.00397867	0	25224	0	0	16739	0	0	19527	0	0	30370	0	0	19812
Bacteria	Armatimonadetes	Fimbriimonadia	0.513417	0.779633	0.0666667	0.000440498	0.00124592	0	0	0	0	0	16396	0	0	18135	0	0	21442	0	0	14993	0	0	20498	0	0	25547	0	0	19707	0	0	25134	0	1	25224	0.00396448	0	16739	0	0	19527	0	0	30370	0	0	19812
Bacteria	Acidobacteria	Solibacteres	0.286505	0.783113	0.125	0	0	0	0	0.0013761	0.00307706	0	16396	0	0	18135	0	0	21442	0	0	14993	0	0	20498	0	0	25547	0	0	19707	0	0	25134	0	0	25224	0	0	16739	0	0	19527	0	0	30370	0	0	19812
Bacteria	Spirochaetes	Leptospirae	0.513417	0.794343	0.0666667	0.000612689	0.00173295	0	0	0	0	0	16396	0	1	18135	0.0055142	0	21442	0	0	14993	0	0	20498	0	0	25547	0	0	19707	0	0	25134	0	0	25224	0	0	16739	0	0	19527	0	0	30370	0	0	19812
Bacteria	Chloroflexi	Dehalococcoidetes	0.513417	0.809619	0.0666667	0.000612689	0.00173295	0	0	0	0	0	16396	0	1	18135	0.0055142	0	21442	0	0	14993	0	0	20498	0	0	25547	0	0	19707	0	0	25134	0	0	25224	0	0	16739	0	0	19527	0	0	30370	0	0	19812
Bacteria	Gemmatimonadetes	JL-ETNP-Z39	0.286505	0.810117	0.125	0	0	0.000548787	0.00122713	0	0	0	16396	0	0	18135	0	0	21442	0	0	14993	0	0	20498	0	0	25547	0	0	19707	0	0	25134	0	0	25224	0	0	16739	0	0	19527	0	1	30370	0.00329272	0	19812
Bacteria			0.764725	0.814383	0.0793476	0.00368274	0.00341184	0.00729856	0.00774167	0.00685784	0.00619621	0	16396	0	1	18135	0.0055142	0	21442	0	1	14993	0.00666978	0	20498	0	0	25547	0	1	19707	0.00507434	2	25134	0.00795735	2	25224	0.00792896	0	16739	0	0	19527	0	3	30370	0.00987817	3	19812
Bacteria	Verrucomicrobia	Spartobacteria	0.286505	0.83905	0.125	0	0	0.000548787	0.00122713	0	0	0	16396	0	0	18135	0	0	21442	0	0	14993	0	0	20498	0	0	25547	0	0	19707	0	0	25134	0	0	25224	0	0	16739	0	0	19527	0	1	30370	0.00329272	0	19812
Bacteria	Nitrospirae	Nitrospira	0.218341	0.85257	0.153744	0.000518194	0.00146567	0.00183692	0.00261153	0	0	0	16396	0	0	18135	0	1	21442	0.00466374	0	14993	0	0	20498	0	0	25547	0	0	19707	0	0	25134	0	0	25224	0	1	16739	0.00597407	0	19527	0	0	30370	0	1	19812
Bacteria	Actinobacteria	Actinobacteria	0.229279	0.854584	0.0948567	0.00656163	0.00595369	0.00976174	0.00343162	0.0102043	0.00563326	0	16396	0	1	18135	0.0055142	1	21442	0.00466374	0	14993	0	1	20498	0.00487852	2	25547	0.00782871	4	19707	0.0202974	1	25134	0.00397867	3	25224	0.0118934	1	16739	0.00597407	2	19527	0.0102422	4	30370	0.0131709	3	19812
Bacteria	Actinobacteria	Nitriliruptoria	0.209497	0.858936	0.155988	0	0	0.000853519	0.00190853	0.00168465	0.0023866	0	16396	0	0	18135	0	0	21442	0	0	14993	0	0	20498	0	0	25547	0	0	19707	0	0	25134	0	0	25224	0	0	16739	0	1	19527	0.00512111	0	30370	0	0	19812
Bacteria	Tenericutes	CK-1C4-19	0.286505	0.870126	0.125	0	0	0.000995679	0.00222641	0	0	0	16396	0	0	18135	0	0	21442	0	0	14993	0	0	20498	0	0	25547	0	0	19707	0	0	25134	0	0	25224	0	1	16739	0.00597407	0	19527	0	0	30370	0	0	19812
Bacteria	Planctomycetes	Planctomycetia	0.246597	0.879172	0.133702	0.00111817	0.00215156	0	0	0	0	1	16396	0.00609905	0	18135	0	0	21442	0	0	14993	0	0	20498	0	0	25547	0	0	19707	0	0	25134	0	1	25224	0.00396448	0	16739	0	0	19527	0	0	30370	0	0	19812
Bacteria	Verrucomicrobia	Pedosphaerae	0.259626	0.887057	0.138204	0.000542058	0.00153317	0	0	0.00166245	0.00235327	0	16396	0	0	18135	0	0	21442	0	0	14993	0	1	20498	0.00487852	0	25547	0	0	19707	0	0	25134	0	0	25224	0	0	16739	0	0	19527	0	0	30370	0	0	19812
Bacteria	Bacteroidetes	Bacteroidia	0.847093	0.890533	0.0389227	50.5858	18.1906	57.3454	8.56462	50.928	14.3391	9694	16396	59.1242	9747	18135	53.7469	15487	21442	72.2274	4922	14993	32.8287	14061	20498	68.5969	14826	25547	58.0342	11103	19707	56.3404	11199	25134	44.5572	2476	25224	9.81605	11536	16739	68.9169	13282	19527	68.0186	15722	30370	51.7682	11305	19812
Bacteria	Fibrobacteres	B5-096	0.286505	0.903592	0.125	0	0	0	0	0.000489131	0.00109373	0	16396	0	0	18135	0	0	21442	0	0	14993	0	0	20498	0	0	25547	0	0	19707	0	0	25134	0	0	25224	0	0	16739	0	0	19527	0	0	30370	0	0	19812
Bacteria	Armatimonadetes	0319-6E2	0.872331	0.905457	0.0591718	0.00162524	0.00305565	0.000548787	0.00122713	0.000489131	0.00109373	0	16396	0	0	18135	0	0	21442	0	1	14993	0.00666978	0	20498	0	0	25547	0	0	19707	0	2	25134	0.00795735	0	25224	0	0	16739	0	0	19527	0	1	30370	0.00329272	0	19812
Bacteria	TM6	SBRH58	0.286505	0.939736	0.125	0	0	0.000548787	0.00122713	0	0	0	16396	0	0	18135	0	0	21442	0	0	14993	0	0	20498	0	0	25547	0	0	19707	0	0	25134	0	0	25224	0	0	16739	0	0	19527	0	1	30370	0.00329272	0	19812
Bacteria	Armatimonadetes	SJA-176	0.941996	0.941996	0.000929616	0.000953122	0.00179186	0.00108876	0.00243453	0.00104484	0.00148211	0	16396	0	0	18135	0	1	21442	0.00466374	0	14993	0	0	20498	0	1	25547	0.00391435	0	19707	0	0	25134	0	0	25224	0	0	16739	0	0	19527	0	0	30370	0	0	19812
Bacteria	Gemmatimonadetes	Gemm-1	0.93327	0.944792	0.0061226	0.00129036	0.00241798	0.000853519	0.00190853	0.00111141	0.00248518	1	16396	0.00609905	1	18135	0.0055142	0	21442	0	0	14993	0	0	20498	0	0	25547	0	0	19707	0	0	25134	0	0	25224	0	0	16739	0	1	19527	0.00512111	0	30370	0	0	19812
Bacteria	Cyanobacteria	Synechococcophycideae	0.932119	0.955422	0.00799573	0.000958691	0.0018011	0.00117448	0.0016663	0.00134984	0.00201452	0	16396	0	0	18135	0	1	21442	0.00466374	0	14993	0	0	20498	0	0	25547	0	0	19707	0	0	25134	0	1	25224	0.00396448	0	16739	0	0	19527	0	1	30370	0.00329272	0	19812
[truncated: 25 more columns]

## Sheet: Order
Kingdom	Phylum	Class	Order	p-values	p-values (corrected)	Effect size	Young: mean rel. freq. (%)	Young: std. dev. (%)	Middle: mean rel. freq. (%)	Middle: std. dev. (%)	Old: mean rel. freq. (%)	Old: std. dev. (%)	10Y-June1	10Y-June1: parent seq. count	10Y-June1: rel. freq. (%)	10Y-May23	10Y-May23: parent seq. count	10Y-May23: rel. freq. (%)	6Y-June1	6Y-June1: parent seq. count	6Y-June1: rel. freq. (%)	6Y-May23	6Y-May23: parent seq. count	6Y-May23: rel. freq. (%)	8Y-May23	8Y-May23: parent seq. count	8Y-May23: rel. freq. (%)	9Y-June1	9Y-June1: parent seq. count	9Y-June1: rel. freq. (%)	9Y-May23	9Y-May23: parent seq. count	9Y-May23: rel. freq. (%)	Y7-Aug14	Y7-Aug14: parent seq. count	Y7-Aug14: rel. freq. (%)	Y7-Aug15	Y7-Aug15: parent seq. count	Y7-Aug15: rel. freq. (%)	11M-May23	11M-May23: parent seq. count	11M-May23: rel. freq. (%)	13M-May23	13M-May23: parent seq. count	13M-May23: rel. freq. (%)	M11-Aug14	M11-Aug14: parent seq. count	M11-Aug14: rel. freq. (%)	M11-Aug15
Bacteria	Proteobacteria	Betaproteobacteria	Burkholderiales	0.000269317	0.00882012	0.568023	0.290916	0.167964	0.00759042	0.00687873	0.0665172	0.0310476	104	16396	0.634301	47	18135	0.259167	99	21442	0.461711	20	14993	0.133396	74	20498	0.361011	80	25547	0.313148	31	19707	0.157305	61	25134	0.242699	14	25224	0.0555027	3	16739	0.0179222	0	19527	0	1	30370	0.00329272	0
Bacteria	Tenericutes	Mollicutes	Anaeroplasmatales	0.00015591	0.0102121	0.845349	0.0187838	0.017184	3.85175	1.35197	0.173388	0.180904	2	16396	0.0121981	4	18135	0.0220568	1	21442	0.00466374	9	14993	0.060028	1	20498	0.00487852	9	25547	0.0352292	2	19707	0.0101487	2	25134	0.00795735	3	25224	0.0118934	271	16739	1.61897	883	19527	4.52194	1222	30370	4.02371	863
Bacteria	Cyanobacteria	4C0d-2	YS2	0.000261655	0.0114256	0.480648	0.398538	0.311914	0.00199136	0.00445281	0.00111141	0.00248518	69	16396	0.420834	78	18135	0.430108	37	21442	0.172559	51	14993	0.340159	61	20498	0.29759	25	25547	0.0978588	64	19707	0.324758	310	25134	1.23339	68	25224	0.269585	2	16739	0.0119481	0	19527	0	0	30370	0	0
Bacteria	TM7	TM7-3	CW040	0.000127156	0.0166574	0.758915	0.304916	0.125371	0	0	0.0174385	0.0189793	45	16396	0.274457	13	18135	0.0716846	73	21442	0.340453	47	14993	0.31348	74	20498	0.361011	122	25547	0.477551	50	19707	0.253717	121	25134	0.48142	43	25224	0.170473	0	16739	0	0	19527	0	0	30370	0	0
Bacteria	TM7	TM7-3	I025	0.00147919	0.0387548	0.545405	0.00795895	0.00486331	0	0	0.000978263	0.00218746	2	16396	0.0121981	1	18135	0.0055142	4	21442	0.018655	1	14993	0.00666978	1	20498	0.00487852	2	25547	0.00782871	0	19707	0	2	25134	0.00795735	2	25224	0.00792896	0	16739	0	0	19527	0	0	30370	0	0
Bacteria	Verrucomicrobia	Verrucomicrobiae	Verrucomicrobiales	0.00201095	0.0439056	0.130191	0.51223	0.815569	0.39452	0.276964	0.00307088	0.00434928	7	16396	0.0426933	69	18135	0.38048	14	21442	0.0652924	20	14993	0.133396	90	20498	0.439067	53	25547	0.207461	30	19707	0.15223	700	25134	2.78507	102	25224	0.404377	18	16739	0.107533	65	19527	0.332872	208	30370	0.684886	157
Bacteria	Proteobacteria	Gammaproteobacteria	Enterobacteriales	0.00881246	0.144304	0.452215	0	0	0.000625696	0.0013991	0.00576864	0.00496746	0	16396	0	0	18135	0	0	21442	0	0	14993	0	0	20498	0	0	25547	0	0	19707	0	0	25134	0	0	25224	0	0	16739	0	0	19527	0	0	30370	0	0
Bacteria	Bacteroidetes	Sphingobacteriia	Sphingobacteriales	0.00874268	0.163613	0.472869	0.00775267	0.00641817	0.0370057	0.022572	0.0122463	0.00651463	1	16396	0.00609905	1	18135	0.0055142	5	21442	0.0233187	0	14993	0	1	20498	0.00487852	1	25547	0.00391435	2	19707	0.0101487	3	25134	0.011936	1	25224	0.00396448	13	16739	0.0776629	5	19527	0.0256056	7	30370	0.0230491	8
Bacteria	TM7	TM7-3	Blgi18	0.0170814	0.186472	0.396369	0.00260786	0.00243277	0	0	0	0	1	16396	0.00609905	1	18135	0.0055142	0	21442	0	0	14993	0	0	20498	0	1	25547	0.00391435	0	19707	0	1	25134	0.00397867	1	25224	0.00396448	0	16739	0	0	19527	0	0	30370	0	0
Bacteria	Firmicutes	Bacilli	Turicibacterales	0.0162162	0.19312	0.176947	0.456139	0.5648	0.114704	0.190502	0.0677664	0.145647	311	16396	1.8968	11	18135	0.0606562	41	21442	0.191214	10	14993	0.0666978	117	20498	0.570787	186	25547	0.72807	13	19707	0.0659664	123	25134	0.489377	9	25224	0.0356803	2	16739	0.0119481	102	19527	0.522354	0	30370	0	0
Bacteria	Proteobacteria	Gammaproteobacteria	Chromatiales	0.0159631	0.209116	0.393995	0	0	0.00255569	0.00267878	0	0	0	16396	0	0	18135	0	0	21442	0	0	14993	0	0	20498	0	0	25547	0	0	19707	0	0	25134	0	0	25224	0	0	16739	0	0	19527	0	0	30370	0	1
Bacteria	Proteobacteria	Gammaproteobacteria	Thiotrichales	0.0211234	0.212859	0.34952	0.00545464	0.00405081	0.000548787	0.00122713	0.00190554	0.00202537	0	16396	0	1	18135	0.0055142	2	21442	0.00932749	2	14993	0.0133396	0	20498	0	1	25547	0.00391435	1	19707	0.00507434	2	25134	0.00795735	1	25224	0.00396448	0	16739	0	0	19527	0	1	30370	0.00329272	0
Bacteria	Tenericutes	Mollicutes	RF39	0.0230557	0.215736	0.267254	0.999332	0.553494	0.263805	0.173755	0.612997	0.645654	260	16396	1.58575	359	18135	1.9796	65	21442	0.303143	100	14993	0.666978	128	20498	0.624451	330	25547	1.29174	266	19707	1.34977	226	25134	0.89918	74	25224	0.293371	22	16739	0.13143	101	19527	0.517233	130	30370	0.428054	43
Bacteria	Bacteroidetes	Flavobacteriia	Flavobacteriales	0.015448	0.224855	0.400022	0.0655101	0.0335613	0.0993554	0.0220631	0.0434393	0.0145934	12	16396	0.0731886	10	18135	0.055142	27	21442	0.125921	8	14993	0.0533582	22	20498	0.107328	14	25547	0.054801	15	19707	0.0761151	9	25134	0.0358081	2	25224	0.00792896	21	16739	0.125456	20	19527	0.102422	36	30370	0.118538	17
Bacteria	Actinobacteria	Coriobacteriia	Coriobacteriales	0.0306584	0.23625	0.359168	0.0400154	0.0188554	0.0244722	0.017937	0.0912848	0.060127	7	16396	0.0426933	5	18135	0.027571	6	21442	0.0279825	6	14993	0.0400187	6	20498	0.0292711	10	25547	0.0391435	6	19707	0.030446	8	25134	0.0318294	23	25224	0.091183	3	16739	0.0179222	5	19527	0.0256056	7	30370	0.0230491	4
Bacteria	Proteobacteria	Epsilonproteobacteria	Campylobacterales	0.0288849	0.236495	0.160133	0.00615781	0.0103521	0	0	0.0083515	0.00631019	0	16396	0	1	18135	0.0055142	1	21442	0.00466374	5	14993	0.0333489	0	20498	0	0	25547	0	0	19707	0	0	25134	0	3	25224	0.0118934	0	16739	0	0	19527	0	0	30370	0	0
Bacteria	Firmicutes	Bacilli	Haloplasmatales	0.0278982	0.243645	0.328941	0.00912276	0.00696048	0.00170704	0.00381705	0.00186117	0.00263727	3	16396	0.0182971	1	18135	0.0055142	2	21442	0.00932749	1	14993	0.00666978	2	20498	0.00975705	6	25547	0.0234861	1	19707	0.00507434	1	25134	0.00397867	0	25224	0	0	16739	0	2	19527	0.0102422	0	30370	0	0
Bacteria	Proteobacteria	Gammaproteobacteria	Xanthomonadales	0.0351175	0.255577	0.328358	0.00672804	0.00445783	0.00140231	0.0020522	0.00339533	0.00170357	1	16396	0.00609905	2	18135	0.0110284	0	21442	0	0	14993	0	3	20498	0.0146356	2	25547	0.00782871	1	19707	0.00507434	2	25134	0.00795735	2	25224	0.00792896	0	16739	0	1	19527	0.00512111	1	30370	0.00329272	0
Bacteria	Firmicutes	Erysipelotrichi	Erysipelotrichales	0.0441355	0.304303	0.276994	0.216943	0.169617	0.353094	0.100431	0.143979	0.0778588	74	16396	0.45133	34	18135	0.187483	19	21442	0.0886111	7	14993	0.0466885	29	20498	0.141477	24	25547	0.0939445	20	19707	0.101487	70	25134	0.278507	142	25224	0.562956	48	16739	0.286755	63	19527	0.32263	61	30370	0.200856	101
Bacteria	Bacteroidetes	Rhodothermi	Rhodothermales	0.0527607	0.345582	0.319398	0.000440498	0.00124592	0.00293795	0.00296648	0	0	0	16396	0	0	18135	0	0	21442	0	0	14993	0	0	20498	0	0	25547	0	0	19707	0	0	25134	0	1	25224	0.00396448	1	16739	0.00597407	1	19527	0.00512111	0	30370	0	0
Bacteria	Proteobacteria	Betaproteobacteria	Procabacteriales	0.0724398	0.379584	0.253937	0	0	0	0	0.00135745	0.00196645	0	16396	0	0	18135	0	0	21442	0	0	14993	0	0	20498	0	0	25547	0	0	19707	0	0	25134	0	0	25224	0	0	16739	0	0	19527	0	0	30370	0	0
Bacteria	Chloroflexi	Anaerolineae	Caldilineales	0.0724398	0.3954	0.261982	0	0	0	0	0.00104484	0.00148211	0	16396	0	0	18135	0	0	21442	0	0	14993	0	0	20498	0	0	25547	0	0	19707	0	0	25134	0	0	25224	0	0	16739	0	0	19527	0	0	30370	0	0
Bacteria	Verrucomicrobia	Pedosphaerae	Pedosphaerales	0.0724398	0.412592	0.262793	0	0	0	0	0.00166245	0.00235327	0	16396	0	0	18135	0	0	21442	0	0	14993	0	0	20498	0	0	25547	0	0	19707	0	0	25134	0	0	25224	0	0	16739	0	0	19527	0	0	30370	0	0
Bacteria	Bacteroidetes	Cytophagia	Cytophagales	0.0666608	0.415837	0.317422	0.00272911	0.00319127	0.00686751	0.00380711	0.00173289	0.00176803	1	16396	0.00609905	0	18135	0	0	21442	0	1	14993	0.00666978	0	20498	0	2	25547	0.00782871	0	19707	0	0	25134	0	1	25224	0.00396448	2	16739	0.0119481	1	19527	0.00512111	0	30370	0	2
Bacteria	Proteobacteria	Alphaproteobacteria	Sphingomonadales	0.0724398	0.431346	0.204054	0	0	0	0	0.00227711	0.00380093	0	16396	0	0	18135	0	0	21442	0	0	14993	0	0	20498	0	0	25547	0	0	19707	0	0	25134	0	0	25224	0	0	16739	0	0	19527	0	0	30370	0	0
Bacteria	Acidobacteria	Chloracidobacteria	PK29	0.110068	0.497205	0.217731	0.00161858	0.00231917	0	0	0	0	0	16396	0	1	18135	0.0055142	0	21442	0	0	14993	0	0	20498	0	0	25547	0	1	19707	0.00507434	1	25134	0.00397867	0	25224	0	0	16739	0	0	19527	0	0	30370	0	0
Bacteria	Firmicutes	Bacilli	Lactobacillales	0.115139	0.502773	0.130821	5.35761	5.75973	7.49041	4.89435	2.58548	2.60526	2213	16396	13.4972	219	18135	1.20761	2899	21442	13.5202	203	14993	1.35397	486	20498	2.37096	3430	25547	13.4262	154	19707	0.781448	231	25134	0.919074	288	25224	1.14177	439	16739	2.62262	488	19527	2.4991	3980	30370	13.105	830
Bacteria	Proteobacteria	Betaproteobacteria	Thiobacterales	0.110068	0.514962	0.21941	0.00457723	0.0065263	0	0	0	0	2	16396	0.0121981	0	18135	0	0	21442	0	2	14993	0.0133396	0	20498	0	4	25547	0.0156574	0	19707	0	0	25134	0	0	25224	0	0	16739	0	0	19527	0	0	30370	0	0
Bacteria	Firmicutes	Bacilli	Bacillales	0.126279	0.533629	0.132476	0.315916	0.341967	0.215028	0.115568	0.0922698	0.0914731	194	16396	1.18322	13	18135	0.0716846	44	21442	0.205205	10	14993	0.0666978	62	20498	0.302469	137	25547	0.536266	15	19707	0.0761151	83	25134	0.33023	18	25224	0.0713606	4	16739	0.0238963	64	19527	0.327751	77	30370	0.25354	21
Bacteria	Fusobacteria	Fusobacteriia	Fusobacteriales	0.110068	0.534035	0.199556	0.00184126	0.0027876	0	0	0	0	0	16396	0	0	18135	0	1	21442	0.00466374	0	14993	0	0	20498	0	0	25547	0	0	19707	0	1	25134	0.00397867	2	25224	0.00792896	0	16739	0	0	19527	0	0	30370	0	0
Bacteria	Proteobacteria	Deltaproteobacteria	Desulfovibrionales	0.109402	0.551217	0.216666	0.0155598	0.0139279	0.000995679	0.00222641	0.107662	0.15789	5	16396	0.0304952	5	18135	0.027571	0	21442	0	1	14993	0.00666978	0	20498	0	3	25547	0.0117431	0	19707	0	9	25134	0.0358081	7	25224	0.0277513	1	16739	0.00597407	0	19527	0	0	30370	0	0
Bacteria	Deferribacteres	Deferribacteres	Deferribacterales	0.288059	0.598981	0.144937	1.13349	0.954106	0.399682	0.295781	1.7331	1.95308	3	16396	0.0182971	230	18135	1.26827	10	21442	0.0466374	167	14993	1.11385	145	20498	0.707386	277	25547	1.08428	398	19707	2.01959	169	25134	0.672396	825	25224	3.27069	36	16739	0.215067	37	19527	0.189481	280	30370	0.921962	137
Bacteria	Acidobacteria	Chloracidobacteria	RB41	0.293056	0.59985	0.0852116	0.00236475	0.00420532	0	0	0.00261986	0.0045336	0	16396	0	0	18135	0	0	21442	0	2	14993	0.0133396	0	20498	0	0	25547	0	0	19707	0	1	25134	0.00397867	1	25224	0.00396448	0	16739	0	0	19527	0	0	30370	0	0
Bacteria	Proteobacteria	Betaproteobacteria	MND1	0.286505	0.605357	0.125	0	0	0	0	0.000555704	0.00124259	0	16396	0	0	18135	0	0	21442	0	0	14993	0	0	20498	0	0	25547	0	0	19707	0	0	25134	0	0	25224	0	0	16739	0	0	19527	0	0	30370	0	0
Bacteria	Proteobacteria	Gammaproteobacteria	Aeromonadales	0.286505	0.615281	0.125	0	0	0.000548787	0.00122713	0	0	0	16396	0	0	18135	0	0	21442	0	0	14993	0	0	20498	0	0	25547	0	0	19707	0	0	25134	0	0	25224	0	0	16739	0	0	19527	0	1	30370	0.00329272	0
Bacteria	Acidobacteria	Solibacteres	Solibacterales	0.286505	0.625535	0.125	0	0	0	0	0.0013761	0.00307706	0	16396	0	0	18135	0	0	21442	0	0	14993	0	0	20498	0	0	25547	0	0	19707	0	0	25134	0	0	25224	0	0	16739	0	0	19527	0	0	30370	0	0
Bacteria	Proteobacteria	Gammaproteobacteria	Vibrionales	0.286505	0.636138	0.125	0	0	0	0	0.000489131	0.00109373	0	16396	0	0	18135	0	0	21442	0	0	14993	0	0	20498	0	0	25547	0	0	19707	0	0	25134	0	0	25224	0	0	16739	0	0	19527	0	0	30370	0	0
Bacteria	Firmicutes	Bacilli	Gemellales	0.31582	0.636499	0.122052	0.00914381	0.0117825	0.00226324	0.00247912	0.0103069	0.00828881	2	16396	0.0121981	0	18135	0	5	21442	0.0233187	1	14993	0.00666978	1	20498	0.00487852	9	25547	0.0352292	0	19707	0	0	25134	0	0	25224	0	0	16739	0	0	19527	0	1	30370	0.00329272	0
Bacteria	Cyanobacteria	Gloeobacterophycideae	Gloeobacterales	0.286505	0.647106	0.125	0	0	0	0	0.000688051	0.00153853	0	16396	0	0	18135	0	0	21442	0	0	14993	0	0	20498	0	0	25547	0	0	19707	0	0	25134	0	0	25224	0	0	16739	0	0	19527	0	0	30370	0	0
Bacteria	Chlorobi	BSV26	A89	0.286505	0.658458	0.125	0	0	0.000841241	0.00188107	0	0	0	16396	0	0	18135	0	0	21442	0	0	14993	0	0	20498	0	0	25547	0	0	19707	0	0	25134	0	0	25224	0	0	16739	0	0	19527	0	0	30370	0	1
Bacteria	Planctomycetes	Planctomycetia	Gemmatales	0.513417	0.659389	0.0666667	0.000440498	0.00124592	0	0	0	0	0	16396	0	0	18135	0	0	21442	0	0	14993	0	0	20498	0	0	25547	0	0	19707	0	0	25134	0	1	25224	0.00396448	0	16739	0	0	19527	0	0	30370	0	0
Bacteria	Acidobacteria	Acidobacteria-6	iii1-15	0.355101	0.664546	0.0930057	0.00609519	0.0095154	0.00125139	0.0027982	0.0029062	0.00213282	0	16396	0	0	18135	0	1	21442	0.00466374	1	14993	0.00666978	0	20498	0	2	25547	0.00782871	0	19707	0	1	25134	0.00397867	8	25224	0.0317158	0	16739	0	0	19527	0	0	30370	0	0
Bacteria	Chloroflexi	Anaerolineae	CFB-26	0.513417	0.665917	0.0666667	0.000434928	0.00123016	0	0	0	0	0	16396	0	0	18135	0	0	21442	0	0	14993	0	0	20498	0	1	25547	0.00391435	0	19707	0	0	25134	0	0	25224	0	0	16739	0	0	19527	0	0	30370	0	0
Bacteria	Firmicutes	Clostridia	Natranaerobiales	0.346925	0.668341	0.0900991	0.0059681	0.0053657	0.00273512	0.00398679	0.00602592	0.0041736	0	16396	0	0	18135	0	1	21442	0.00466374	1	14993	0.00666978	3	20498	0.0146356	1	25547	0.00391435	0	19707	0	3	25134	0.011936	3	25224	0.0118934	0	16739	0	0	19527	0	3	30370	0.00987817	0
Bacteria	Firmicutes	Clostridia	Clostridiales	0.352548	0.66933	0.0985746	39.0377	21.3931	29.222	4.22839	43.0994	15.526	3347	16396	20.4135	7249	18135	39.9724	2561	21442	11.9438	9373	14993	62.5158	5107	20498	24.9146	5940	25547	23.2513	7501	19707	38.0626	11755	25134	46.7693	21061	25224	83.4959	4282	16739	25.581	4384	19527	22.451	8575	30370	28.2351	6289
Bacteria	Proteobacteria	Betaproteobacteria	Methylophilales	0.286505	0.670217	0.125	0	0	0	0	0.000688051	0.00153853	0	16396	0	0	18135	0	0	21442	0	0	14993	0	0	20498	0	0	25547	0	0	19707	0	0	25134	0	0	25224	0	0	16739	0	0	19527	0	0	30370	0	0
Bacteria	Thermi	Deinococci	Thermales	0.513417	0.672576	0.0666667	0.000434928	0.00123016	0	0	0	0	0	16396	0	0	18135	0	0	21442	0	0	14993	0	0	20498	0	1	25547	0.00391435	0	19707	0	0	25134	0	0	25224	0	0	16739	0	0	19527	0	0	30370	0	0
Bacteria	WS3	PRR-12	Sediment-1	0.345233	0.675008	0.0960577	0.00110587	0.00206942	0	0	0.00141641	0.00207159	0	16396	0	0	18135	0	0	21442	0	0	14993	0	1	20498	0.00487852	0	25547	0	1	19707	0.00507434	0	25134	0	0	25224	0	0	16739	0	0	19527	0	0	30370	0	0
Bacteria	Firmicutes	Clostridia	SHA-98	0.531571	0.676075	0.0686239	0.00283116	0.00258922	0.00271833	0.00424235	0.00496985	0.00427589	1	16396	0.00609905	1	18135	0.0055142	0	21442	0	0	14993	0	1	20498	0.00487852	1	25547	0.00391435	1	19707	0.00507434	0	25134	0	0	25224	0	0	16739	0	0	19527	0	0	30370	0	1
Bacteria	Tenericutes	Mollicutes	Entomoplasmatales	0.513417	0.67937	0.0666667	0.000442075	0.00125038	0	0	0	0	0	16396	0	0	18135	0	0	21442	0	0	14993	0	0	20498	0	0	25547	0	0	19707	0	1	25134	0.00397867	0	25224	0	0	16739	0	0	19527	0	0	30370	0	0
Bacteria	Proteobacteria	Deltaproteobacteria	PB19	0.286505	0.682402	0.125	0	0	0.000548787	0.00122713	0	0	0	16396	0	0	18135	0	0	21442	0	0	14993	0	0	20498	0	0	25547	0	0	19707	0	0	25134	0	0	25224	0	0	16739	0	0	19527	0	1	30370	0.00329272	0
Bacteria	Proteobacteria	Betaproteobacteria	A21b	0.513417	0.686302	0.0666667	0.000741087	0.00209611	0	0	0	0	0	16396	0	0	18135	0	0	21442	0	1	14993	0.00666978	0	20498	0	0	25547	0	0	19707	0	0	25134	0	0	25224	0	0	16739	0	0	19527	0	0	30370	0	0
Bacteria	Spirochaetes	Spirochaetes	M2PT2-76	0.513417	0.693378	0.0666667	0.000612689	0.00173295	0	0	0	0	0	16396	0	1	18135	0.0055142	0	21442	0	0	14993	0	0	20498	0	0	25547	0	0	19707	0	0	25134	0	0	25224	0	0	16739	0	0	19527	0	0	30370	0	0
Bacteria	Spirochaetes	Spirochaetes	Spirochaetales	0.286505	0.695039	0.125	0	0	0	0	0.00111141	0.00248518	0	16396	0	0	18135	0	0	21442	0	0	14993	0	0	20498	0	0	25547	0	0	19707	0	0	25134	0	0	25224	0	0	16739	0	0	19527	0	0	30370	0	0
Bacteria	Proteobacteria	Deltaproteobacteria	Myxococcales	0.377419	0.696365	0.0960712	0.00206065	0.00300477	0.000548787	0.00122713	0.00279251	0.00314031	0	16396	0	1	18135	0.0055142	0	21442	0	0	14993	0	0	20498	0	0	25547	0	1	19707	0.00507434	2	25134	0.00795735	0	25224	0	0	16739	0	0	19527	0	1	30370	0.00329272	0
Bacteria	Actinobacteria	Rubrobacteria	Rubrobacterales	0.513417	0.7006	0.0666667	0.000440498	0.00124592	0	0	0	0	0	16396	0	0	18135	0	0	21442	0	0	14993	0	0	20498	0	0	25547	0	0	19707	0	0	25134	0	1	25224	0.00396448	0	16739	0	0	19527	0	0	30370	0	0
Bacteria	Proteobacteria	Deltaproteobacteria	Bdellovibrionales	0.171912	0.703766	0.168987	0.00246638	0.00284148	0	0	0.00174361	0.00246614	1	16396	0.00609905	1	18135	0.0055142	0	21442	0	1	14993	0.00666978	0	20498	0	1	25547	0.00391435	0	19707	0	0	25134	0	0	25224	0	0	16739	0	0	19527	0	0	30370	0	0
Bacteria	Planctomycetes	Phycisphaerae	Phycisphaerales	0.513417	0.707975	0.0666667	0.000741087	0.00209611	0	0	0	0	0	16396	0	0	18135	0	0	21442	0	1	14993	0.00666978	0	20498	0	0	25547	0	0	19707	0	0	25134	0	0	25224	0	0	16739	0	0	19527	0	0	30370	0	0
Bacteria	Proteobacteria	Deltaproteobacteria	MIZ46	0.286505	0.708153	0.125	0	0	0	0	0.000801745	0.00179276	0	16396	0	0	18135	0	0	21442	0	0	14993	0	0	20498	0	0	25547	0	0	19707	0	0	25134	0	0	25224	0	0	16739	0	0	19527	0	0	30370	0	0
Bacteria	WS3	PRR-12	GN03	0.513417	0.715507	0.0666667	0.000677672	0.00191675	0	0	0	0	1	16396	0.00609905	0	18135	0	0	21442	0	0	14993	0	0	20498	0	0	25547	0	0	19707	0	0	25134	0	0	25224	0	0	16739	0	0	19527	0	0	30370	0	0
Bacteria	Proteobacteria	Gammaproteobacteria	Cardiobacteriales	0.634096	0.716091	0.0416406	0.000612689	0.00173295	0	0	0.000688051	0.00153853	0	16396	0	1	18135	0.0055142	0	21442	0	0	14993	0	0	20498	0	0	25547	0	0	19707	0	0	25134	0	0	25224	0	0	16739	0	0	19527	0	0	30370	0	0
Bacteria	Elusimicrobia	Elusimicrobia	Elusimicrobiales	0.286505	0.721772	0.125	0	0	0.00108876	0.00243453	0	0	0	16396	0	0	18135	0	0	21442	0	0	14993	0	0	20498	0	0	25547	0	0	19707	0	0	25134	0	0	25224	0	0	16739	0	0	19527	0	0	30370	0	0
Bacteria	Actinobacteria	MB-A2-108	0319-7L14	0.634096	0.722318	0.0397674	0.000612689	0.00173295	0	0	0.000555704	0.00124259	0	16396	0	1	18135	0.0055142	0	21442	0	0	14993	0	0	20498	0	0	25547	0	0	19707	0	0	25134	0	0	25224	0	0	16739	0	0	19527	0	0	30370	0	0
Bacteria	SAR406	AB16	Arctic96B-7	0.513417	0.7232	0.0666667	0.000442075	0.00125038	0	0	0	0	0	16396	0	0	18135	0	0	21442	0	0	14993	0	0	20498	0	0	25547	0	0	19707	0	1	25134	0.00397867	0	25224	0	0	16739	0	0	19527	0	0	30370	0	0
Bacteria	Firmicutes	Clostridia	MBA08	0.398147	0.724406	0.126768	0.0107932	0.0079713	0.00498643	0.00611735	0.00652964	0.0050158	4	16396	0.0243962	1	18135	0.0055142	3	21442	0.0139912	0	14993	0	2	20498	0.00975705	4	25547	0.0156574	0	19707	0	5	25134	0.0198934	2	25224	0.00792896	0	16739	0	3	19527	0.0153633	1	30370	0.00329272	0
Bacteria	Proteobacteria	Alphaproteobacteria	Caulobacterales	0.598165	0.725552	0.0669388	0.000518194	0.00146567	0.00125139	0.0027982	0	0	0	16396	0	0	18135	0	1	21442	0.00466374	0	14993	0	0	20498	0	0	25547	0	0	19707	0	0	25134	0	0	25224	0	0	16739	0	0	19527	0	0	30370	0	0
Bacteria	Caldithrix	Caldithrixae	Caldithrixales	0.634096	0.728654	0.0414795	0.000440498	0.00124592	0	0	0.000489131	0.00109373	0	16396	0	0	18135	0	0	21442	0	0	14993	0	0	20498	0	0	25547	0	0	19707	0	0	25134	0	1	25224	0.00396448	0	16739	0	0	19527	0	0	30370	0	0
Bacteria	Armatimonadetes	Fimbriimonadia	Fimbriimonadales	0.513417	0.731061	0.0666667	0.000440498	0.00124592	0	0	0	0	0	16396	0	0	18135	0	0	21442	0	0	14993	0	0	20498	0	0	25547	0	0	19707	0	0	25134	0	1	25224	0.00396448	0	16739	0	0	19527	0	0	30370	0	0
Bacteria	Acidobacteria	Sva0725	Sva0725	0.598165	0.732333	0.055027	0.000440498	0.00124592	0	0	0.000801745	0.00179276	0	16396	0	0	18135	0	0	21442	0	0	14993	0	0	20498	0	0	25547	0	0	19707	0	0	25134	0	1	25224	0.00396448	0	16739	0	0	19527	0	0	30370	0	0
Bacteria	Proteobacteria	Deltaproteobacteria	Desulfobacterales	0.654704	0.733044	0.0166647	0.000880995	0.00249183	0.00139003	0.00203001	0.000688051	0.00153853	0	16396	0	0	18135	0	0	21442	0	0	14993	0	0	20498	0	0	25547	0	0	19707	0	0	25134	0	2	25224	0.00792896	0	16739	0	0	19527	0	1	30370	0.00329272	1
Bacteria	Acidobacteria	Acidobacteriia	Acidobacteriales	0.634096	0.735102	0.0401459	0.000880995	0.00249183	0	0	0.000860704	0.00192459	0	16396	0	0	18135	0	0	21442	0	0	14993	0	0	20498	0	0	25547	0	0	19707	0	0	25134	0	2	25224	0.00792896	0	16739	0	0	19527	0	0	30370	0	0
Bacteria	Armatimonadetes	Chthonomonadetes	SJA-22	0.286505	0.735924	0.125	0	0	0	0	0.000688051	0.00153853	0	16396	0	0	18135	0	0	21442	0	0	14993	0	0	20498	0	0	25547	0	0	19707	0	0	25134	0	0	25224	0	0	16739	0	0	19527	0	0	30370	0	0
Bacteria	Firmicutes	Clostridia	Halanaerobiales	0.591637	0.738138	0.0227844	0.000741087	0.00209611	0.000548787	0.00122713	0.00124376	0.00177381	0	16396	0	0	18135	0	0	21442	0	1	14993	0.00666978	0	20498	0	0	25547	0	0	19707	0	0	25134	0	0	25224	0	0	16739	0	0	19527	0	1	30370	0.00329272	0
Bacteria	Proteobacteria	Betaproteobacteria	MWH-UniP1	0.513417	0.739095	0.0666667	0.000741087	0.00209611	0	0	0	0	0	16396	0	0	18135	0	0	21442	0	1	14993	0.00666978	0	20498	0	0	25547	0	0	19707	0	0	25134	0	0	25224	0	0	16739	0	0	19527	0	0	30370	0	0
Bacteria	Proteobacteria	Betaproteobacteria	SC-I-84	0.598165	0.739241	0.0685195	0.000434928	0.00123016	0.00108876	0.00243453	0	0	0	16396	0	0	18135	0	0	21442	0	0	14993	0	0	20498	0	1	25547	0.00391435	0	19707	0	0	25134	0	0	25224	0	0	16739	0	0	19527	0	0	30370	0	0
Bacteria	Proteobacteria	Alphaproteobacteria	Rhizobiales	0.413251	0.741588	0.0781611	0.00259557	0.00236818	0.00459251	0.00363109	0.00392146	0.00299381	0	16396	0	1	18135	0.0055142	0	21442	0	0	14993	0	1	20498	0.00487852	1	25547	0.00391435	1	19707	0.00507434	1	25134	0.00397867	0	25224	0	0	16739	0	1	19527	0.00512111	3	30370	0.00987817	1
Bacteria	Proteobacteria	Deltaproteobacteria	Spirobacillales	0.634096	0.741665	0.0437276	0.000440498	0.00124592	0	0	0.000555704	0.00124259	0	16396	0	0	18135	0	0	21442	0	0	14993	0	0	20498	0	0	25547	0	0	19707	0	0	25134	0	1	25224	0.00396448	0	16739	0	0	19527	0	0	30370	0	0
Bacteria	Proteobacteria	Gammaproteobacteria	Marinicellales	0.591637	0.745235	0.0443111	0.000741087	0.00209611	0.000548787	0.00122713	0.00157096	0.00224716	0	16396	0	0	18135	0	0	21442	0	1	14993	0.00666978	0	20498	0	0	25547	0	0	19707	0	0	25134	0	0	25224	0	0	16739	0	0	19527	0	1	30370	0.00329272	0
Bacteria	Planctomycetes	Planctomycetia	Pirellulales	0.513417	0.747307	0.0666667	0.000677672	0.00191675	0	0	0	0	1	16396	0.00609905	0	18135	0	0	21442	0	0	14993	0	0	20498	0	0	25547	0	0	19707	0	0	25134	0	0	25224	0	0	16739	0	0	19527	0	0	30370	0	0
Bacteria	Proteobacteria	Deltaproteobacteria	Desulfuromonadales	0.634096	0.748347	0.0434655	0.000440498	0.00124592	0.000548787	0.00122713	0	0	0	16396	0	0	18135	0	0	21442	0	0	14993	0	0	20498	0	0	25547	0	0	19707	0	0	25134	0	1	25224	0.00396448	0	16739	0	0	19527	0	1	30370	0.00329272	0
Bacteria	Firmicutes	Clostridia	Thermoanaerobacterales	0.623086	0.748847	0.0484652	0.0108547	0.00653607	0.00770045	0.00438761	0.0122427	0.0115034	4	16396	0.0243962	1	18135	0.0055142	3	21442	0.0139912	2	14993	0.0133396	1	20498	0.00487852	3	25547	0.0117431	0	19707	0	3	25134	0.011936	3	25224	0.0118934	0	16739	0	2	19527	0.0102422	2	30370	0.00658545	1
Bacteria	Chlorobi	BSV26	C20	0.286505	0.750643	0.125	0	0	0	0	0.000489131	0.00109373	0	16396	0	0	18135	0	0	21442	0	0	14993	0	0	20498	0	0	25547	0	0	19707	0	0	25134	0	0	25224	0	0	16739	0	0	19527	0	0	30370	0	0
Bacteria	Proteobacteria	Gammaproteobacteria	Alteromonadales	0.687956	0.751018	0.0444692	0.00218082	0.00343698	0.00108876	0.00243453	0.000860704	0.00192459	0	16396	0	1	18135	0.0055142	0	21442	0	0	14993	0	0	20498	0	0	25547	0	2	19707	0.0101487	0	25134	0	1	25224	0.00396448	0	16739	0	0	19527	0	0	30370	0	0
Bacteria	Synergistetes	Synergistia	Synergistales	0.634096	0.75515	0.0397674	0.000612689	0.00173295	0	0	0.000555704	0.00124259	0	16396	0	1	18135	0.0055142	0	21442	0	0	14993	0	0	20498	0	0	25547	0	0	19707	0	0	25134	0	0	25224	0	0	16739	0	0	19527	0	0	30370	0	0
Bacteria	Chloroflexi	Dehalococcoidetes	Dehalococcoidales	0.513417	0.755704	0.0666667	0.000612689	0.00173295	0	0	0	0	0	16396	0	1	18135	0.0055142	0	21442	0	0	14993	0	0	20498	0	0	25547	0	0	19707	0	0	25134	0	0	25224	0	0	16739	0	0	19527	0	0	30370	0	0
Bacteria	Cyanobacteria	Chloroplast	Streptophyta	0.687122	0.756411	0.0586219	0.00301565	0.00475972	0.00678733	0.00859163	0.00498109	0.00562663	2	16396	0.0121981	2	18135	0.0110284	0	21442	0	0	14993	0	0	20498	0	1	25547	0.00391435	0	19707	0	0	25134	0	0	25224	0	4	16739	0.0238963	2	19527	0.0102422	2	30370	0.00658545	0
Bacteria	Bacteroidetes	Saprospirae	Saprospirales	0.702001	0.760017	0.0268483	0.00432627	0.00433189	0.00323923	0.00242482	0.00466129	0.0026486	0	16396	0	0	18135	0	1	21442	0.00466374	1	14993	0.00666978	3	20498	0.0146356	1	25547	0.00391435	1	19707	0.00507434	1	25134	0.00397867	0	25224	0	1	16739	0.00597407	1	19527	0.00512111	1	30370	0.00329272	1
Bacteria	Actinobacteria	Acidimicrobiia	Acidimicrobiales	0.686575	0.762215	0.0514136	0.00308778	0.00572725	0.0039791	0.00450141	0.00124376	0.00177381	3	16396	0.0182971	1	18135	0.0055142	0	21442	0	0	14993	0	0	20498	0	0	25547	0	0	19707	0	1	25134	0.00397867	0	25224	0	0	16739	0	2	19527	0.0102422	3	30370	0.00987817	0
Bacteria	Cyanobacteria	Nostocophycideae	Stigonematales	0.513417	0.764291	0.0666667	0.000442075	0.00125038	0	0	0	0	0	16396	0	0	18135	0	0	21442	0	0	14993	0	0	20498	0	0	25547	0	0	19707	0	1	25134	0.00397867	0	25224	0	0	16739	0	0	19527	0	0	30370	0	0
Bacteria	Proteobacteria	Deltaproteobacteria	Desulfarculales	0.286505	0.765962	0.125	0	0	0.00108876	0.00243453	0	0	0	16396	0	0	18135	0	0	21442	0	0	14993	0	0	20498	0	0	25547	0	0	19707	0	0	25134	0	0	25224	0	0	16739	0	0	19527	0	0	30370	0	0
Bacteria	Tenericutes	Mollicutes	Mycoplasmatales	0.513417	0.773076	0.0666667	0.000442075	0.00125038	0	0	0	0	0	16396	0	0	18135	0	0	21442	0	0	14993	0	0	20498	0	0	25547	0	0	19707	0	1	25134	0.00397867	0	25224	0	0	16739	0	0	19527	0	0	30370	0	0
Bacteria	Proteobacteria	Gammaproteobacteria	Legionellales	0.469777	0.778997	0.0841139	0.000958691	0.0018011	0	0	0.000489131	0.00109373	0	16396	0	0	18135	0	1	21442	0.00466374	0	14993	0	0	20498	0	0	25547	0	0	19707	0	0	25134	0	1	25224	0.00396448	0	16739	0	0	19527	0	0	30370	0	0
Bacteria	Proteobacteria	Gammaproteobacteria	Pasteurellales	0.286505	0.781919	0.125	0	0	0.000841241	0.00188107	0	0	0	16396	0	0	18135	0	0	21442	0	0	14993	0	0	20498	0	0	25547	0	0	19707	0	0	25134	0	0	25224	0	0	16739	0	0	19527	0	0	30370	0	1
Bacteria	Proteobacteria	Deltaproteobacteria	IndB3-24	0.513417	0.782066	0.0666667	0.000440498	0.00124592	0	0	0	0	0	16396	0	0	18135	0	0	21442	0	0	14993	0	0	20498	0	0	25547	0	0	19707	0	0	25134	0	1	25224	0.00396448	0	16739	0	0	19527	0	0	30370	0	0
Bacteria	Chlorobi	Ignavibacteria	Ignavibacteriales	0.444108	0.786191	0.134539	0.0124708	0.00667921	0.010282	0.0057645	0.018624	0.0120557	2	16396	0.0121981	2	18135	0.0110284	4	21442	0.018655	1	14993	0.00666978	3	20498	0.0146356	3	25547	0.0117431	5	19707	0.0253717	3	25134	0.011936	0	25224	0	1	16739	0.00597407	3	19527	0.0153633	3	30370	0.00987817	4
Bacteria	Proteobacteria	Alphaproteobacteria	Rickettsiales	0.480128	0.78621	0.150856	0.0132595	0.0122907	0.0357065	0.0368392	0.0197987	0.0119131	6	16396	0.0365943	0	18135	0	1	21442	0.00466374	3	14993	0.0200093	2	20498	0.00975705	8	25547	0.0313148	1	19707	0.00507434	2	25134	0.00795735	1	25224	0.00396448	18	16739	0.107533	0	19527	0	9	30370	0.0296345	11
Bacteria	Firmicutes	Clostridia	BSA2B-08	0.469777	0.788984	0.0822547	0.00117601	0.00229398	0	0	0.000555704	0.00124259	0	16396	0	0	18135	0	0	21442	0	1	14993	0.00666978	0	20498	0	1	25547	0.00391435	0	19707	0	0	25134	0	0	25224	0	0	16739	0	0	19527	0	0	30370	0	0
Bacteria	Cyanobacteria	4C0d-2	SM1D11	0.513417	0.791266	0.0666667	0.000563815	0.00159471	0	0	0	0	0	16396	0	0	18135	0	0	21442	0	0	14993	0	0	20498	0	0	25547	0	1	19707	0.00507434	0	25134	0	0	25224	0	0	16739	0	0	19527	0	0	30370	0	0
Bacteria	Tenericutes	Mollicutes	Acholeplasmatales	0.453089	0.791395	0.0789512	0	0	0.000548787	0.00122713	0.000555704	0.00124259	0	16396	0	0	18135	0	0	21442	0	0	14993	0	0	20498	0	0	25547	0	0	19707	0	0	25134	0	0	25224	0	0	16739	0	0	19527	0	1	30370	0.00329272	0
Bacteria	Proteobacteria	Zetaproteobacteria	Mariprofundales	0.286505	0.798556	0.125	0	0	0	0	0.000688051	0.00153853	0	16396	0	0	18135	0	0	21442	0	0	14993	0	0	20498	0	0	25547	0	0	19707	0	0	25134	0	0	25224	0	0	16739	0	0	19527	0	0	30370	0	0
Bacteria	Proteobacteria	Gammaproteobacteria	Oceanospirillales	0.494156	0.799191	0.0719907	0.000960269	0.00180374	0	0	0.000688051	0.00153853	0	16396	0	0	18135	0	1	21442	0.00466374	0	14993	0	0	20498	0	0	25547	0	0	19707	0	1	25134	0.00397867	0	25224	0	0	16739	0	0	19527	0	0	30370	0	0
Bacteria	Tenericutes	RF3	ML615J-28	0.469777	0.799231	0.076149	0.00100589	0.00189949	0.000625696	0.0013991	0	0	0	16396	0	0	18135	0	0	21442	0	0	14993	0	0	20498	0	0	25547	0	1	19707	0.00507434	1	25134	0.00397867	0	25224	0	0	16739	0	0	19527	0	0	30370	0	0
Bacteria	Proteobacteria	Alphaproteobacteria	Kiloniellales	0.513417	0.800686	0.0666667	0.000612689	0.00173295	0	0	0	0	0	16396	0	1	18135	0.0055142	0	21442	0	0	14993	0	0	20498	0	0	25547	0	0	19707	0	0	25134	0	0	25224	0	0	16739	0	0	19527	0	0	30370	0	0
Bacteria	Proteobacteria	Betaproteobacteria	Rhodocyclales	0.468013	0.806707	0.0633771	0.00335444	0.0025167	0.00147922	0.00212882	0.00314192	0.00449432	1	16396	0.00609905	0	18135	0	1	21442	0.00466374	1	14993	0.00666978	1	20498	0.00487852	1	25547	0.00391435	0	19707	0	0	25134	0	1	25224	0.00396448	0	16739	0	1	19527	0.00512111	0	30370	0	0
Bacteria	Spirochaetes	Leptospirae	Leptospirales	0.513417	0.810333	0.0666667	0.000612689	0.00173295	0	0	0	0	0	16396	0	1	18135	0.0055142	0	21442	0	0	14993	0	0	20498	0	0	25547	0	0	19707	0	0	25134	0	0	25224	0	0	16739	0	0	19527	0	0	30370	0	0
Bacteria	Thermi	Deinococci	Deinococcales	0.509783	0.81441	0.0656106	0.00141876	0.00265766	0.00199136	0.00445281	0	0	1	16396	0.00609905	0	18135	0	0	21442	0	1	14993	0.00666978	0	20498	0	0	25547	0	0	19707	0	0	25134	0	0	25224	0	2	16739	0.0119481	0	19527	0	0	30370	0	0
Bacteria	Proteobacteria	Deltaproteobacteria	Syntrophobacterales	0.766077	0.815903	0.0321268	0.00147689	0.00303843	0.00117448	0.0016663	0.000489131	0.00109373	0	16396	0	0	18135	0	2	21442	0.00932749	0	14993	0	0	20498	0	0	25547	0	0	19707	0	0	25134	0	1	25224	0.00396448	0	16739	0	0	19527	0	1	30370	0.00329272	0
Bacteria	Verrucomicrobia	Spartobacteria	Chthoniobacterales	0.286505	0.815916	0.125	0	0	0.000548787	0.00122713	0	0	0	16396	0	0	18135	0	0	21442	0	0	14993	0	0	20498	0	0	25547	0	0	19707	0	0	25134	0	0	25224	0	0	16739	0	0	19527	0	1	30370	0.00329272	0
Bacteria	Actinobacteria	Actinobacteria	Actinomycetales	0.224366	0.816443	0.0845223	0.00656163	0.00595369	0.00976174	0.00343162	0.0094026	0.00452283	0	16396	0	1	18135	0.0055142	1	21442	0.00466374	0	14993	0	1	20498	0.00487852	2	25547	0.00782871	4	19707	0.0202974	1	25134	0.00397867	3	25224	0.0118934	1	16739	0.00597407	2	19527	0.0102422	4	30370	0.0131709	3
Bacteria	Proteobacteria	Alphaproteobacteria	Rhodospirillales	0.766077	0.822591	0.0294045	0.00131908	0.00264537	0.00117448	0.0016663	0.000489131	0.00109373	0	16396	0	0	18135	0	0	21442	0	0	14993	0	0	20498	0	1	25547	0.00391435	0	19707	0	2	25134	0.00795735	0	25224	0	0	16739	0	0	19527	0	1	30370	0.00329272	0
Bacteria	Firmicutes	Clostridia	OPB54	0.221289	0.828254	0.0997747	0.00654209	0.00710979	0.00210491	0.00305552	0.00293479	0.00656239	1	16396	0.00609905	1	18135	0.0055142	4	21442	0.018655	0	14993	0	0	20498	0	5	25547	0.0195718	1	19707	0.00507434	0	25134	0	1	25224	0.00396448	0	16739	0	1	19527	0.00512111	0	30370	0	0
Bacteria	Proteobacteria	Gammaproteobacteria	Acidithiobacillales	0.79171	0.829712	0.0218042	0.00209001	0.00329082	0.00108876	0.00243453	0.00225495	0.00388064	0	16396	0	0	18135	0	0	21442	0	0	14993	0	2	20498	0.00975705	0	25547	0	1	19707	0.00507434	1	25134	0.00397867	0	25224	0	0	16739	0	0	19527	0	0	30370	0	0
Bacteria	Proteobacteria	Betaproteobacteria	Neisseriales	0.786359	0.83075	0.0638335	0.00405925	0.00529303	0.00193	0.00276289	0.00203789	0.00213726	0	16396	0	0	18135	0	2	21442	0.00932749	1	14993	0.00666978	1	20498	0.00487852	4	25547	0.0156574	0	19707	0	0	25134	0	0	25224	0	0	16739	0	0	19527	0	0	30370	0	1
Bacteria	Actinobacteria	Nitriliruptoria	Nitriliruptorales	0.209497	0.831638	0.155988	0	0	0.000853519	0.00190853	0.00168465	0.0023866	0	16396	0	0	18135	0	0	21442	0	0	14993	0	0	20498	0	0	25547	0	0	19707	0	0	25134	0	0	25224	0	0	16739	0	1	19527	0.00512111	0	30370	0	0
Bacteria	SAR406	AB16	ZA3648c	0.286505	0.834047	0.125	0	0	0	0	0.000489131	0.00109373	0	16396	0	0	18135	0	0	21442	0	0	14993	0	0	20498	0	0	25547	0	0	19707	0	0	25134	0	0	25224	0	0	16739	0	0	19527	0	0	30370	0	0
Bacteria	Nitrospirae	Nitrospira	Nitrospirales	0.218341	0.841255	0.153744	0.000518194	0.00146567	0.00183692	0.00261153	0	0	0	16396	0	0	18135	0	1	21442	0.00466374	0	14993	0	0	20498	0	0	25547	0	0	19707	0	0	25134	0	0	25224	0	1	16739	0.00597407	0	19527	0	0	30370	0	1
Bacteria	Proteobacteria	Gammaproteobacteria	Methylococcales	0.246597	0.850111	0.112234	0.00166031	0.00352984	0	0	0	0	0	16396	0	2	18135	0.0110284	0	21442	0	0	14993	0	0	20498	0	1	25547	0.00391435	0	19707	0	0	25134	0	0	25224	0	0	16739	0	0	19527	0	0	30370	0	0
Bacteria	Acidobacteria	Holophagae	Holophagales	0.286505	0.853003	0.125	0	0	0	0	0.000688051	0.00153853	0	16396	0	0	18135	0	0	21442	0	0	14993	0	0	20498	0	0	25547	0	0	19707	0	0	25134	0	0	25224	0	0	16739	0	0	19527	0	0	30370	0	0
Bacteria	Proteobacteria	Gammaproteobacteria	Pseudomonadales	0.261828	0.857487	0.102423	0.00410684	0.00474109	0.00164636	0.00368138	0.00550366	0.0044777	0	16396	0	0	18135	0	3	21442	0.0139912	0	14993	0	1	20498	0.00487852	0	25547	0	2	19707	0.0101487	1	25134	0.00397867	1	25224	0.00396448	0	16739	0	0	19527	0	3	30370	0.00987817	0
Bacteria	Actinobacteria	Thermoleophilia	Solirubrobacterales	0.259626	0.872079	0.136744	0.000440498	0.00124592	0.00139003	0.00203001	0	0	0	16396	0	0	18135	0	0	21442	0	0	14993	0	0	20498	0	0	25547	0	0	19707	0	0	25134	0	1	25224	0.00396448	0	16739	0	0	19527	0	1	30370	0.00329272	1
Bacteria	Proteobacteria	Betaproteobacteria	Gallionellales	0.286505	0.87284	0.125	0	0	0.000995679	0.00222641	0	0	0	16396	0	0	18135	0	0	21442	0	0	14993	0	0	20498	0	0	25547	0	0	19707	0	0	25134	0	0	25224	0	1	16739	0.00597407	0	19527	0	0	30370	0	0
Bacteria	Proteobacteria	Gammaproteobacteria	34P16	0.246597	0.873087	0.133253	0.00144481	0.00278548	0	0	0	0	0	16396	0	0	18135	0	0	21442	0	0	14993	0	0	20498	0	0	25547	0	1	19707	0.00507434	0	25134	0	2	25224	0.00792896	0	16739	0	0	19527	0	0	30370	0	0
Bacteria	Bacteroidetes	Bacteroidia	Bacteroidales	0.847093	0.880707	0.0389227	50.5858	18.1906	57.3454	8.56462	50.928	14.3391	9694	16396	59.1242	9747	18135	53.7469	15487	21442	72.2274	4922	14993	32.8287	14061	20498	68.5969	14826	25547	58.0342	11103	19707	56.3404	11199	25134	44.5572	2476	25224	9.81605	11536	16739	68.9169	13282	19527	68.0186	15722	30370	51.7682	11305
Bacteria	Acidobacteria	BPC102	B110	0.286505	0.893622	0.125	0	0	0.000841241	0.00188107	0	0	0	16396	0	0	18135	0	0	21442	0	0	14993	0	0	20498	0	0	25547	0	0	19707	0	0	25134	0	0	25224	0	0	16739	0	0	19527	0	0	30370	0	1
Bacteria	Actinobacteria	Actinobacteria	Bifidobacteriales	0.286505	0.915418	0.125	0	0	0	0	0.000801745	0.00179276	0	16396	0	0	18135	0	0	21442	0	0	14993	0	0	20498	0	0	25547	0	0	19707	0	0	25134	0	0	25224	0	0	16739	0	0	19527	0	0	30370	0	0
Bacteria	Cyanobacteria	Synechococcophycideae	Pseudanabaenales	0.932119	0.953966	0.00799573	0.000958691	0.0018011	0.00117448	0.0016663	0.00134984	0.00201452	0	16396	0	0	18135	0	1	21442	0.00466374	0	14993	0	0	20498	0	0	25547	0	0	19707	0	0	25134	0	1	25224	0.00396448	0	16739	0	0	19527	0	1	30370	0.00329272	0
Bacteria	Armatimonadetes	SJA-176	RB046	0.941996	0.9566	0.000929616	0.000953122	0.00179186	0.00108876	0.00243453	0.00104484	0.00148211	0	16396	0	0	18135	0	1	21442	0.00466374	0	14993	0	0	20498	0	1	25547	0.00391435	0	19707	0	0	25134	0	0	25224	0	0	16739	0	0	19527	0	0	30370	0	0
Bacteria	Proteobacteria	Alphaproteobacteria	Rhodobacterales	0.929627	0.958907	0.046145	0.000434928	0.00123016	0.000548787	0.00122713	0.00146739	0.00328119	0	16396	0	0	18135	0	0	21442	0	0	14993	0	0	20498	0	1	25547	0.00391435	0	19707	0	0	25134	0	0	25224	0	0	16739	0	0	19527	0	1	30370	0.00329272	0
Bacteria	Actinobacteria	Thermoleophilia	Gaiellales	0.970289	0.970289	0.003342	0.000677672	0.00191675	0.000625696	0.0013991	0.000882909	0.00197424	1	16396	0.00609905	0	18135	0	0	21442	0	0	14993	0	0	20498	0	0	25547	0	0	19707	0	0	25134	0	0	25224	0	0	16739	0	0	19527	0	0	30370	0	0
Bacteria	Chlorobi	BSV26	PK329	0.970289	0.977753	0.00142425	0.000542058	0.00153317	0.000625696	0.0013991	0.000489131	0.00109373	0	16396	0	0	18135	0	0	21442	0	0	14993	0	1	20498	0.00487852	0	25547	0	0	19707	0	0	25134	0	0	25224	0	0	16739	0	0	19527	0	0	30370	0	0
[truncated: 26 more columns]

## Sheet: Family
Kingdom	Phylum	Class	Order	Family	p-values	p-values (corrected)	Effect size	Young: mean rel. freq. (%)	Young: std. dev. (%)	Middle: mean rel. freq. (%)	Middle: std. dev. (%)	Old: mean rel. freq. (%)	Old: std. dev. (%)	10Y-June1	10Y-June1: parent seq. count	10Y-June1: rel. freq. (%)	10Y-May23	10Y-May23: parent seq. count	10Y-May23: rel. freq. (%)	6Y-June1	6Y-June1: parent seq. count	6Y-June1: rel. freq. (%)	6Y-May23	6Y-May23: parent seq. count	6Y-May23: rel. freq. (%)	8Y-May23	8Y-May23: parent seq. count	8Y-May23: rel. freq. (%)	9Y-June1	9Y-June1: parent seq. count	9Y-June1: rel. freq. (%)	9Y-May23	9Y-May23: parent seq. count	9Y-May23: rel. freq. (%)	Y7-Aug14	Y7-Aug14: parent seq. count	Y7-Aug14: rel. freq. (%)	Y7-Aug15	Y7-Aug15: parent seq. count	Y7-Aug15: rel. freq. (%)	11M-May23	11M-May23: parent seq. count	11M-May23: rel. freq. (%)	13M-May23	13M-May23: parent seq. count	13M-May23: rel. freq. (%)	M11-Aug14	M11-Aug14: parent seq. count	M11-Aug14: rel. freq. (%)
Bacteria	Bacteroidetes	Bacteroidia	Bacteroidales	Rikenellaceae	0.00015591	0.00717184	0.856573	0.234988	0.0807073	15.0212	3.77648	4.63393	2.82277	41	16396	0.250061	70	18135	0.385994	47	21442	0.219196	24	14993	0.160075	57	20498	0.278076	56	25547	0.219204	38	19707	0.192825	79	25134	0.314315	24	25224	0.0951475	3343	16739	19.9713	2071	19527	10.6058	5632	30370	18.5446
Bacteria	Tenericutes	Mollicutes	Anaeroplasmatales	Anaeroplasmataceae	0.00015591	0.00956246	0.845349	0.0187838	0.017184	3.85175	1.35197	0.173388	0.180904	2	16396	0.0121981	4	18135	0.0220568	1	21442	0.00466374	9	14993	0.060028	1	20498	0.00487852	9	25547	0.0352292	2	19707	0.0101487	2	25134	0.00795735	3	25224	0.0118934	271	16739	1.61897	883	19527	4.52194	1222	30370	4.02371
Bacteria	Firmicutes	Clostridia	Clostridiales	Clostridiaceae	0.000270758	0.00996389	0.736744	0.417224	0.171994	0.102294	0.0307237	0.99248	0.318511	97	16396	0.591608	42	18135	0.231596	69	21442	0.321798	120	14993	0.800374	57	20498	0.278076	105	25547	0.411007	51	19707	0.258791	104	25134	0.413782	113	25224	0.447986	10	16739	0.0597407	28	19527	0.143391	28	30370	0.0921962
Bacteria	Proteobacteria	Betaproteobacteria	Burkholderiales	Alcaligenaceae	0.0003754	0.0115123	0.558281	0.273401	0.160956	0.00696473	0.00668424	0.0639496	0.0278685	97	16396	0.591608	42	18135	0.231596	96	21442	0.447719	20	14993	0.133396	71	20498	0.346375	77	25547	0.301405	28	19707	0.142081	57	25134	0.226784	10	25224	0.0396448	3	16739	0.0179222	0	19527	0	1	30370	0.00329272
Bacteria	Bacteroidetes	Bacteroidia	Bacteroidales	Barnesiellaceae	0.000472539	0.012421	0.674567	0.0396111	0.0192561	0.0159432	0.00801227	0.143585	0.0630576	10	16396	0.0609905	9	18135	0.0496278	9	21442	0.0419737	4	14993	0.0266791	12	20498	0.0585423	6	25547	0.0234861	7	19707	0.0355204	15	25134	0.0596801	0	25224	0	3	16739	0.0179222	5	19527	0.0256056	4	30370	0.0131709
Bacteria	Bacteroidetes	Bacteroidia	Bacteroidales	Odoribacteraceae	0.000155024	0.0142622	0.847458	0.00851266	0.00580113	0.137282	0.0385634	0.0458401	0.0167044	0	16396	0	3	18135	0.0165426	3	21442	0.0139912	1	14993	0.00666978	3	20498	0.0146356	3	25547	0.0117431	1	19707	0.00507434	2	25134	0.00795735	0	25224	0	33	16739	0.197144	16	19527	0.0819378	44	30370	0.14488
Bacteria	TM7	TM7-3	CW040	F16	0.000127156	0.0233966	0.759413	0.301156	0.123821	0	0	0.0165556	0.018406	45	16396	0.274457	13	18135	0.0716846	71	21442	0.331126	46	14993	0.30681	73	20498	0.356132	121	25547	0.473637	49	19707	0.248643	120	25134	0.477441	43	25224	0.170473	0	16739	0	0	19527	0	0	30370	0
Bacteria	Bacteroidetes	Bacteroidia	Bacteroidales	Paraprevotellaceae	0.00117554	0.0240332	0.653359	0.369499	0.123447	0.096256	0.0264899	0.196576	0.0417255	68	16396	0.414735	64	18135	0.352909	112	21442	0.522339	49	14993	0.326819	103	20498	0.502488	95	25547	0.371864	90	19707	0.456691	72	25134	0.286465	23	25224	0.091183	24	16739	0.143378	23	19527	0.117786	23	30370	0.0757326
Bacteria	Bacteroidetes	Sphingobacteriia	Sphingobacteriales	Sphingobacteriaceae	0.00105394	0.0242406	0.593652	0.00144797	0.00279283	0.0309712	0.0201507	0.00168465	0.0023866	0	16396	0	0	18135	0	0	21442	0	0	14993	0	0	20498	0	0	25547	0	1	19707	0.00507434	2	25134	0.00795735	0	25224	0	12	16739	0.0716889	4	19527	0.0204845	7	30370	0.0230491
Bacteria	Verrucomicrobia	Verrucomicrobiae	Verrucomicrobiales	Verrucomicrobiaceae	0.00201095	0.0336376	0.130191	0.51223	0.815569	0.39452	0.276964	0.00307088	0.00434928	7	16396	0.0426933	69	18135	0.38048	14	21442	0.0652924	20	14993	0.133396	90	20498	0.439067	53	25547	0.207461	30	19707	0.15223	700	25134	2.78507	102	25224	0.404377	18	16739	0.107533	65	19527	0.332872	208	30370	0.684886
Bacteria	Firmicutes	Clostridia	Clostridiales	Peptostreptococcaceae	0.00192142	0.0353542	0.509525	0.0744075	0.0452211	0.00880237	0.00653396	0.0169222	0.00685007	23	16396	0.140278	3	18135	0.0165426	26	21442	0.121257	3	14993	0.0200093	12	20498	0.0585423	30	25547	0.117431	8	19707	0.0405947	28	25134	0.111403	11	25224	0.0436093	2	16739	0.0119481	4	19527	0.0204845	0	30370	0
Bacteria	Bacteroidetes	Bacteroidia	Bacteroidales	Prevotellaceae	0.00312025	0.0478439	0.511105	1.02245	0.456427	0.511922	0.148633	2.98564	1.73915	211	16396	1.2869	195	18135	1.07527	322	21442	1.50173	78	14993	0.520243	327	20498	1.59528	298	25547	1.16648	254	19707	1.28888	148	25134	0.588844	45	25224	0.178402	87	16739	0.519744	159	19527	0.814257	103	30370	0.33915
Bacteria	Bacteroidetes	Flavobacteriia	Flavobacteriales	Flavobacteriaceae	0.00422722	0.0598314	0.603714	0.0175791	0.0131828	0.0468611	0.0109802	0.0135243	0.00854549	5	16396	0.0304952	2	18135	0.0110284	9	21442	0.0419737	1	14993	0.00666978	6	20498	0.0292711	5	25547	0.0195718	3	19707	0.015223	1	25134	0.00397867	0	25224	0	8	16739	0.0477926	7	19527	0.0358478	21	30370	0.0691472
Bacteria	Proteobacteria	Betaproteobacteria	Burkholderiales	Comamonadaceae	0.00459996	0.0604566	0.34701	0.010654	0.01049	0	0	0.000882909	0.00197424	6	16396	0.0365943	3	18135	0.0165426	2	21442	0.00932749	0	14993	0	2	20498	0.00975705	3	25547	0.0117431	0	19707	0	2	25134	0.00795735	1	25224	0.00396448	0	16739	0	0	19527	0	0	30370	0
Bacteria	Bacteroidetes	Bacteroidia	Bacteroidales	Bacteroidaceae	0.00497649	0.061045	0.303085	3.94356	1.41318	10.2827	1.25927	9.18627	7.93061	677	16396	4.12906	780	18135	4.30108	691	21442	3.22265	364	14993	2.4278	723	20498	3.52717	1112	25547	4.35276	1051	19707	5.33313	1663	25134	6.61654	399	25224	1.58183	1808	16739	10.8011	1826	19527	9.35115	2971	30370	9.78268
Bacteria	Bacteroidetes	Bacteroidia	Bacteroidales	GZKB119	0.00597712	0.0646936	0.54936	0.000677672	0.00191675	0.000548787	0.00122713	0.00735024	0.00441401	1	16396	0.00609905	0	18135	0	0	21442	0	0	14993	0	0	20498	0	0	25547	0	0	19707	0	0	25134	0	0	25224	0	0	16739	0	0	19527	0	1	30370	0.00329272
Bacteria	Proteobacteria	Betaproteobacteria	Burkholderiales	Oxalobacteraceae	0.00584098	0.0671712	0.426977	0.00386763	0.00338695	0	0	0	0	1	16396	0.00609905	2	18135	0.0110284	1	21442	0.00466374	0	14993	0	0	20498	0	0	25547	0	1	19707	0.00507434	1	25134	0.00397867	1	25224	0.00396448	0	16739	0	0	19527	0	0	30370	0
Bacteria	Proteobacteria	Gammaproteobacteria	Enterobacteriales	Enterobacteriaceae	0.00881246	0.0900829	0.452215	0	0	0.000625696	0.0013991	0.00576864	0.00496746	0	16396	0	0	18135	0	0	21442	0	0	14993	0	0	20498	0	0	25547	0	0	19707	0	0	25134	0	0	25224	0	0	16739	0	0	19527	0	0	30370	0
Bacteria	Bacteroidetes	Cytophagia	Cytophagales	Flammeovirgaceae	0.00967468	0.0936917	0.478981	0.000440498	0.00124592	0.00403491	0.00297403	0	0	0	16396	0	0	18135	0	0	21442	0	0	14993	0	0	20498	0	0	25547	0	0	19707	0	0	25134	0	1	25224	0.00396448	0	16739	0	1	19527	0.00512111	0	30370	0
Bacteria	Firmicutes	Bacilli	Turicibacterales	Turicibacteraceae	0.0162162	0.142085	0.176947	0.456139	0.5648	0.114704	0.190502	0.0677664	0.145647	311	16396	1.8968	11	18135	0.0606562	41	21442	0.191214	10	14993	0.0666978	117	20498	0.570787	186	25547	0.72807	13	19707	0.0659664	123	25134	0.489377	9	25224	0.0356803	2	16739	0.0119481	102	19527	0.522354	0	30370	0
Bacteria	Actinobacteria	Acidimicrobiia	Acidimicrobiales	koll13	0.0159631	0.14686	0.399587	0	0	0.002028	0.00210099	0	0	0	16396	0	0	18135	0	0	21442	0	0	14993	0	0	20498	0	0	25547	0	0	19707	0	0	25134	0	0	25224	0	0	16739	0	1	19527	0.00512111	1	30370	0.00329272
Bacteria	Firmicutes	Bacilli	Bacillales	Bacillaceae	0.0176013	0.147211	0.176353	0.225365	0.264788	0.0731385	0.0982792	0.036897	0.0663816	146	16396	0.890461	4	18135	0.0220568	17	21442	0.0792836	6	14993	0.0400187	53	20498	0.258562	95	25547	0.371864	11	19707	0.0558177	70	25134	0.278507	8	25224	0.0317158	0	16739	0	54	19527	0.27654	3	30370	0.00987817
Bacteria	Firmicutes	Clostridia	Clostridiales	Dehalobacteriaceae	0.0206014	0.164811	0.40112	0.187736	0.0895498	0.070032	0.0089269	0.108784	0.037224	11	16396	0.0670895	28	18135	0.154398	16	21442	0.0746199	40	14993	0.266791	17	20498	0.0829349	51	25547	0.199632	56	19707	0.284163	71	25134	0.282486	70	25224	0.277513	10	16739	0.0597407	16	19527	0.0819378	23	30370	0.0757326
Bacteria	Firmicutes	Bacilli	Haloplasmatales	Haloplasmataceae	0.0278982	0.197434	0.328941	0.00912276	0.00696048	0.00170704	0.00381705	0.00186117	0.00263727	3	16396	0.0182971	1	18135	0.0055142	2	21442	0.00932749	1	14993	0.00666978	2	20498	0.00975705	6	25547	0.0234861	1	19707	0.00507434	1	25134	0.00397867	0	25224	0	0	16739	0	2	19527	0.0102422	0	30370	0
Bacteria	Firmicutes	Bacilli	Bacillales	Alicyclobacillaceae	0.0259886	0.199246	0.238102	0.0085464	0.00770603	0.000625696	0.0013991	0.00293479	0.00656239	4	16396	0.0243962	1	18135	0.0055142	1	21442	0.00466374	0	14993	0	3	20498	0.0146356	2	25547	0.00782871	0	19707	0	4	25134	0.0159147	1	25224	0.00396448	0	16739	0	0	19527	0	0	30370	0
Bacteria	Bacteroidetes	Bacteroidia	Bacteroidales	BS11	0.0270807	0.199314	0.32565	0.0172708	0.00963374	0.00491703	0.00638087	0.00770978	0.00642299	3	16396	0.0182971	4	18135	0.0220568	3	21442	0.0139912	2	14993	0.0133396	4	20498	0.0195141	3	25547	0.0117431	8	19707	0.0405947	3	25134	0.011936	1	25224	0.00396448	3	16739	0.0179222	0	19527	0	0	30370	0
Bacteria	Firmicutes	Clostridia	Clostridiales	Syntrophomonadaceae	0.0295188	0.201165	0.328949	0.00498793	0.00421867	0	0	0.0026158	0.00199088	1	16396	0.00609905	0	18135	0	0	21442	0	0	14993	0	1	20498	0.00487852	1	25547	0.00391435	2	19707	0.0101487	2	25134	0.00795735	3	25224	0.0118934	0	16739	0	0	19527	0	0	30370	0
Bacteria	Actinobacteria	Coriobacteriia	Coriobacteriales	Coriobacteriaceae	0.0306584	0.20147	0.359168	0.0400154	0.0188554	0.0244722	0.017937	0.0912848	0.060127	7	16396	0.0426933	5	18135	0.027571	6	21442	0.0279825	6	14993	0.0400187	6	20498	0.0292711	10	25547	0.0391435	6	19707	0.030446	8	25134	0.0318294	23	25224	0.091183	3	16739	0.0179222	5	19527	0.0256056	7	30370	0.0230491
Bacteria	Bacteroidetes	Bacteroidia	Bacteroidales	Marinilabiaceae	0.035011	0.222139	0.339674	0.0414353	0.013026	0.053576	0.0134488	0.0827328	0.0397556	6	16396	0.0365943	7	18135	0.0385994	9	21442	0.0419737	5	14993	0.0333489	14	20498	0.0682993	11	25547	0.0430579	7	19707	0.0355204	14	25134	0.0557014	5	25224	0.0198224	9	16739	0.0537667	9	19527	0.04609	13	30370	0.0428054
Bacteria	Firmicutes	Clostridia	Clostridiales	SBYG_4172	0.0465933	0.267912	0.323566	0	0	0.000548787	0.00122713	0.0026012	0.00270968	0	16396	0	0	18135	0	0	21442	0	0	14993	0	0	20498	0	0	25547	0	0	19707	0	0	25134	0	0	25224	0	0	16739	0	0	19527	0	1	30370	0.00329272
Bacteria	Proteobacteria	Gammaproteobacteria	Xanthomonadales	Sinobacteraceae	0.0453238	0.269019	0.308823	0.00198845	0.00224872	0	0	0	0	0	16396	0	0	18135	0	0	21442	0	0	14993	0	1	20498	0.00487852	0	25547	0	1	19707	0.00507434	1	25134	0.00397867	1	25224	0.00396448	0	16739	0	0	19527	0	0	30370	0
Bacteria	Firmicutes	Erysipelotrichi	Erysipelotrichales	Erysipelotrichaceae	0.0441355	0.270698	0.276994	0.216943	0.169617	0.353094	0.100431	0.143979	0.0778588	74	16396	0.45133	34	18135	0.187483	19	21442	0.0886111	7	14993	0.0466885	29	20498	0.141477	24	25547	0.0939445	20	19707	0.101487	70	25134	0.278507	142	25224	0.562956	48	16739	0.286755	63	19527	0.32263	61	30370	0.200856
Bacteria	Bacteroidetes	Rhodothermi	Rhodothermales	Rhodothermaceae	0.0527607	0.294181	0.319398	0.000440498	0.00124592	0.00293795	0.00296648	0	0	0	16396	0	0	18135	0	0	21442	0	0	14993	0	0	20498	0	0	25547	0	0	19707	0	0	25134	0	1	25224	0.00396448	1	16739	0.00597407	1	19527	0.00512111	0	30370	0
Bacteria	Bacteroidetes	Bacteroidia	Bacteroidales	Porphyromonadaceae	0.0597575	0.323394	0.269945	3.59101	1.16716	4.58776	1.21572	2.68917	1.16542	790	16396	4.81825	948	18135	5.22746	737	21442	3.43718	458	14993	3.05476	515	20498	2.51244	772	25547	3.02188	625	19707	3.17146	1328	25134	5.28368	452	25224	1.79194	872	16739	5.20939	475	19527	2.43253	1662	30370	5.47251
Bacteria	Proteobacteria	Epsilonproteobacteria	Campylobacterales	Helicobacteraceae	0.0753384	0.330054	0.124675	0.00554512	0.0105336	0	0	0.0074686	0.00700778	0	16396	0	0	18135	0	1	21442	0.00466374	5	14993	0.0333489	0	20498	0	0	25547	0	0	19707	0	0	25134	0	3	25224	0.0118934	0	16739	0	0	19527	0	0	30370	0
Bacteria	Proteobacteria	Betaproteobacteria	Procabacteriales	Procabacteriaceae	0.0724398	0.333223	0.253937	0	0	0	0	0.00135745	0.00196645	0	16396	0	0	18135	0	0	21442	0	0	14993	0	0	20498	0	0	25547	0	0	19707	0	0	25134	0	0	25224	0	0	16739	0	0	19527	0	0	30370	0
Bacteria	Bacteroidetes	Flavobacteriia	Flavobacteriales	Cryomorphaceae	0.075006	0.336612	0.206563	0.038768	0.0187396	0.0385103	0.0133326	0.0218438	0.00848296	5	16396	0.0304952	7	18135	0.0385994	15	21442	0.0699562	6	14993	0.0400187	11	20498	0.0536638	6	25547	0.0234861	12	19707	0.0608921	6	25134	0.023872	2	25224	0.00792896	9	16739	0.0537667	9	19527	0.04609	13	30370	0.0428054
Bacteria	Chloroflexi	Anaerolineae	Caldilineales	Caldilineaceae	0.0724398	0.341767	0.261982	0	0	0	0	0.00104484	0.00148211	0	16396	0	0	18135	0	0	21442	0	0	14993	0	0	20498	0	0	25547	0	0	19707	0	0	25134	0	0	25224	0	0	16739	0	0	19527	0	0	30370	0
Bacteria	Verrucomicrobia	Pedosphaerae	Pedosphaerales	Ellin515	0.0724398	0.350761	0.262793	0	0	0	0	0.00166245	0.00235327	0	16396	0	0	18135	0	0	21442	0	0	14993	0	0	20498	0	0	25547	0	0	19707	0	0	25134	0	0	25224	0	0	16739	0	0	19527	0	0	30370	0
Bacteria	Bacteroidetes	Bacteroidia	Bacteroidales	VC21_Bac22	0.0820093	0.350923	0.120357	0.00940021	0.00574499	0.00437706	0.00635836	0.00507221	0.00698415	3	16396	0.0182971	2	18135	0.0110284	1	21442	0.00466374	3	14993	0.0200093	2	20498	0.00975705	2	25547	0.00782871	1	19707	0.00507434	1	25134	0.00397867	1	25224	0.00396448	3	16739	0.0179222	0	19527	0	1	30370	0.00329272
Bacteria	Proteobacteria	Alphaproteobacteria	Rhizobiales	Methylocystaceae	0.0724398	0.360241	0.250104	0	0	0.00140231	0.0020522	0	0	0	16396	0	0	18135	0	0	21442	0	0	14993	0	0	20498	0	0	25547	0	0	19707	0	0	25134	0	0	25224	0	0	16739	0	1	19527	0.00512111	1	30370	0.00329272
Bacteria	Firmicutes	Bacilli	Lactobacillales	Lactobacillaceae	0.0882263	0.368946	0.134802	4.96977	5.33423	7.07616	4.65093	2.40747	2.43351	2059	16396	12.5579	204	18135	1.1249	2679	21442	12.4942	188	14993	1.25392	452	20498	2.20509	3175	25547	12.4281	147	19707	0.745928	219	25134	0.87133	264	25224	1.04662	409	16739	2.4434	459	19527	2.35059	3804	30370	12.5255
Bacteria	Proteobacteria	Gammaproteobacteria	Chromatiales	Ectothiorhodospiraceae	0.0724398	0.370248	0.25846	0	0	0.00193	0.00276289	0	0	0	16396	0	0	18135	0	0	21442	0	0	14993	0	0	20498	0	0	25547	0	0	19707	0	0	25134	0	0	25224	0	0	16739	0	0	19527	0	0	30370	0
Bacteria	Nitrospirae	Nitrospira	Nitrospirales	Nitrospiraceae	0.0724398	0.380826	0.261118	0	0	0.00183692	0.00261153	0	0	0	16396	0	0	18135	0	0	21442	0	0	14993	0	0	20498	0	0	25547	0	0	19707	0	0	25134	0	0	25224	0	1	16739	0.00597407	0	19527	0	0	30370	0
Bacteria	Firmicutes	Clostridia	Clostridiales	Peptococcaceae	0.0937387	0.383287	0.169495	0.429084	0.169913	0.235696	0.144743	0.311953	0.226343	123	16396	0.750183	107	18135	0.590019	69	21442	0.321798	40	14993	0.266791	83	20498	0.404918	159	25547	0.622382	47	19707	0.238494	80	25134	0.318294	88	25224	0.348874	39	16739	0.232989	49	19527	0.250935	54	30370	0.177807
Bacteria	Firmicutes	Bacilli	Lactobacillales	Leuconostocaceae	0.111711	0.411096	0.156031	0.0618211	0.0781345	0.0905872	0.0820421	0.0146406	0.0101882	35	16396	0.213467	3	18135	0.0165426	36	21442	0.167895	2	14993	0.0133396	0	20498	0	31	25547	0.121345	0	19707	0	1	25134	0.00397867	5	25224	0.0198224	3	16739	0.0179222	3	19527	0.0153633	69	30370	0.227198
Bacteria	Firmicutes	Clostridia	Clostridiales	Christensenellaceae	0.114542	0.413251	0.138328	0.014466	0.00780352	0.00657894	0.00420435	0.0147694	0.0132923	0	16396	0	2	18135	0.0110284	3	21442	0.0139912	3	14993	0.0200093	4	20498	0.0195141	2	25547	0.00782871	2	19707	0.0101487	7	25134	0.0278507	5	25224	0.0198224	1	16739	0.00597407	0	19527	0	2	30370	0.00658545
Bacteria	Bacteroidetes	Bacteroidia	Bacteroidales	S24-7	0.111702	0.419453	0.190578	40.6383	16.5137	25.7637	9.60968	30.4243	10.8435	7758	16396	47.3164	7545	18135	41.6046	13353	21442	62.275	3864	14993	25.772	12117	20498	59.1131	12258	25547	47.9822	8886	19707	45.0906	7708	25134	30.6676	1494	25224	5.92293	5147	16739	30.7486	8573	19527	43.9033	4998	30370	16.457
Bacteria	Fusobacteria	Fusobacteriia	Fusobacteriales	Fusobacteriaceae	0.110068	0.421928	0.199556	0.00184126	0.0027876	0	0	0	0	0	16396	0	0	18135	0	1	21442	0.00466374	0	14993	0	0	20498	0	0	25547	0	0	19707	0	1	25134	0.00397867	2	25224	0.00792896	0	16739	0	0	19527	0	0	30370	0
Bacteria	Proteobacteria	Deltaproteobacteria	Desulfovibrionales	Desulfovibrionaceae	0.109402	0.428297	0.216666	0.0155598	0.0139279	0.000995679	0.00222641	0.107662	0.15789	5	16396	0.0304952	5	18135	0.027571	0	21442	0	1	14993	0.00666978	0	20498	0	3	25547	0.0117431	0	19707	0	9	25134	0.0358081	7	25224	0.0277513	1	16739	0.00597407	0	19527	0	0	30370	0
Bacteria	Proteobacteria	Gammaproteobacteria	Thiotrichales	Thiotrichaceae	0.107496	0.429986	0.227357	0.00205351	0.00234178	0.000548787	0.00122713	0	0	0	16396	0	1	18135	0.0055142	0	21442	0	0	14993	0	0	20498	0	1	25547	0.00391435	1	19707	0.00507434	1	25134	0.00397867	0	25224	0	0	16739	0	0	19527	0	1	30370	0.00329272
Bacteria	Firmicutes	Bacilli	Bacillales	Exiguobacteraceae	0.12305	0.435409	0.244801	0.0176872	0.0261356	0.0476244	0.0436277	0.00526443	0.00652337	13	16396	0.0792876	0	18135	0	6	21442	0.0279825	0	14993	0	1	20498	0.00487852	11	25547	0.0430579	0	19707	0	1	25134	0.00397867	0	25224	0	0	16739	0	3	19527	0.0153633	25	30370	0.0823181
Bacteria	Bacteroidetes	Flavobacteriia	Flavobacteriales	NS9	0.141428	0.490995	0.195973	0.000518194	0.00146567	0.00286924	0.00213085	0.00174361	0.00246614	0	16396	0	0	18135	0	1	21442	0.00466374	0	14993	0	0	20498	0	0	25547	0	0	19707	0	0	25134	0	0	25224	0	0	16739	0	1	19527	0.00512111	1	30370	0.00329272
Bacteria	Firmicutes	Clostridia	Natranaerobiales	Anaerobrancaceae	0.149932	0.50159	0.174063	0.0059681	0.0053657	0.00109757	0.00245425	0.00514301	0.00475425	0	16396	0	0	18135	0	1	21442	0.00466374	1	14993	0.00666978	3	20498	0.0146356	1	25547	0.00391435	0	19707	0	3	25134	0.011936	3	25224	0.0118934	0	16739	0	0	19527	0	2	30370	0.00658545
Bacteria	Proteobacteria	Gammaproteobacteria	Thiotrichales	Piscirickettsiaceae	0.147304	0.501924	0.161264	0.00340113	0.00462341	0	0	0.00190554	0.00202537	0	16396	0	0	18135	0	2	21442	0.00932749	2	14993	0.0133396	0	20498	0	0	25547	0	0	19707	0	1	25134	0.00397867	1	25224	0.00396448	0	16739	0	0	19527	0	0	30370	0
Bacteria	Firmicutes	Bacilli	Bacillales	Staphylococcaceae	0.288059	0.50479	0.189654	0.0253304	0.0230963	0.0505689	0.0389347	0.0198635	0.00748879	10	16396	0.0609905	3	18135	0.0165426	11	21442	0.0513012	1	14993	0.00666978	1	20498	0.00487852	15	25547	0.0587153	1	19707	0.00507434	1	25134	0.00397867	5	25224	0.0198224	1	16739	0.00597407	4	19527	0.0204845	29	30370	0.095489
Bacteria	Proteobacteria	Alphaproteobacteria	Rhizobiales	Rhizobiaceae	0.294956	0.507213	0.122623	0.00141906	0.00202288	0.00146694	0.00210789	0	0	0	16396	0	0	18135	0	0	21442	0	0	14993	0	1	20498	0.00487852	1	25547	0.00391435	0	19707	0	1	25134	0.00397867	0	25224	0	0	16739	0	0	19527	0	0	30370	0
Bacteria	Acidobacteria	Chloracidobacteria	RB41	Ellin6075	0.293056	0.508702	0.10218	0.00236475	0.00420532	0	0	0.00124376	0.00177381	0	16396	0	0	18135	0	0	21442	0	2	14993	0.0133396	0	20498	0	0	25547	0	0	19707	0	1	25134	0.00397867	1	25224	0.00396448	0	16739	0	0	19527	0	0	30370	0
Bacteria	Deferribacteres	Deferribacteres	Deferribacterales	Deferribacteraceae	0.288059	0.509643	0.144928	1.13275	0.954123	0.399682	0.295781	1.73255	1.95196	3	16396	0.0182971	230	18135	1.26827	10	21442	0.0466374	166	14993	1.10718	145	20498	0.707386	277	25547	1.08428	398	19707	2.01959	169	25134	0.672396	825	25224	3.27069	36	16739	0.215067	37	19527	0.189481	280	30370	0.921962
Bacteria	Actinobacteria	Actinobacteria	Actinomycetales	Nocardiaceae	0.286505	0.511814	0.125	0	0	0.000548787	0.00122713	0	0	0	16396	0	0	18135	0	0	21442	0	0	14993	0	0	20498	0	0	25547	0	0	19707	0	0	25134	0	0	25224	0	0	16739	0	0	19527	0	1	30370	0.00329272
Bacteria	Proteobacteria	Betaproteobacteria	Methylophilales	Methylophilaceae	0.286505	0.516832	0.125	0	0	0	0	0.000688051	0.00153853	0	16396	0	0	18135	0	0	21442	0	0	14993	0	0	20498	0	0	25547	0	0	19707	0	0	25134	0	0	25224	0	0	16739	0	0	19527	0	0	30370	0
Bacteria	Proteobacteria	Gammaproteobacteria	Oceanospirillales	Oceanospirillaceae	0.286505	0.521949	0.125	0	0	0	0	0.000688051	0.00153853	0	16396	0	0	18135	0	0	21442	0	0	14993	0	0	20498	0	0	25547	0	0	19707	0	0	25134	0	0	25224	0	0	16739	0	0	19527	0	0	30370	0
Bacteria	Proteobacteria	Zetaproteobacteria	Mariprofundales	Mariprofundaceae	0.286505	0.527169	0.125	0	0	0	0	0.000688051	0.00153853	0	16396	0	0	18135	0	0	21442	0	0	14993	0	0	20498	0	0	25547	0	0	19707	0	0	25134	0	0	25224	0	0	16739	0	0	19527	0	0	30370	0
Bacteria	Synergistetes	Synergistia	Synergistales	Synergistaceae	0.286505	0.532494	0.125	0	0	0	0	0.000555704	0.00124259	0	16396	0	0	18135	0	0	21442	0	0	14993	0	0	20498	0	0	25547	0	0	19707	0	0	25134	0	0	25224	0	0	16739	0	0	19527	0	0	30370	0
Bacteria	Proteobacteria	Betaproteobacteria	Burkholderiales	Burkholderiaceae	0.312819	0.53295	0.117911	0.00255226	0.0033286	0.000625696	0.0013991	0.000801745	0.00179276	0	16396	0	0	18135	0	0	21442	0	0	14993	0	1	20498	0.00487852	0	25547	0	2	19707	0.0101487	1	25134	0.00397867	1	25224	0.00396448	0	16739	0	0	19527	0	0	30370	0
Bacteria	Actinobacteria	Actinobacteria	Bifidobacteriales	Bifidobacteriaceae	0.286505	0.537927	0.125	0	0	0	0	0.000801745	0.00179276	0	16396	0	0	18135	0	0	21442	0	0	14993	0	0	20498	0	0	25547	0	0	19707	0	0	25134	0	0	25224	0	0	16739	0	0	19527	0	0	30370	0
Bacteria	Firmicutes	Clostridia	Natranaerobiales	Contubernalisaceae	0.286505	0.543473	0.125	0	0	0.000548787	0.00122713	0	0	0	16396	0	0	18135	0	0	21442	0	0	14993	0	0	20498	0	0	25547	0	0	19707	0	0	25134	0	0	25224	0	0	16739	0	0	19527	0	1	30370	0.00329272
Bacteria	Actinobacteria	Thermoleophilia	Solirubrobacterales	Patulibacteraceae	0.286505	0.549134	0.125	0	0	0.000841241	0.00188107	0	0	0	16396	0	0	18135	0	0	21442	0	0	14993	0	0	20498	0	0	25547	0	0	19707	0	0	25134	0	0	25224	0	0	16739	0	0	19527	0	0	30370	0
Bacteria	TM7	TM7-3	I025	Rs-045	0.286505	0.554915	0.125	0	0	0	0	0.000978263	0.00218746	0	16396	0	0	18135	0	0	21442	0	0	14993	0	0	20498	0	0	25547	0	0	19707	0	0	25134	0	0	25224	0	0	16739	0	0	19527	0	0	30370	0
Bacteria	Proteobacteria	Gammaproteobacteria	Aeromonadales	Succinivibrionaceae	0.286505	0.560818	0.125	0	0	0.000548787	0.00122713	0	0	0	16396	0	0	18135	0	0	21442	0	0	14993	0	0	20498	0	0	25547	0	0	19707	0	0	25134	0	0	25224	0	0	16739	0	0	19527	0	1	30370	0.00329272
Bacteria	Proteobacteria	Deltaproteobacteria	Bdellovibrionales	Bdellovibrionaceae	0.171912	0.564855	0.168987	0.00246638	0.00284148	0	0	0.00174361	0.00246614	1	16396	0.00609905	1	18135	0.0055142	0	21442	0	1	14993	0.00666978	0	20498	0	1	25547	0.00391435	0	19707	0	0	25134	0	0	25224	0	0	16739	0	0	19527	0	0	30370	0
Bacteria	Cyanobacteria	Gloeobacterophycideae	Gloeobacterales	Gloeobacteraceae	0.286505	0.566848	0.125	0	0	0	0	0.000688051	0.00153853	0	16396	0	0	18135	0	0	21442	0	0	14993	0	0	20498	0	0	25547	0	0	19707	0	0	25134	0	0	25224	0	0	16739	0	0	19527	0	0	30370	0
Bacteria	Firmicutes	Clostridia	Halanaerobiales	Halanaerobiaceae	0.286505	0.57301	0.125	0	0	0	0	0.000688051	0.00153853	0	16396	0	0	18135	0	0	21442	0	0	14993	0	0	20498	0	0	25547	0	0	19707	0	0	25134	0	0	25224	0	0	16739	0	0	19527	0	0	30370	0
Bacteria	Proteobacteria	Alphaproteobacteria	Rickettsiales	Pelagibacteraceae	0.345233	0.577481	0.0989412	0.00131035	0.00261518	0.00193	0.00276289	0	0	0	16396	0	0	18135	0	0	21442	0	0	14993	0	0	20498	0	2	25547	0.00782871	0	19707	0	0	25134	0	1	25224	0.00396448	0	16739	0	0	19527	0	0	30370	0
Bacteria	Proteobacteria	Alphaproteobacteria	Sphingomonadales	Sphingomonadaceae	0.286505	0.579306	0.125	0	0	0	0	0.00172141	0.00384918	0	16396	0	0	18135	0	0	21442	0	0	14993	0	0	20498	0	0	25547	0	0	19707	0	0	25134	0	0	25224	0	0	16739	0	0	19527	0	0	30370	0
Bacteria	Proteobacteria	Alphaproteobacteria	Rickettsiales	mitochondria	0.353124	0.580132	0.137173	0.0109432	0.0122298	0.0323865	0.037088	0.019243	0.0116544	6	16396	0.0365943	0	18135	0	1	21442	0.00466374	3	14993	0.0200093	2	20498	0.00975705	6	25547	0.0234861	0	19707	0	1	25134	0.00397867	0	25224	0	18	16739	0.107533	0	19527	0	8	30370	0.0263418
Bacteria	Bacteroidetes	Bacteroidia	Bacteroidales	ML635J-40	0.345233	0.582779	0.0981181	0.000976987	0.00184185	0	0	0.00137204	0.00205674	0	16396	0	0	18135	0	0	21442	0	0	14993	0	1	20498	0.00487852	1	25547	0.00391435	0	19707	0	0	25134	0	0	25224	0	0	16739	0	0	19527	0	0	30370	0
Bacteria	Bacteroidetes	Cytophagia	Cytophagales	Cytophagaceae	0.352297	0.583987	0.0266582	0.000869856	0.00246033	0.00199136	0.00445281	0.00173289	0.00176803	0	16396	0	0	18135	0	0	21442	0	0	14993	0	0	20498	0	2	25547	0.00782871	0	19707	0	0	25134	0	0	25224	0	2	16739	0.0119481	0	19527	0	0	30370	0
Bacteria	Actinobacteria	Actinobacteria	Actinomycetales	Cellulomonadaceae	0.286505	0.585743	0.125	0	0	0.000548787	0.00122713	0	0	0	16396	0	0	18135	0	0	21442	0	0	14993	0	0	20498	0	0	25547	0	0	19707	0	0	25134	0	0	25224	0	0	16739	0	0	19527	0	1	30370	0.00329272
Bacteria	Bacteroidetes	Bacteroidia	Bacteroidales	p-2534-18B5	0.183175	0.591301	0.192968	0	0	0.000625696	0.0013991	0.00199432	0.00284802	0	16396	0	0	18135	0	0	21442	0	0	14993	0	0	20498	0	0	25547	0	0	19707	0	0	25134	0	0	25224	0	0	16739	0	0	19527	0	0	30370	0
Bacteria	Proteobacteria	Gammaproteobacteria	Alteromonadales	Shewanellaceae	0.286505	0.592325	0.125	0	0	0	0	0.000860704	0.00192459	0	16396	0	0	18135	0	0	21442	0	0	14993	0	0	20498	0	0	25547	0	0	19707	0	0	25134	0	0	25224	0	0	16739	0	0	19527	0	0	30370	0
Bacteria	Firmicutes	Clostridia	Natranaerobiales	ML1228J-1	0.286505	0.599055	0.125	0	0	0.00108876	0.00243453	0	0	0	16396	0	0	18135	0	0	21442	0	0	14993	0	0	20498	0	0	25547	0	0	19707	0	0	25134	0	0	25224	0	0	16739	0	0	19527	0	0	30370	0
Bacteria	Thermi	Deinococci	Deinococcales	Deinococcaceae	0.286505	0.605941	0.125	0	0	0.00199136	0.00445281	0	0	0	16396	0	0	18135	0	0	21442	0	0	14993	0	0	20498	0	0	25547	0	0	19707	0	0	25134	0	0	25224	0	2	16739	0.0119481	0	19527	0	0	30370	0
Bacteria	Proteobacteria	Gammaproteobacteria	Pseudomonadales	Pseudomonadaceae	0.286505	0.612987	0.125	0	0	0	0	0.000860704	0.00192459	0	16396	0	0	18135	0	0	21442	0	0	14993	0	0	20498	0	0	25547	0	0	19707	0	0	25134	0	0	25224	0	0	16739	0	0	19527	0	0	30370	0
Bacteria	Proteobacteria	Gammaproteobacteria	Xanthomonadales	Xanthomonadaceae	0.197536	0.616045	0.176272	0.0047396	0.00400951	0.00140231	0.0020522	0.00339533	0.00170357	1	16396	0.00609905	2	18135	0.0110284	0	21442	0	0	14993	0	2	20498	0.00975705	2	25547	0.00782871	0	19707	0	1	25134	0.00397867	1	25224	0.00396448	0	16739	0	1	19527	0.00512111	1	30370	0.00329272
Bacteria	Firmicutes	Clostridia	Clostridiales	Eubacteriaceae	0.194768	0.617886	0.0800865	0.00255551	0.00232685	0.000625696	0.0013991	0.00176582	0.00394849	0	16396	0	1	18135	0.0055142	1	21442	0.00466374	0	14993	0	1	20498	0.00487852	0	25547	0	0	19707	0	1	25134	0.00397867	1	25224	0.00396448	0	16739	0	0	19527	0	0	30370	0
Bacteria	Proteobacteria	Gammaproteobacteria	Vibrionales	Vibrionaceae	0.286505	0.620199	0.125	0	0	0	0	0.000489131	0.00109373	0	16396	0	0	18135	0	0	21442	0	0	14993	0	0	20498	0	0	25547	0	0	19707	0	0	25134	0	0	25224	0	0	16739	0	0	19527	0	0	30370	0
Bacteria	Firmicutes	Clostridia	SHA-98	D2	0.209497	0.621732	0.16013	0	0	0.000625696	0.0013991	0.00135745	0.00196645	0	16396	0	0	18135	0	0	21442	0	0	14993	0	0	20498	0	0	25547	0	0	19707	0	0	25134	0	0	25224	0	0	16739	0	0	19527	0	0	30370	0
Bacteria	Firmicutes	Bacilli	Lactobacillales	Carnobacteriaceae	0.204581	0.627383	0.145305	0.000563815	0.00159471	0.00271895	0.00285176	0.00429224	0.00624213	0	16396	0	0	18135	0	0	21442	0	0	14993	0	0	20498	0	0	25547	0	1	19707	0.00507434	0	25134	0	0	25224	0	1	16739	0.00597407	0	19527	0	2	30370	0.00658545
Bacteria	Verrucomicrobia	Spartobacteria	Chthoniobacterales	01D2Z36	0.286505	0.627582	0.125	0	0	0.000548787	0.00122713	0	0	0	16396	0	0	18135	0	0	21442	0	0	14993	0	0	20498	0	0	25547	0	0	19707	0	0	25134	0	0	25224	0	0	16739	0	0	19527	0	1	30370	0.00329272
Bacteria	Actinobacteria	Nitriliruptoria	Nitriliruptorales	Nitriliruptoraceae	0.209497	0.631924	0.155988	0	0	0.000853519	0.00190853	0.00168465	0.0023866	0	16396	0	0	18135	0	0	21442	0	0	14993	0	0	20498	0	0	25547	0	0	19707	0	0	25134	0	0	25224	0	0	16739	0	1	19527	0.00512111	0	30370	0
Bacteria	Chloroflexi	Dehalococcoidetes	Dehalococcoidales	Dehalococcoidaceae	0.513417	0.634018	0.0666667	0.000612689	0.00173295	0	0	0	0	0	16396	0	1	18135	0.0055142	0	21442	0	0	14993	0	0	20498	0	0	25547	0	0	19707	0	0	25134	0	0	25224	0	0	16739	0	0	19527	0	0	30370	0
Bacteria	Firmicutes	Clostridia	Halanaerobiales	Halobacteroidaceae	0.286505	0.635143	0.125	0	0	0	0	0.000555704	0.00124259	0	16396	0	0	18135	0	0	21442	0	0	14993	0	0	20498	0	0	25547	0	0	19707	0	0	25134	0	0	25224	0	0	16739	0	0	19527	0	0	30370	0
Bacteria	Actinobacteria	Actinobacteria	Actinomycetales	Mycobacteriaceae	0.218341	0.637695	0.153533	0.000434928	0.00123016	0	0	0.00154876	0.00221059	0	16396	0	0	18135	0	0	21442	0	0	14993	0	0	20498	0	1	25547	0.00391435	0	19707	0	0	25134	0	0	25224	0	0	16739	0	0	19527	0	0	30370	0
Bacteria	WS3	PRR-12	GN03	KSB4	0.513417	0.638302	0.0666667	0.000677672	0.00191675	0	0	0	0	1	16396	0.00609905	0	18135	0	0	21442	0	0	14993	0	0	20498	0	0	25547	0	0	19707	0	0	25134	0	0	25224	0	0	16739	0	0	19527	0	0	30370	0
Bacteria	Planctomycetes	Planctomycetia	Pirellulales	Pirellulaceae	0.513417	0.642645	0.0666667	0.000677672	0.00191675	0	0	0	0	1	16396	0.00609905	0	18135	0	0	21442	0	0	14993	0	0	20498	0	0	25547	0	0	19707	0	0	25134	0	0	25224	0	0	16739	0	0	19527	0	0	30370	0
Bacteria	Bacteroidetes	Saprospirae	Saprospirales	Saprospiraceae	0.286505	0.642889	0.125	0	0	0.000995679	0.00222641	0	0	0	16396	0	0	18135	0	0	21442	0	0	14993	0	0	20498	0	0	25547	0	0	19707	0	0	25134	0	0	25224	0	1	16739	0.00597407	0	19527	0	0	30370	0
Bacteria	Armatimonadetes	Fimbriimonadia	Fimbriimonadales	Fimbriimonadaceae	0.513417	0.647046	0.0666667	0.000440498	0.00124592	0	0	0	0	0	16396	0	0	18135	0	0	21442	0	0	14993	0	0	20498	0	0	25547	0	0	19707	0	0	25134	0	1	25224	0.00396448	0	16739	0	0	19527	0	0	30370	0
Bacteria	Acidobacteria	Holophagae	Holophagales	Holophagaceae	0.286505	0.650826	0.125	0	0	0	0	0.000688051	0.00153853	0	16396	0	0	18135	0	0	21442	0	0	14993	0	0	20498	0	0	25547	0	0	19707	0	0	25134	0	0	25224	0	0	16739	0	0	19527	0	0	30370	0
Bacteria	Proteobacteria	Gammaproteobacteria	Methylococcales	Methylococcaceae	0.513417	0.651509	0.0666667	0.00122538	0.00346589	0	0	0	0	0	16396	0	2	18135	0.0110284	0	21442	0	0	14993	0	0	20498	0	0	25547	0	0	19707	0	0	25134	0	0	25224	0	0	16739	0	0	19527	0	0	30370	0
Bacteria	Spirochaetes	Leptospirae	Leptospirales	Leptospiraceae	0.513417	0.656033	0.0666667	0.000612689	0.00173295	0	0	0	0	0	16396	0	1	18135	0.0055142	0	21442	0	0	14993	0	0	20498	0	0	25547	0	0	19707	0	0	25134	0	0	25224	0	0	16739	0	0	19527	0	0	30370	0
Bacteria	Chlorobi	Ignavibacteria	Ignavibacteriales	lheB3-7	0.537113	0.658858	0.0497898	0.000542058	0.00153317	0.00183692	0.00261153	0.00172141	0.00384918	0	16396	0	0	18135	0	0	21442	0	0	14993	0	1	20498	0.00487852	0	25547	0	0	19707	0	0	25134	0	0	25224	0	1	16739	0.00597407	0	19527	0	0	30370	0
Bacteria	Proteobacteria	Deltaproteobacteria	Syntrophobacterales	Syntrophaceae	0.286505	0.658961	0.125	0	0	0.000625696	0.0013991	0	0	0	16396	0	0	18135	0	0	21442	0	0	14993	0	0	20498	0	0	25547	0	0	19707	0	0	25134	0	0	25224	0	0	16739	0	0	19527	0	0	30370	0
Bacteria	Proteobacteria	Gammaproteobacteria	Pseudomonadales	Moraxellaceae	0.408824	0.659856	0.0687119	0.00410684	0.00474109	0.00164636	0.00368138	0.00464296	0.00493337	0	16396	0	0	18135	0	3	21442	0.0139912	0	14993	0	1	20498	0.00487852	0	25547	0	2	19707	0.0101487	1	25134	0.00397867	1	25224	0.00396448	0	16739	0	0	19527	0	3	30370	0.00987817
Bacteria	Acidobacteria	Acidobacteriia	Acidobacteriales	Koribacteraceae	0.513417	0.660621	0.0666667	0.000440498	0.00124592	0	0	0	0	0	16396	0	0	18135	0	0	21442	0	0	14993	0	0	20498	0	0	25547	0	0	19707	0	0	25134	0	1	25224	0.00396448	0	16739	0	0	19527	0	0	30370	0
Bacteria	Firmicutes	Clostridia	Clostridiales	Gracilibacteraceae	0.415034	0.664055	0.0963225	0.00496734	0.00438061	0.00330386	0.00379028	0.00199432	0.00284802	0	16396	0	1	18135	0.0055142	0	21442	0	1	14993	0.00666978	1	20498	0.00487852	3	25547	0.0117431	0	19707	0	3	25134	0.011936	1	25224	0.00396448	1	16739	0.00597407	0	19527	0	0	30370	0
Bacteria	Firmicutes	Clostridia	Clostridiales	Veillonellaceae	0.422814	0.664939	0.0964251	0.0184438	0.01528	0.0114811	0.00557305	0.0221321	0.0131063	0	16396	0	2	18135	0.0110284	3	21442	0.0139912	0	14993	0	5	20498	0.0243926	2	25547	0.00782871	5	19707	0.0253717	9	25134	0.0358081	12	25224	0.0475737	2	16739	0.0119481	3	19527	0.0153633	5	30370	0.0164636
Bacteria	Actinobacteria	Actinobacteria	Actinomycetales	Corynebacteriaceae	0.419272	0.665051	0.102231	0.00100589	0.00189949	0.00400294	0.00537694	0.00364899	0.00510775	0	16396	0	0	18135	0	0	21442	0	0	14993	0	0	20498	0	0	25547	0	1	19707	0.00507434	1	25134	0.00397867	0	25224	0	0	16739	0	1	19527	0.00512111	0	30370	0
Bacteria	Proteobacteria	Gammaproteobacteria	Alteromonadales	Alteromonadaceae	0.513417	0.665273	0.0666667	0.000612689	0.00173295	0	0	0	0	0	16396	0	1	18135	0.0055142	0	21442	0	0	14993	0	0	20498	0	0	25547	0	0	19707	0	0	25134	0	0	25224	0	0	16739	0	0	19527	0	0	30370	0
Bacteria	Proteobacteria	Gammaproteobacteria	Oceanospirillales	Halomonadaceae	0.246597	0.667262	0.139383	0.000960269	0.00180374	0	0	0	0	0	16396	0	0	18135	0	1	21442	0.00466374	0	14993	0	0	20498	0	0	25547	0	0	19707	0	1	25134	0.00397867	0	25224	0	0	16739	0	0	19527	0	0	30370	0
Bacteria	Proteobacteria	Gammaproteobacteria	Pasteurellales	Pasteurellaceae	0.286505	0.667302	0.125	0	0	0.000841241	0.00188107	0	0	0	16396	0	0	18135	0	0	21442	0	0	14993	0	0	20498	0	0	25547	0	0	19707	0	0	25134	0	0	25224	0	0	16739	0	0	19527	0	0	30370	0
Bacteria	Firmicutes	Bacilli	Bacillales	Paenibacillaceae	0.428063	0.667488	0.095119	0.0234219	0.0162299	0.0339199	0.0244615	0.0183938	0.0146332	10	16396	0.0609905	3	18135	0.0165426	5	21442	0.0233187	3	14993	0.0200093	1	20498	0.00487852	10	25547	0.0391435	2	19707	0.0101487	6	25134	0.023872	3	25224	0.0118934	1	16739	0.00597407	3	19527	0.0153633	19	30370	0.0625617
Bacteria	Chlorobi	Ignavibacteria	Ignavibacteriales	Ignavibacteriaceae	0.549133	0.669142	0.130172	0.0108229	0.00600782	0.00844509	0.00565319	0.0161008	0.0110347	2	16396	0.0121981	2	18135	0.0110284	4	21442	0.018655	1	14993	0.00666978	1	20498	0.00487852	3	25547	0.0117431	4	19707	0.0202974	3	25134	0.011936	0	25224	0	0	16739	0	3	19527	0.0153633	3	30370	0.00987817
Bacteria	Thermi	Deinococci	Thermales	Thermaceae	0.513417	0.669991	0.0666667	0.000434928	0.00123016	0	0	0	0	0	16396	0	0	18135	0	0	21442	0	0	14993	0	0	20498	0	1	25547	0.00391435	0	19707	0	0	25134	0	0	25224	0	0	16739	0	0	19527	0	0	30370	0
Bacteria	Firmicutes	Bacilli	Bacillales	Thermoactinomycetaceae	0.234071	0.672954	0.114386	0	0	0.00108876	0.00243453	0.00129088	0.00190418	0	16396	0	0	18135	0	0	21442	0	0	14993	0	0	20498	0	0	25547	0	0	19707	0	0	25134	0	0	25224	0	0	16739	0	0	19527	0	0	30370	0
Bacteria	Bacteroidetes	Saprospirae	Saprospirales	Chitinophagaceae	0.556509	0.673669	0.052809	0.00283109	0.00348216	0.00224355	0.00232176	0.00397324	0.00210585	0	16396	0	0	18135	0	0	21442	0	1	14993	0.00666978	2	20498	0.00975705	0	25547	0	1	19707	0.00507434	1	25134	0.00397867	0	25224	0	0	16739	0	1	19527	0.00512111	1	30370	0.00329272
Bacteria	Firmicutes	Clostridia	Thermoanaerobacterales	Thermoanaerobacteraceae	0.560219	0.673728	0.0548342	0.0073575	0.0035179	0.00543721	0.00323758	0.0100911	0.0126515	2	16396	0.0121981	1	18135	0.0055142	2	21442	0.00932749	1	14993	0.00666978	1	20498	0.00487852	3	25547	0.0117431	0	19707	0	2	25134	0.00795735	2	25224	0.00792896	0	16739	0	2	19527	0.0102422	1	30370	0.00329272
Bacteria	Nitrospirae	Nitrospira	Nitrospirales	0319-6A21	0.513417	0.674777	0.0666667	0.000518194	0.00146567	0	0	0	0	0	16396	0	0	18135	0	1	21442	0.00466374	0	14993	0	0	20498	0	0	25547	0	0	19707	0	0	25134	0	0	25224	0	0	16739	0	0	19527	0	0	30370	0
Bacteria	SAR406	AB16	ZA3648c	AEGEAN_185	0.286505	0.675857	0.125	0	0	0	0	0.000489131	0.00109373	0	16396	0	0	18135	0	0	21442	0	0	14993	0	0	20498	0	0	25547	0	0	19707	0	0	25134	0	0	25224	0	0	16739	0	0	19527	0	0	30370	0
Bacteria	Actinobacteria	Actinobacteria	Actinomycetales	Yaniellaceae	0.246597	0.677222	0.140291	0.00110587	0.00206942	0	0	0	0	0	16396	0	0	18135	0	0	21442	0	0	14993	0	1	20498	0.00487852	0	25547	0	1	19707	0.00507434	0	25134	0	0	25224	0	0	16739	0	0	19527	0	0	30370	0
Bacteria	Cyanobacteria	Nostocophycideae	Stigonematales	Rivulariaceae	0.513417	0.679631	0.0666667	0.000442075	0.00125038	0	0	0	0	0	16396	0	0	18135	0	0	21442	0	0	14993	0	0	20498	0	0	25547	0	0	19707	0	1	25134	0.00397867	0	25224	0	0	16739	0	0	19527	0	0	30370	0
Bacteria	Bacteroidetes	Bacteroidia	Bacteroidales	RF16	0.441233	0.682243	0.0796526	0.0398406	0.022505	0.0288942	0.00994091	0.0294587	0.0164204	5	16396	0.0304952	5	18135	0.027571	18	21442	0.0839474	6	14993	0.0400187	7	20498	0.0341497	15	25547	0.0587153	11	19707	0.0558177	7	25134	0.0278507	0	25224	0	7	16739	0.0418185	3	19527	0.0153633	12	30370	0.0395127
Bacteria	Actinobacteria	Actinobacteria	Actinomycetales	Dermabacteraceae	0.513417	0.684556	0.0666667	0.000434928	0.00123016	0	0	0	0	0	16396	0	0	18135	0	0	21442	0	0	14993	0	0	20498	0	1	25547	0.00391435	0	19707	0	0	25134	0	0	25224	0	0	16739	0	0	19527	0	0	30370	0
Bacteria	Proteobacteria	Deltaproteobacteria	Desulfarculales	Desulfarculaceae	0.286505	0.684635	0.125	0	0	0.00108876	0.00243453	0	0	0	16396	0	0	18135	0	0	21442	0	0	14993	0	0	20498	0	0	25547	0	0	19707	0	0	25134	0	0	25224	0	0	16739	0	0	19527	0	0	30370	0
Bacteria	Actinobacteria	Actinobacteria	Actinomycetales	Microbacteriaceae	0.246597	0.687482	0.13805	0.00100431	0.00189702	0	0	0	0	0	16396	0	0	18135	0	0	21442	0	0	14993	0	0	20498	0	0	25547	0	1	19707	0.00507434	0	25134	0	1	25224	0.00396448	0	16739	0	0	19527	0	0	30370	0
Bacteria	Firmicutes	Clostridia	Clostridiales	Lachnospiraceae	0.453171	0.689119	0.0821869	8.40275	5.04036	6.25031	1.4072	9.14546	3.38665	593	16396	3.61674	1574	18135	8.67935	476	21442	2.21994	2040	14993	13.6063	1077	20498	5.25417	1155	25547	4.52108	1712	19707	8.68727	2519	25134	10.0223	4797	25224	19.0176	882	16739	5.26913	778	19527	3.98423	1704	30370	5.6108
Bacteria	Actinobacteria	Actinobacteria	Actinomycetales	Brevibacteriaceae	0.258565	0.689507	0.145474	0.000440498	0.00124592	0.00154447	0.0023173	0.00248345	0.00271229	0	16396	0	0	18135	0	0	21442	0	0	14993	0	0	20498	0	0	25547	0	0	19707	0	0	25134	0	1	25224	0.00396448	1	16739	0.00597407	0	19527	0	1	30370	0.00329272
Bacteria	Planctomycetes	Planctomycetia	Gemmatales	Isosphaeraceae	0.513417	0.689553	0.0666667	0.000440498	0.00124592	0	0	0	0	0	16396	0	0	18135	0	0	21442	0	0	14993	0	0	20498	0	0	25547	0	0	19707	0	0	25134	0	1	25224	0.00396448	0	16739	0	0	19527	0	0	30370	0
Bacteria	Proteobacteria	Gammaproteobacteria	Legionellales	Coxiellaceae	0.469777	0.691512	0.0841139	0.000958691	0.0018011	0	0	0.000489131	0.00109373	0	16396	0	0	18135	0	1	21442	0.00466374	0	14993	0	0	20498	0	0	25547	0	0	19707	0	0	25134	0	1	25224	0.00396448	0	16739	0	0	19527	0	0	30370	0
Bacteria	Proteobacteria	Alphaproteobacteria	Sphingomonadales	Erythrobacteraceae	0.286505	0.693643	0.125	0	0	0	0	0.000555704	0.00124259	0	16396	0	0	18135	0	0	21442	0	0	14993	0	0	20498	0	0	25547	0	0	19707	0	0	25134	0	0	25224	0	0	16739	0	0	19527	0	0	30370	0
Bacteria	Proteobacteria	Alphaproteobacteria	Rhizobiales	Aurantimonadaceae	0.513417	0.694623	0.0666667	0.000563815	0.00159471	0	0	0	0	0	16396	0	0	18135	0	0	21442	0	0	14993	0	0	20498	0	0	25547	0	1	19707	0.00507434	0	25134	0	0	25224	0	0	16739	0	0	19527	0	0	30370	0
Bacteria	Tenericutes	Mollicutes	Acholeplasmatales	Acholeplasmataceae	0.453089	0.694736	0.0789512	0	0	0.000548787	0.00122713	0.000555704	0.00124259	0	16396	0	0	18135	0	0	21442	0	0	14993	0	0	20498	0	0	25547	0	0	19707	0	0	25134	0	0	25224	0	0	16739	0	0	19527	0	1	30370	0.00329272
Bacteria	Bacteroidetes	Cytophagia	Cytophagales	Cyclobacteriaceae	0.469777	0.697088	0.0787302	0.00141876	0.00265766	0.000841241	0.00188107	0	0	1	16396	0.00609905	0	18135	0	0	21442	0	1	14993	0.00666978	0	20498	0	0	25547	0	0	19707	0	0	25134	0	0	25224	0	0	16739	0	0	19527	0	0	30370	0
Bacteria	Thermi	Deinococci	Deinococcales	Trueperaceae	0.246597	0.698059	0.140042	0.00141876	0.00265766	0	0	0	0	1	16396	0.00609905	0	18135	0	0	21442	0	1	14993	0.00666978	0	20498	0	0	25547	0	0	19707	0	0	25134	0	0	25224	0	0	16739	0	0	19527	0	0	30370	0
Bacteria	SAR406	AB16	Arctic96B-7	A714017	0.513417	0.699769	0.0666667	0.000442075	0.00125038	0	0	0	0	0	16396	0	0	18135	0	0	21442	0	0	14993	0	0	20498	0	0	25547	0	0	19707	0	1	25134	0.00397867	0	25224	0	0	16739	0	0	19527	0	0	30370	0
Bacteria	Acidobacteria	Acidobacteriia	Acidobacteriales	Acidobacteriaceae	0.598165	0.701034	0.0578625	0.000440498	0.00124592	0	0	0.000860704	0.00192459	0	16396	0	0	18135	0	0	21442	0	0	14993	0	0	20498	0	0	25547	0	0	19707	0	0	25134	0	1	25224	0.00396448	0	16739	0	0	19527	0	0	30370	0
Bacteria	Proteobacteria	Deltaproteobacteria	Syntrophobacterales	Syntrophobacteraceae	0.469777	0.702756	0.0863188	0.00147689	0.00303843	0	0	0.000489131	0.00109373	0	16396	0	0	18135	0	2	21442	0.00932749	0	14993	0	0	20498	0	0	25547	0	0	19707	0	0	25134	0	1	25224	0.00396448	0	16739	0	0	19527	0	0	30370	0
Bacteria	Actinobacteria	Actinobacteria	Actinomycetales	Pseudonocardiaceae	0.286505	0.702892	0.125	0	0	0.000853519	0.00190853	0	0	0	16396	0	0	18135	0	0	21442	0	0	14993	0	0	20498	0	0	25547	0	0	19707	0	0	25134	0	0	25224	0	0	16739	0	1	19527	0.00512111	0	30370	0
Bacteria	Tenericutes	Mollicutes	Mycoplasmatales	Mycoplasmataceae	0.513417	0.704991	0.0666667	0.000442075	0.00125038	0	0	0	0	0	16396	0	0	18135	0	0	21442	0	0	14993	0	0	20498	0	0	25547	0	0	19707	0	1	25134	0.00397867	0	25224	0	0	16739	0	0	19527	0	0	30370	0
Bacteria	Proteobacteria	Alphaproteobacteria	Rhizobiales	Hyphomicrobiaceae	0.598165	0.705528	0.0637669	0.000612689	0.00173295	0	0	0.0013761	0.00307706	0	16396	0	1	18135	0.0055142	0	21442	0	0	14993	0	0	20498	0	0	25547	0	0	19707	0	0	25134	0	0	25224	0	0	16739	0	0	19527	0	0	30370	0
Bacteria	Proteobacteria	Betaproteobacteria	Rhodocyclales	Rhodocyclaceae	0.468013	0.705856	0.0633771	0.00335444	0.0025167	0.00147922	0.00212882	0.00314192	0.00449432	1	16396	0.00609905	0	18135	0	1	21442	0.00466374	1	14993	0.00666978	1	20498	0.00487852	1	25547	0.00391435	0	19707	0	0	25134	0	1	25224	0.00396448	0	16739	0	1	19527	0.00512111	0	30370	0
Bacteria	Proteobacteria	Gammaproteobacteria	Marinicellales	Marinicellaceae	0.591637	0.706891	0.0443111	0.000741087	0.00209611	0.000548787	0.00122713	0.00157096	0.00224716	0	16396	0	0	18135	0	0	21442	0	1	14993	0.00666978	0	20498	0	0	25547	0	0	19707	0	0	25134	0	0	25224	0	0	16739	0	0	19527	0	1	30370	0.00329272
Bacteria	Firmicutes	Bacilli	Bacillales	Planococcaceae	0.596159	0.707699	0.11152	0.0129191	0.0140382	0.00472585	0.00248514	0.00762546	0.00649986	8	16396	0.0487924	1	18135	0.0055142	4	21442	0.018655	0	14993	0	3	20498	0.0146356	4	25547	0.0156574	1	19707	0.00507434	1	25134	0.00397867	1	25224	0.00396448	1	16739	0.00597407	0	19527	0	1	30370	0.00329272
Bacteria	Actinobacteria	Rubrobacteria	Rubrobacterales	Rubrobacteraceae	0.513417	0.710291	0.0666667	0.000440498	0.00124592	0	0	0	0	0	16396	0	0	18135	0	0	21442	0	0	14993	0	0	20498	0	0	25547	0	0	19707	0	0	25134	0	1	25224	0.00396448	0	16739	0	0	19527	0	0	30370	0
Bacteria	Proteobacteria	Betaproteobacteria	Gallionellales	Gallionellaceae	0.286505	0.71239	0.125	0	0	0.000995679	0.00222641	0	0	0	16396	0	0	18135	0	0	21442	0	0	14993	0	0	20498	0	0	25547	0	0	19707	0	0	25134	0	0	25224	0	1	16739	0.00597407	0	19527	0	0	30370	0
Bacteria	Firmicutes	Bacilli	Lactobacillales	Streptococcaceae	0.271903	0.714717	0.0682681	0.302517	0.336682	0.281502	0.169641	0.144082	0.155683	111	16396	0.676994	9	18135	0.0496278	174	21442	0.811491	9	14993	0.060028	33	20498	0.160991	212	25547	0.829843	6	19707	0.030446	11	25134	0.0437654	15	25224	0.0594672	24	16739	0.143378	22	19527	0.112665	81	30370	0.266711
Bacteria	Proteobacteria	Gammaproteobacteria	Cardiobacteriales	Cardiobacteriaceae	0.513417	0.715672	0.0666667	0.000612689	0.00173295	0	0	0	0	0	16396	0	1	18135	0.0055142	0	21442	0	0	14993	0	0	20498	0	0	25547	0	0	19707	0	0	25134	0	0	25224	0	0	16739	0	0	19527	0	0	30370	0
Bacteria	Proteobacteria	Alphaproteobacteria	Caulobacterales	Caulobacteraceae	0.634096	0.715789	0.0428502	0.000518194	0.00146567	0.000625696	0.0013991	0	0	0	16396	0	0	18135	0	1	21442	0.00466374	0	14993	0	0	20498	0	0	25547	0	0	19707	0	0	25134	0	0	25224	0	0	16739	0	0	19527	0	0	30370	0
Bacteria	Firmicutes	Clostridia	Thermoanaerobacterales	Caldicellulosiruptoraceae	0.494156	0.715943	0.063531	0.00118158	0.00230067	0.00108876	0.00243453	0	0	0	16396	0	0	18135	0	0	21442	0	1	14993	0.00666978	0	20498	0	0	25547	0	0	19707	0	0	25134	0	1	25224	0.00396448	0	16739	0	0	19527	0	0	30370	0
Bacteria	Firmicutes	Clostridia	Clostridiales	Ruminococcaceae	0.638871	0.716783	0.0547324	5.54438	2.70354	5.64497	1.58518	6.82027	2.33749	484	16396	2.95194	1074	18135	5.92225	303	21442	1.41311	1194	14993	7.96372	929	20498	4.53215	883	25547	3.45637	1131	19707	5.73908	1774	25134	7.05817	2740	25224	10.8627	631	16739	3.76964	813	19527	4.16347	1757	30370	5.78531
Bacteria	Proteobacteria	Deltaproteobacteria	Desulfobacterales	Desulfobulbaceae	0.634096	0.720207	0.0434655	0.000440498	0.00124592	0.000548787	0.00122713	0	0	0	16396	0	0	18135	0	0	21442	0	0	14993	0	0	20498	0	0	25547	0	0	19707	0	0	25134	0	1	25224	0.00396448	0	16739	0	0	19527	0	1	30370	0.00329272
Bacteria	Proteobacteria	Betaproteobacteria	A21b	EB1003	0.513417	0.721135	0.0666667	0.000741087	0.00209611	0	0	0	0	0	16396	0	0	18135	0	0	21442	0	1	14993	0.00666978	0	20498	0	0	25547	0	0	19707	0	0	25134	0	0	25224	0	0	16739	0	0	19527	0	0	30370	0
Bacteria	Proteobacteria	Gammaproteobacteria	Alteromonadales	Colwelliaceae	0.494156	0.721625	0.0634082	0.00156813	0.00327586	0.00108876	0.00243453	0	0	0	16396	0	0	18135	0	0	21442	0	0	14993	0	0	20498	0	0	25547	0	2	19707	0.0101487	0	25134	0	1	25224	0.00396448	0	16739	0	0	19527	0	0	30370	0
Bacteria	Proteobacteria	Alphaproteobacteria	Rhodospirillales	Rhodospirillaceae	0.286505	0.722149	0.125	0	0	0.000625696	0.0013991	0	0	0	16396	0	0	18135	0	0	21442	0	0	14993	0	0	20498	0	0	25547	0	0	19707	0	0	25134	0	0	25224	0	0	16739	0	0	19527	0	0	30370	0
Bacteria	Proteobacteria	Epsilonproteobacteria	Campylobacterales	Campylobacteraceae	0.634096	0.724681	0.0470554	0.000612689	0.00173295	0	0	0.000882909	0.00197424	0	16396	0	1	18135	0.0055142	0	21442	0	0	14993	0	0	20498	0	0	25547	0	0	19707	0	0	25134	0	0	25224	0	0	16739	0	0	19527	0	0	30370	0
Bacteria	Proteobacteria	Alphaproteobacteria	Kiloniellales	Kiloniellaceae	0.513417	0.726683	0.0666667	0.000612689	0.00173295	0	0	0	0	0	16396	0	1	18135	0.0055142	0	21442	0	0	14993	0	0	20498	0	0	25547	0	0	19707	0	0	25134	0	0	25224	0	0	16739	0	0	19527	0	0	30370	0
Bacteria	Chlorobi	Ignavibacteria	Ignavibacteriales	Melioribacteraceae	0.634096	0.72921	0.0478193	0.000542058	0.00153317	0	0	0.000801745	0.00179276	0	16396	0	0	18135	0	0	21442	0	0	14993	0	1	20498	0.00487852	0	25547	0	0	19707	0	0	25134	0	0	25224	0	0	16739	0	0	19527	0	0	30370	0
Bacteria	Actinobacteria	Thermoleophilia	Gaiellales	Gaiellaceae	0.286505	0.732179	0.125	0	0	0	0	0.000882909	0.00197424	0	16396	0	0	18135	0	0	21442	0	0	14993	0	0	20498	0	0	25547	0	0	19707	0	0	25134	0	0	25224	0	0	16739	0	0	19527	0	0	30370	0
Bacteria	Acidobacteria	Acidobacteria-6	iii1-15	mb2424	0.513417	0.732316	0.0666667	0.000440498	0.00124592	0	0	0	0	0	16396	0	0	18135	0	0	21442	0	0	14993	0	0	20498	0	0	25547	0	0	19707	0	0	25134	0	1	25224	0.00396448	0	16739	0	0	19527	0	0	30370	0
Bacteria	Acidobacteria	Acidobacteria-6	iii1-15	RB40	0.509783	0.732814	0.0653367	0.000875426	0.00163781	0	0	0.000860704	0.00192459	0	16396	0	0	18135	0	0	21442	0	0	14993	0	0	20498	0	1	25547	0.00391435	0	19707	0	0	25134	0	1	25224	0.00396448	0	16739	0	0	19527	0	0	30370	0
Bacteria	Caldithrix	Caldithrixae	Caldithrixales	Caldithrixaceae	0.634096	0.733796	0.0414795	0.000440498	0.00124592	0	0	0.000489131	0.00109373	0	16396	0	0	18135	0	0	21442	0	0	14993	0	0	20498	0	0	25547	0	0	19707	0	0	25134	0	1	25224	0.00396448	0	16739	0	0	19527	0	0	30370	0
Bacteria	Proteobacteria	Deltaproteobacteria	Desulfuromonadales	Geobacteraceae	0.634096	0.73844	0.0434655	0.000440498	0.00124592	0.000548787	0.00122713	0	0	0	16396	0	0	18135	0	0	21442	0	0	14993	0	0	20498	0	0	25547	0	0	19707	0	0	25134	0	1	25224	0.00396448	0	16739	0	0	19527	0	1	30370	0.00329272
Bacteria	Spirochaetes	Spirochaetes	Spirochaetales	Spirochaetaceae	0.286505	0.742491	0.125	0	0	0	0	0.00111141	0.00248518	0	16396	0	0	18135	0	0	21442	0	0	14993	0	0	20498	0	0	25547	0	0	19707	0	0	25134	0	0	25224	0	0	16739	0	0	19527	0	0	30370	0
Bacteria	Firmicutes	Clostridia	Clostridiales	Caldicoprobacteraceae	0.69155	0.771183	0.106325	0.00238332	0.00285047	0.00139003	0.00203001	0.00760887	0.0133597	0	16396	0	0	18135	0	1	21442	0.00466374	0	14993	0	1	20498	0.00487852	0	25547	0	0	19707	0	1	25134	0.00397867	2	25224	0.00792896	0	16739	0	0	19527	0	1	30370	0.00329272
Bacteria	Firmicutes	Clostridia	Clostridiales	Mogibacteriaceae	0.727996	0.806935	0.0295665	0.0698981	0.0246104	0.0758771	0.038417	0.0812917	0.0148145	8	16396	0.0487924	17	18135	0.0937414	5	21442	0.0233187	13	14993	0.0867071	17	20498	0.0829349	20	25547	0.0782871	8	19707	0.0405947	19	25134	0.0755948	25	25224	0.099112	4	16739	0.0238963	10	19527	0.0512111	16	30370	0.0526836
Bacteria	Bacteroidetes	Bacteroidia	Bacteroidales	SB-1	0.794799	0.860253	0.0516732	0.0067287	0.0072924	0.00877435	0.00817953	0.00476738	0.000828403	4	16396	0.0243962	0	18135	0	2	21442	0.00932749	0	14993	0	1	20498	0.00487852	2	25547	0.00782871	2	19707	0.0101487	1	25134	0.00397867	0	25224	0	2	16739	0.0119481	1	19527	0.00512111	2	30370	0.00658545
Bacteria	Proteobacteria	Betaproteobacteria	Neisseriales	Neisseriaceae	0.786359	0.86125	0.0638335	0.00405925	0.00529303	0.00193	0.00276289	0.00203789	0.00213726	0	16396	0	0	18135	0	2	21442	0.00932749	1	14993	0.00666978	1	20498	0.00487852	4	25547	0.0156574	0	19707	0	0	25134	0	0	25224	0	0	16739	0	0	19527	0	0	30370	0
Bacteria	Proteobacteria	Gammaproteobacteria	Acidithiobacillales	Acidithiobacillaceae	0.79171	0.86198	0.0218042	0.00209001	0.00329082	0.00108876	0.00243453	0.00225495	0.00388064	0	16396	0	0	18135	0	0	21442	0	0	14993	0	2	20498	0.00975705	0	25547	0	1	19707	0.00507434	1	25134	0.00397867	0	25224	0	0	16739	0	0	19527	0	0	30370	0
Bacteria	Firmicutes	Bacilli	Lactobacillales	Aerococcaceae	0.78584	0.865836	0.0190847	0.00531383	0.00589594	0.00478715	0.00504702	0.00678692	0.00591792	1	16396	0.00609905	3	18135	0.0165426	0	21442	0	2	14993	0.0133396	0	20498	0	1	25547	0.00391435	0	19707	0	0	25134	0	2	25224	0.00792896	2	16739	0.0119481	2	19527	0.0102422	0	30370	0
Bacteria	Firmicutes	Bacilli	Gemellales	Gemellaceae	0.83104	0.894218	0.0241804	0.00125928	0.00240288	0.000548787	0.00122713	0.00104484	0.00148211	0	16396	0	0	18135	0	1	21442	0.00466374	1	14993	0.00666978	0	20498	0	0	25547	0	0	19707	0	0	25134	0	0	25224	0	0	16739	0	0	19527	0	1	30370	0.00329272
Bacteria	Actinobacteria	Actinobacteria	Actinomycetales	Actinomycetaceae	0.840743	0.899399	0.0210634	0.00152251	0.00216934	0.00163754	0.00249756	0.000860704	0.00192459	0	16396	0	0	18135	0	1	21442	0.00466374	0	14993	0	0	20498	0	0	25547	0	1	19707	0.00507434	0	25134	0	1	25224	0.00396448	0	16739	0	0	19527	0	1	30370	0.00329272
Bacteria	Firmicutes	Bacilli	Lactobacillales	Enterococcaceae	0.853902	0.908196	0.0182767	0.00310768	0.00443563	0.0045353	0.00498512	0.0031888	0.00453106	1	16396	0.00609905	0	18135	0	3	21442	0.0139912	0	14993	0	0	20498	0	1	25547	0.00391435	0	19707	0	0	25134	0	1	25224	0.00396448	0	16739	0	0	19527	0	4	30370	0.0131709
Bacteria	Firmicutes	Clostridia	Clostridiales	Tissierellaceae	0.861889	0.911423	0.016446	0.0141723	0.00669557	0.0142786	0.0119581	0.0167015	0.00736867	3	16396	0.0182971	4	18135	0.0220568	3	21442	0.0139912	1	14993	0.00666978	1	20498	0.00487852	2	25547	0.00782871	2	19707	0.0101487	5	25134	0.0198934	6	25224	0.0237869	2	16739	0.0119481	0	19527	0	4	30370	0.0131709
Bacteria	Proteobacteria	Alphaproteobacteria	Rhodospirillales	Acetobacteraceae	0.872331	0.917193	0.016296	0.000877003	0.00164079	0.000548787	0.00122713	0.000489131	0.00109373	0	16396	0	0	18135	0	0	21442	0	0	14993	0	0	20498	0	1	25547	0.00391435	0	19707	0	1	25134	0.00397867	0	25224	0	0	16739	0	0	19527	0	1	30370	0.00329272
Bacteria	Bacteroidetes	Bacteroidia	Bacteroidales	BA008	0.882747	0.922872	0.0242103	0.00100589	0.00189949	0.00172327	0.00257047	0.00104484	0.00148211	0	16396	0	0	18135	0	0	21442	0	0	14993	0	0	20498	0	0	25547	0	1	19707	0.00507434	1	25134	0.00397867	0	25224	0	0	16739	0	0	19527	0	2	30370	0.00658545
Bacteria	Bacteroidetes	Flavobacteriia	Flavobacteriales	Weeksellaceae	0.888042	0.923162	0.026902	0.00820266	0.00710137	0.00733549	0.00571469	0.00583848	0.0036282	2	16396	0.0121981	1	18135	0.0055142	2	21442	0.00932749	1	14993	0.00666978	5	20498	0.0243926	3	25547	0.0117431	0	19707	0	1	25134	0.00397867	0	25224	0	3	16739	0.0179222	2	19527	0.0102422	1	30370	0.00329272
Bacteria	Proteobacteria	Deltaproteobacteria	Desulfobacterales	Desulfobacteraceae	0.894143	0.924283	0.0122119	0.000440498	0.00124592	0.000841241	0.00188107	0.000688051	0.00153853	0	16396	0	0	18135	0	0	21442	0	0	14993	0	0	20498	0	0	25547	0	0	19707	0	0	25134	0	1	25224	0.00396448	0	16739	0	0	19527	0	0	30370	0
Bacteria	Cyanobacteria	Synechococcophycideae	Pseudanabaenales	Pseudanabaenaceae	0.932119	0.952833	0.00799573	0.000958691	0.0018011	0.00117448	0.0016663	0.00134984	0.00201452	0	16396	0	0	18135	0	1	21442	0.00466374	0	14993	0	0	20498	0	0	25547	0	0	19707	0	0	25134	0	1	25224	0.00396448	0	16739	0	0	19527	0	1	30370	0.00329272
Bacteria	Proteobacteria	Alphaproteobacteria	Rhodobacterales	Rhodobacteraceae	0.929627	0.955595	0.046145	0.000434928	0.00123016	0.000548787	0.00122713	0.00146739	0.00328119	0	16396	0	0	18135	0	0	21442	0	0	14993	0	0	20498	0	1	25547	0.00391435	0	19707	0	0	25134	0	0	25224	0	0	16739	0	0	19527	0	1	30370	0.00329272
Bacteria	Firmicutes	Clostridia	Clostridiales	Heliobacteriaceae	0.944266	0.959917	0.0185097	0.00212914	0.00310423	0.00146694	0.00210789	0.00137204	0.00205674	0	16396	0	0	18135	0	1	21442	0.00466374	1	14993	0.00666978	0	20498	0	2	25547	0.00782871	0	19707	0	0	25134	0	0	25224	0	0	16739	0	0	19527	0	0	30370	0
Bacteria	Firmicutes	Clostridia	Clostridiales	Acidaminobacteraceae	0.955788	0.966291	0.00653269	0.00424654	0.00344897	0.00448242	0.00412204	0.00378911	0.00182065	1	16396	0.00609905	1	18135	0.0055142	1	21442	0.00466374	0	14993	0	0	20498	0	2	25547	0.00782871	2	19707	0.0101487	0	25134	0	1	25224	0.00396448	2	16739	0.0119481	1	19527	0.00512111	1	30370	0.00329272
Bacteria	Actinobacteria	Actinobacteria	Actinomycetales	Micrococcaceae	0.970289	0.970289	0.00413524	0.000612689	0.00173295	0.000625696	0.0013991	0.000860704	0.00192459	0	16396	0	1	18135	0.0055142	0	21442	0	0	14993	0	0	20498	0	0	25547	0	0	19707	0	0	25134	0	0	25224	0	0	16739	0	0	19527	0	0	30370	0
Bacteria	Firmicutes	Clostridia	Thermoanaerobacterales	Thermodesulfobiaceae	0.970289	0.975591	0.0025006	0.000677672	0.00191675	0.000625696	0.0013991	0.000489131	0.00109373	1	16396	0.00609905	0	18135	0	0	21442	0	0	14993	0	0	20498	0	0	25547	0	0	19707	0	0	25134	0	0	25224	0	0	16739	0	0	19527	0	0	30370	0
[truncated: 27 more columns]

## Sheet: Genus
Kingdom	Phylum	Class	Order	Family	Genus	p-values	p-values (corrected)	Effect size	Young: mean rel. freq. (%)	Young: std. dev. (%)	Middle: mean rel. freq. (%)	Middle: std. dev. (%)	Old: mean rel. freq. (%)	Old: std. dev. (%)	10Y-June1	10Y-June1: parent seq. count	10Y-June1: rel. freq. (%)	10Y-May23	10Y-May23: parent seq. count	10Y-May23: rel. freq. (%)	6Y-June1	6Y-June1: parent seq. count	6Y-June1: rel. freq. (%)	6Y-May23	6Y-May23: parent seq. count	6Y-May23: rel. freq. (%)	8Y-May23	8Y-May23: parent seq. count	8Y-May23: rel. freq. (%)	9Y-June1	9Y-June1: parent seq. count	9Y-June1: rel. freq. (%)	9Y-May23	9Y-May23: parent seq. count	9Y-May23: rel. freq. (%)	Y7-Aug14	Y7-Aug14: parent seq. count	Y7-Aug14: rel. freq. (%)	Y7-Aug15	Y7-Aug15: parent seq. count	Y7-Aug15: rel. freq. (%)	11M-May23	11M-May23: parent seq. count	11M-May23: rel. freq. (%)	13M-May23	13M-May23: parent seq. count	13M-May23: rel. freq. (%)	M11-Aug14	M11-Aug14: parent seq. count
Bacteria	Firmicutes	Clostridia	Clostridiales	Clostridiaceae	Candidatus Arthromitus	0.000157551	0.0203241	0.577367	0.00112763	0.00318942	0	0	0.36785	0.265471	0	16396	0	0	18135	0	0	21442	0	0	14993	0	0	20498	0	0	25547	0	2	19707	0.0101487	0	25134	0	0	25224	0	0	16739	0	0	19527	0	0	30370
Bacteria	Bacteroidetes	Sphingobacteriia	Sphingobacteriales	Sphingobacteriaceae	Pedobacter	0.000297812	0.0256118	0.765777	0	0	0.00788817	0.00294101	0.000882909	0.00197424	0	16396	0	0	18135	0	0	21442	0	0	14993	0	0	20498	0	0	25547	0	0	19707	0	0	25134	0	0	25224	0	2	16739	0.0119481	1	19527	0.00512111	3	30370
Bacteria	Proteobacteria	Betaproteobacteria	Burkholderiales	Alcaligenaceae	Sutterella	0.000431866	0.0278553	0.54177	0.261547	0.161559	0.00416152	0.0063539	0.0570671	0.0255769	95	16396	0.57941	37	18135	0.204025	94	21442	0.438392	17	14993	0.113386	70	20498	0.341497	74	25547	0.289662	27	19707	0.137007	55	25134	0.218827	8	25224	0.0317158	3	16739	0.0179222	0	19527	0	1	30370
Bacteria	Bacteroidetes	Bacteroidia	Bacteroidales	Odoribacteraceae	Odoribacter	0.000621849	0.0320874	0.701784	0.00418979	0.00314485	0.0438223	0.0161171	0.0428868	0.0168606	0	16396	0	1	18135	0.0055142	1	21442	0.00466374	1	14993	0.00666978	0	20498	0	2	25547	0.00782871	1	19707	0.00507434	2	25134	0.00795735	0	25224	0	12	16739	0.0716889	9	19527	0.04609	16	30370
Bacteria	Tenericutes	Mollicutes	Anaeroplasmatales	Anaeroplasmataceae	Anaeroplasma	0.00015591	0.0402247	0.847467	0.0166668	0.0176544	3.65409	1.2721	0.16186	0.175111	1	16396	0.00609905	4	18135	0.0220568	1	21442	0.00466374	9	14993	0.060028	1	20498	0.00487852	8	25547	0.0313148	1	19707	0.00507434	2	25134	0.00795735	2	25224	0.00792896	260	16739	1.55326	838	19527	4.29149	1156	30370
Bacteria	Bacteroidetes	Bacteroidia	Bacteroidales	Paraprevotellaceae	CF231	0.00216902	0.0430468	0.552061	0.124256	0.0553795	0.0200182	0.00993959	0.0952321	0.0261463	32	16396	0.19517	20	18135	0.110284	43	21442	0.200541	13	14993	0.0867071	29	20498	0.141477	32	25547	0.125259	33	19707	0.167453	16	25134	0.0636588	7	25224	0.0277513	7	16739	0.0418185	3	19527	0.0153633	4	30370
Bacteria	Bacteroidetes	Bacteroidia	Bacteroidales	Paraprevotellaceae	Prevotella	0.00213179	0.0458335	0.725628	0.21546	0.0724511	0.0566183	0.0185093	0.0482158	0.0203115	32	16396	0.19517	36	18135	0.198511	60	21442	0.279825	29	14993	0.193424	67	20498	0.326861	58	25547	0.227033	52	19707	0.263866	51	25134	0.202912	13	25224	0.0515382	12	16739	0.0716889	17	19527	0.0870589	13	30370
Bacteria	Bacteroidetes	Bacteroidia	Bacteroidales	Rikenellaceae	AF12	0.00207264	0.0486128	0.592095	0.0463304	0.0161467	0.0695817	0.0267108	0.0113566	0.00913869	9	16396	0.0548914	12	18135	0.0661704	13	21442	0.0606287	8	14993	0.0533582	12	20498	0.0585423	11	25547	0.0430579	8	19707	0.0405947	6	25134	0.023872	4	25224	0.0158579	20	16739	0.119481	7	19527	0.0358478	23	30370
Bacteria	Bacteroidetes	Bacteroidia	Bacteroidales	Prevotellaceae	Prevotella	0.00266805	0.0491684	0.514539	0.996582	0.449709	0.49493	0.149871	2.97308	1.73524	202	16396	1.23201	194	18135	1.06975	313	21442	1.45975	76	14993	0.506903	326	20498	1.5904	277	25547	1.08428	252	19707	1.27873	147	25134	0.584865	41	25224	0.162544	84	16739	0.501822	158	19527	0.809136	101	30370
Bacteria	Bacteroidetes	Bacteroidia	Bacteroidales	Porphyromonadaceae	Paludibacter	0.00117554	0.050548	0.777471	0.0893166	0.0283338	0.251809	0.0464766	0.123968	0.0368559	17	16396	0.103684	22	18135	0.121312	20	21442	0.0932749	8	14993	0.0533582	20	20498	0.0975705	23	25547	0.0900301	20	19707	0.101487	29	25134	0.115382	7	25224	0.0277513	50	16739	0.298704	36	19527	0.18436	80	30370
Bacteria	Bacteroidetes	Cytophagia	Cytophagales	Flammeovirgaceae	Flexibacter	0.00302421	0.0520164	0.562553	0	0	0.00340921	0.0025408	0	0	0	16396	0	0	18135	0	0	21442	0	0	14993	0	0	20498	0	0	25547	0	0	19707	0	0	25134	0	0	25224	0	0	16739	0	1	19527	0.00512111	0	30370
Bacteria	Firmicutes	Clostridia	Clostridiales	Clostridiaceae	Clostridium	0.00204147	0.05267	0.283493	0.197819	0.162039	0.028983	0.0113031	0.169526	0.080588	15	16396	0.0914857	12	18135	0.0661704	26	21442	0.121257	89	14993	0.59361	18	20498	0.0878134	36	25547	0.140917	18	19707	0.0913381	73	25134	0.290443	75	25224	0.297336	5	16739	0.0298704	4	19527	0.0204845	8	30370
Bacteria	Bacteroidetes	Bacteroidia	Bacteroidales	Odoribacteraceae	Butyricimonas	0.00150499	0.0554696	0.802503	0.00432287	0.00547687	0.0934597	0.0368321	0.00295332	0.00354758	0	16396	0	2	18135	0.0110284	2	21442	0.00932749	0	14993	0	3	20498	0.0146356	1	25547	0.00391435	0	19707	0	0	25134	0	0	25224	0	21	16739	0.125456	7	19527	0.0358478	28	30370
Bacteria	Bacteroidetes	Bacteroidia	Bacteroidales	Bacteroidaceae	5-7N15	0.00177226	0.0571555	0.779179	0.0516398	0.0228294	0.156897	0.0340365	0.0387501	0.0235756	8	16396	0.0487924	12	18135	0.0661704	14	21442	0.0652924	4	14993	0.0266791	19	20498	0.092692	15	25547	0.0587153	10	19707	0.0507434	12	25134	0.0477441	2	25224	0.00792896	31	16739	0.185196	32	19527	0.163876	49	30370
Bacteria	Verrucomicrobia	Verrucomicrobiae	Verrucomicrobiales	Verrucomicrobiaceae	Akkermansia	0.00201095	0.0576471	0.128603	0.501678	0.805408	0.390183	0.274071	0.00307088	0.00434928	7	16396	0.0426933	67	18135	0.369451	14	21442	0.0652924	20	14993	0.133396	85	20498	0.414675	52	25547	0.203546	30	19707	0.15223	691	25134	2.74926	97	25224	0.384554	18	16739	0.107533	64	19527	0.327751	207	30370
Bacteria	Bacteroidetes	Bacteroidia	Bacteroidales	Bacteroidaceae	Bacteroides	0.00497649	0.0802459	0.301551	3.82802	1.38732	10.0735	1.28725	9.08402	7.88957	662	16396	4.03757	755	18135	4.16322	652	21442	3.04076	356	14993	2.37444	692	20498	3.37594	1076	25547	4.21184	1025	19707	5.2012	1630	25134	6.48524	394	25224	1.562	1763	16739	10.5323	1786	19527	9.14631	2897	30370
Bacteria	Firmicutes	Clostridia	Clostridiales	Lachnospiraceae	Anaerostipes	0.00546585	0.0829523	0.584429	0.0785285	0.0620664	0.318984	0.0810217	0.157523	0.111692	6	16396	0.0365943	13	18135	0.0716846	3	21442	0.0139912	11	14993	0.0733676	8	20498	0.0390282	11	25547	0.0430579	11	19707	0.0558177	39	25134	0.155168	55	25224	0.218046	48	16739	0.286755	41	19527	0.209966	78	30370
Bacteria	Bacteroidetes	Flavobacteriia	Flavobacteriales	Flavobacteriaceae	Capnocytophaga	0.00614208	0.0834029	0.551651	0.000542058	0.00153317	0.0090993	0.00500992	0.00193181	0.00307943	0	16396	0	0	18135	0	0	21442	0	0	14993	0	1	20498	0.00487852	0	25547	0	0	19707	0	0	25134	0	0	25224	0	0	16739	0	2	19527	0.0102422	5	30370
Bacteria	Proteobacteria	Betaproteobacteria	Burkholderiales	Comamonadaceae	Tepidimonas	0.00584098	0.0837207	0.409602	0.00442348	0.00401455	0	0	0	0	2	16396	0.0121981	1	18135	0.0055142	2	21442	0.00932749	0	14993	0	1	20498	0.00487852	1	25547	0.00391435	0	19707	0	1	25134	0.00397867	0	25224	0	0	16739	0	0	19527	0	0	30370
Bacteria	Bacteroidetes	Bacteroidia	Bacteroidales	Rikenellaceae	Blvii28	0.0131332	0.14732	0.416529	0.0472142	0.026928	0.139311	0.0710806	0.0990519	0.0348388	3	16396	0.0182971	6	18135	0.0330852	12	21442	0.0559649	4	14993	0.0266791	17	20498	0.0829349	12	25547	0.0469722	9	19707	0.0456691	25	25134	0.0994669	4	25224	0.0158579	13	16739	0.0776629	39	19527	0.199723	27	30370
Bacteria	Proteobacteria	Gammaproteobacteria	Xanthomonadales	Xanthomonadaceae	Arenimonas	0.0115145	0.148537	0.441717	0	0	0.000548787	0.00122713	0.00253463	0.00188712	0	16396	0	0	18135	0	0	21442	0	0	14993	0	0	20498	0	0	25547	0	0	19707	0	0	25134	0	0	25224	0	0	16739	0	0	19527	0	1	30370
Bacteria	Bacteroidetes	Flavobacteriia	Flavobacteriales	Flavobacteriaceae	Flavobacterium	0.0130011	0.152467	0.459656	0.00320924	0.00446445	0.0100745	0.00443016	0.00117718	0.00170007	1	16396	0.00609905	0	18135	0	3	21442	0.0139912	0	14993	0	1	20498	0.00487852	1	25547	0.00391435	0	19707	0	0	25134	0	0	25224	0	2	16739	0.0119481	1	19527	0.00512111	5	30370
Bacteria	Firmicutes	Clostridia	Clostridiales	Lachnospiraceae	Oribacterium	0.0149532	0.154317	0.325686	0.0148284	0.0137359	0	0	0.0045657	0.00422911	0	16396	0	3	18135	0.0165426	0	21442	0	4	14993	0.0266791	2	20498	0.00975705	1	25547	0.00391435	1	19707	0.00507434	9	25134	0.0358081	9	25224	0.0356803	0	16739	0	0	19527	0	0	30370
Bacteria	Bacteroidetes	Bacteroidia	Bacteroidales	Rikenellaceae	PW3	0.0143682	0.154458	0.526746	0.00588982	0.00554134	0.0261209	0.0135897	0.0075673	0.00403817	2	16396	0.0121981	2	18135	0.0110284	0	21442	0	0	14993	0	1	20498	0.00487852	1	25547	0.00391435	1	19707	0.00507434	4	25134	0.0159147	0	25224	0	1	16739	0.00597407	3	19527	0.0153633	6	30370
Bacteria	Firmicutes	Bacilli	Turicibacterales	Turicibacteraceae	Turicibacter	0.0162162	0.154955	0.176947	0.456139	0.5648	0.114704	0.190502	0.0677664	0.145647	311	16396	1.8968	11	18135	0.0606562	41	21442	0.191214	10	14993	0.0666978	117	20498	0.570787	186	25547	0.72807	13	19707	0.0659664	123	25134	0.489377	9	25224	0.0356803	2	16739	0.0119481	102	19527	0.522354	0	30370
Bacteria	Firmicutes	Bacilli	Bacillales	Bacillaceae	Marinococcus	0.0159631	0.158403	0.384651	0	0	0.00247878	0.00264973	0	0	0	16396	0	0	18135	0	0	21442	0	0	14993	0	0	20498	0	0	25547	0	0	19707	0	0	25134	0	0	25224	0	0	16739	0	0	19527	0	1	30370
Bacteria	Firmicutes	Clostridia	Clostridiales	Veillonellaceae	Pelosinus	0.0129385	0.158959	0.385305	0.000563815	0.00159471	0	0	0.00334415	0.00260491	0	16396	0	0	18135	0	0	21442	0	0	14993	0	0	20498	0	0	25547	0	1	19707	0.00507434	0	25134	0	0	25224	0	0	16739	0	0	19527	0	0	30370
Bacteria	Firmicutes	Clostridia	Clostridiales	Lachnospiraceae	Epulopiscium	0.0211447	0.194834	0.261518	0.00758474	0.00785328	0	0	0.00674335	0.00382815	4	16396	0.0243962	3	18135	0.0165426	1	21442	0.00466374	0	14993	0	2	20498	0.00975705	2	25547	0.00782871	1	19707	0.00507434	0	25134	0	0	25224	0	0	16739	0	0	19527	0	0	30370
Bacteria	Firmicutes	Clostridia	Clostridiales	Dehalobacteriaceae	Dehalobacterium	0.0231057	0.198709	0.394778	0.185882	0.0901207	0.0694063	0.00945618	0.106611	0.0371046	10	16396	0.0609905	27	18135	0.148883	16	21442	0.0746199	40	14993	0.266791	17	20498	0.0829349	51	25547	0.199632	55	19707	0.279089	71	25134	0.282486	70	25224	0.277513	10	16739	0.0597407	16	19527	0.0819378	23	30370
Bacteria	Firmicutes	Erysipelotrichi	Erysipelotrichales	Erysipelotrichaceae	Coprobacillus	0.0278286	0.231606	0.253921	0.0410373	0.0346236	0.0808396	0.0664434	0.0149998	0.0165782	16	16396	0.0975848	11	18135	0.0606562	3	21442	0.0139912	1	14993	0.00666978	2	20498	0.00975705	4	25547	0.0156574	2	19707	0.0101487	18	25134	0.0716161	21	25224	0.083254	11	16739	0.0657148	13	19527	0.0665745	14	30370
Bacteria	Firmicutes	Clostridia	Clostridiales	Syntrophomonadaceae	Syntrophomonas	0.0295188	0.237995	0.328949	0.00498793	0.00421867	0	0	0.0026158	0.00199088	1	16396	0.00609905	0	18135	0	0	21442	0	0	14993	0	1	20498	0.00487852	1	25547	0.00391435	2	19707	0.0101487	2	25134	0.00795735	3	25224	0.0118934	0	16739	0	0	19527	0	0	30370
Bacteria	Firmicutes	Clostridia	Clostridiales	Ruminococcaceae	Ruminococcus	0.034015	0.250739	0.429238	0.567497	0.262117	0.76274	0.332931	1.29619	0.467475	36	16396	0.219566	156	18135	0.860215	33	21442	0.153904	102	14993	0.680317	128	20498	0.624451	88	25547	0.344463	188	19707	0.953976	137	25134	0.545078	183	25224	0.7255	52	16739	0.310652	137	19527	0.701593	275	30370
Bacteria	Actinobacteria	Coriobacteriia	Coriobacteriales	Coriobacteriaceae	Eggerthella	0.0354723	0.254218	0.315397	0.00113088	0.00212516	0	0	0.00377839	0.0031288	0	16396	0	1	18135	0.0055142	1	21442	0.00466374	0	14993	0	0	20498	0	0	25547	0	0	19707	0	0	25134	0	0	25224	0	0	16739	0	0	19527	0	0	30370
Bacteria	Firmicutes	Clostridia	Clostridiales	Lachnospiraceae	Pseudobutyrivibrio	0.0338784	0.257078	0.353323	0.0080962	0.00558219	0.000841241	0.00188107	0.00383735	0.00315094	1	16396	0.00609905	2	18135	0.0110284	0	21442	0	0	14993	0	1	20498	0.00487852	2	25547	0.00782871	3	19707	0.015223	4	25134	0.0159147	3	25224	0.0118934	0	16739	0	0	19527	0	0	30370
Bacteria	Firmicutes	Clostridia	Clostridiales	Peptococcaceae	Desulfosporosinus	0.0337346	0.263743	0.260919	0.0124021	0.0108093	0.00288152	0.00365194	0.00300136	0.00536023	5	16396	0.0304952	1	18135	0.0055142	1	21442	0.00466374	1	14993	0.00666978	0	20498	0	7	25547	0.0274005	1	19707	0.00507434	6	25134	0.023872	2	25224	0.00792896	0	16739	0	2	19527	0.0102422	1	30370
Bacteria	Firmicutes	Clostridia	Clostridiales	Eubacteriaceae	Anaerofustis	0.0453238	0.316042	0.308663	0.00211502	0.00239275	0	0	0	0	0	16396	0	1	18135	0.0055142	1	21442	0.00466374	0	14993	0	1	20498	0.00487852	0	25547	0	0	19707	0	1	25134	0.00397867	0	25224	0	0	16739	0	0	19527	0	0	30370
Bacteria	Bacteroidetes	Bacteroidia	Bacteroidales	Porphyromonadaceae	Parabacteroides	0.0514672	0.340475	0.264303	2.82262	1.07807	3.60532	1.15347	1.85534	1.09938	636	16396	3.87899	802	18135	4.42239	492	21442	2.29456	382	14993	2.54786	329	20498	1.60503	575	25547	2.25075	460	19707	2.3342	1131	25134	4.49988	396	25224	1.56993	684	16739	4.08627	292	19527	1.49537	1357	30370
Bacteria	Firmicutes	Clostridia	Clostridiales	Ruminococcaceae	Anaerotruncus	0.0534874	0.344994	0.335617	0.0143373	0.0124455	0.00459251	0.00363109	0.0387552	0.0316383	1	16396	0.00609905	7	18135	0.0385994	1	21442	0.00466374	5	14993	0.0333489	2	20498	0.00975705	5	25547	0.0195718	1	19707	0.00507434	2	25134	0.00795735	1	25224	0.00396448	0	16739	0	1	19527	0.00512111	3	30370
Bacteria	Bacteroidetes	Bacteroidia	Bacteroidales	Paraprevotellaceae	Paraprevotella	0.0508837	0.345473	0.401336	0.00424972	0.00278931	0.00348674	0.00266105	0.0109615	0.0058508	0	16396	0	1	18135	0.0055142	2	21442	0.00932749	1	14993	0.00666978	1	20498	0.00487852	1	25547	0.00391435	0	19707	0	1	25134	0.00397867	1	25224	0.00396448	1	16739	0.00597407	1	19527	0.00512111	1	30370
Bacteria	Firmicutes	Clostridia	Clostridiales	Tissierellaceae	ph2	0.0724398	0.406293	0.262579	0	0	0.00208443	0.00295224	0	0	0	16396	0	0	18135	0	0	21442	0	0	14993	0	0	20498	0	0	25547	0	0	19707	0	0	25134	0	0	25224	0	1	16739	0.00597407	0	19527	0	0	30370
Bacteria	Bacteroidetes	Bacteroidia	Bacteroidales	Rikenellaceae	Rikenella	0.0674273	0.414196	0.266953	0	0	0.00117448	0.0016663	0.0020455	0.0020895	0	16396	0	0	18135	0	0	21442	0	0	14993	0	0	20498	0	0	25547	0	0	19707	0	0	25134	0	0	25224	0	0	16739	0	0	19527	0	1	30370
Bacteria	Cyanobacteria	Synechococcophycideae	Pseudanabaenales	Pseudanabaenaceae	Leptolyngbya	0.0724398	0.415321	0.261917	0	0	0.00117448	0.0016663	0	0	0	16396	0	0	18135	0	0	21442	0	0	14993	0	0	20498	0	0	25547	0	0	19707	0	0	25134	0	0	25224	0	0	16739	0	0	19527	0	1	30370
Bacteria	Actinobacteria	Coriobacteriia	Coriobacteriales	Coriobacteriaceae	Adlercreutzia	0.0668284	0.42053	0.348767	0.0305678	0.0171003	0.0178644	0.0139062	0.0688044	0.0452934	3	16396	0.0182971	4	18135	0.0220568	5	21442	0.0233187	6	14993	0.0400187	4	20498	0.0195141	8	25547	0.0313148	5	19707	0.0253717	5	25134	0.0198934	19	25224	0.0753251	2	16739	0.0119481	2	19527	0.0102422	6	30370
Bacteria	Firmicutes	Bacilli	Lactobacillales	Carnobacteriaceae	Trichococcus	0.0818467	0.422329	0.250949	0	0	0.00117448	0.0016663	0.00184658	0.00193268	0	16396	0	0	18135	0	0	21442	0	0	14993	0	0	20498	0	0	25547	0	0	19707	0	0	25134	0	0	25224	0	0	16739	0	0	19527	0	1	30370
Bacteria	Proteobacteria	Alphaproteobacteria	Rhizobiales	Rhizobiaceae	Rhizobium	0.0724398	0.42476	0.257025	0	0	0.00146694	0.00210789	0	0	0	16396	0	0	18135	0	0	21442	0	0	14993	0	0	20498	0	0	25547	0	0	19707	0	0	25134	0	0	25224	0	0	16739	0	0	19527	0	0	30370
Bacteria	Firmicutes	Clostridia	Clostridiales	Clostridiaceae	02d06	0.0808819	0.425868	0.200312	0.0056802	0.00423449	0.00310448	0.00242418	0.00192774	0.00206138	1	16396	0.00609905	3	18135	0.0165426	0	21442	0	1	14993	0.00666978	1	20498	0.00487852	1	25547	0.00391435	1	19707	0.00507434	1	25134	0.00397867	1	25224	0.00396448	0	16739	0	0	19527	0	1	30370
Bacteria	Firmicutes	Bacilli	Lactobacillales	Leuconostocaceae	Weissella	0.0842746	0.42633	0.166646	0.037808	0.0487499	0.0583166	0.0554195	0.00714395	0.00468131	23	16396	0.140278	1	18135	0.0055142	22	21442	0.102602	2	14993	0.0133396	0	20498	0	15	25547	0.0587153	0	19707	0	0	25134	0	5	25224	0.0198224	3	16739	0.0179222	2	19527	0.0102422	46	30370
Bacteria	Firmicutes	Clostridia	Clostridiales	Lachnospiraceae	Blautia	0.0780986	0.428711	0.183399	0.190001	0.126616	0.0915972	0.0213124	0.140042	0.0415339	13	16396	0.0792876	29	18135	0.159912	10	21442	0.0466374	55	14993	0.366838	21	20498	0.102449	36	25547	0.140917	29	19707	0.147156	55	25134	0.218827	113	25224	0.447986	22	16739	0.13143	13	19527	0.0665745	23	30370
Bacteria	Firmicutes	Clostridia	Clostridiales	Mogibacteriaceae	Mogibacterium	0.0886826	0.4317	0.214338	0.00175085	0.00327563	0.00139003	0.00203001	0.00490052	0.002912	0	16396	0	0	18135	0	0	21442	0	0	14993	0	0	20498	0	2	25547	0.00782871	0	19707	0	0	25134	0	2	25224	0.00792896	0	16739	0	0	19527	0	1	30370
Bacteria	Firmicutes	Bacilli	Lactobacillales	Lactobacillaceae	Pediococcus	0.0804133	0.432221	0.190755	0.0483297	0.0593446	0.0884125	0.0730069	0.0172186	0.0145507	23	16396	0.140278	2	18135	0.0110284	22	21442	0.102602	1	14993	0.00666978	2	20498	0.00975705	38	25547	0.148745	0	19707	0	2	25134	0.00795735	2	25224	0.00792896	5	16739	0.0298704	2	19527	0.0102422	61	30370
Bacteria	Bacteroidetes	Flavobacteriia	Flavobacteriales	Flavobacteriaceae	Gillisia	0.0724398	0.434639	0.234926	0	0	0.00163754	0.00249756	0	0	0	16396	0	0	18135	0	0	21442	0	0	14993	0	0	20498	0	0	25547	0	0	19707	0	0	25134	0	0	25224	0	0	16739	0	0	19527	0	1	30370
Bacteria	Firmicutes	Bacilli	Lactobacillales	Lactobacillaceae	Lactobacillus	0.0882263	0.437738	0.134454	4.89806	5.24815	6.96229	4.56515	2.37856	2.39962	2034	16396	12.4055	202	18135	1.11387	2630	21442	12.2656	186	14993	1.24058	448	20498	2.18558	3124	25547	12.2284	146	19707	0.740854	217	25134	0.863372	262	25224	1.03869	403	16739	2.40755	455	19527	2.33011	3728	30370
Bacteria	Firmicutes	Bacilli	Lactobacillales	Aerococcaceae	Alkalibacterium	0.0936057	0.439096	0.192898	0.00223477	0.00321132	0	0	0.00328164	0.00288548	0	16396	0	1	18135	0.0055142	0	21442	0	1	14993	0.00666978	0	20498	0	0	25547	0	0	19707	0	0	25134	0	2	25224	0.00792896	0	16739	0	0	19527	0	0	30370
Bacteria	Firmicutes	Clostridia	Clostridiales	Lachnospiraceae	Lachnobacterium	0.0929577	0.444131	0.174338	0.0152031	0.017325	0.00223127	0.00371657	0.00752349	0.00592328	0	16396	0	0	18135	0	1	21442	0.00466374	9	14993	0.060028	3	20498	0.0146356	5	25547	0.0195718	2	19707	0.0101487	2	25134	0.00795735	5	25224	0.0198224	0	16739	0	0	19527	0	1	30370
Bacteria	Firmicutes	Bacilli	Bacillales	Staphylococcaceae	Jeotgalicoccus	0.100248	0.461857	0.270196	0.019087	0.0218472	0.0435711	0.0356365	0.00573551	0.00437152	9	16396	0.0548914	2	18135	0.0110284	9	21442	0.0419737	0	14993	0	0	20498	0	13	25547	0.0508866	1	19707	0.00507434	0	25134	0	2	25224	0.00792896	1	16739	0.00597407	2	19527	0.0102422	26	30370
Bacteria	Actinobacteria	Coriobacteriia	Coriobacteriales	Coriobacteriaceae	Collinsella	0.110068	0.473293	0.213651	0.00212248	0.00307808	0	0	0	0	1	16396	0.00609905	0	18135	0	0	21442	0	0	14993	0	0	20498	0	0	25547	0	1	19707	0.00507434	0	25134	0	2	25224	0.00792896	0	16739	0	0	19527	0	0	30370
Bacteria	Bacteroidetes	Saprospirae	Saprospirales	Chitinophagaceae	Niabella	0.107496	0.478174	0.241198	0.00228904	0.0026396	0	0	0.000489131	0.00109373	0	16396	0	0	18135	0	0	21442	0	1	14993	0.00666978	1	20498	0.00487852	0	25547	0	1	19707	0.00507434	1	25134	0.00397867	0	25224	0	0	16739	0	0	19527	0	0	30370
Bacteria	Proteobacteria	Betaproteobacteria	Burkholderiales	Oxalobacteraceae	Cupriavidus	0.110068	0.481315	0.217634	0.001617	0.00231757	0	0	0	0	0	16396	0	1	18135	0.0055142	0	21442	0	0	14993	0	0	20498	0	0	25547	0	1	19707	0.00507434	0	25134	0	1	25224	0.00396448	0	16739	0	0	19527	0	0	30370
Bacteria	Firmicutes	Clostridia	Clostridiales	Clostridiaceae	SMB53	0.106734	0.483113	0.311017	0.0217887	0.0162895	0.00842079	0.00544417	0.00517534	0.00327117	8	16396	0.0487924	1	18135	0.0055142	3	21442	0.0139912	5	14993	0.0333489	4	20498	0.0195141	10	25547	0.0391435	0	19707	0	8	25134	0.0318294	1	25224	0.00396448	3	16739	0.0179222	1	19527	0.00512111	3	30370
Bacteria	Bacteroidetes	Bacteroidia	Bacteroidales	Porphyromonadaceae	Dysgonomonas	0.295139	0.507639	0.133765	0.0201701	0.0129114	0.0131505	0.00561711	0.0282614	0.0214319	3	16396	0.0182971	3	18135	0.0165426	8	21442	0.03731	0	14993	0	6	20498	0.0292711	4	25547	0.0156574	8	19707	0.0405947	5	25134	0.0198934	1	25224	0.00396448	2	16739	0.0119481	2	19527	0.0102422	4	30370
Bacteria	Deferribacteres	Deferribacteres	Deferribacterales	Deferribacteraceae	Mucispirillum	0.288059	0.509036	0.144838	1.13051	0.953286	0.399682	0.295781	1.73113	1.95044	3	16396	0.0182971	229	18135	1.26275	10	21442	0.0466374	165	14993	1.10051	145	20498	0.707386	277	25547	1.08428	398	19707	2.01959	168	25134	0.668417	824	25224	3.26673	36	16739	0.215067	37	19527	0.189481	280	30370
Bacteria	Firmicutes	Clostridia	Clostridiales	Clostridiaceae	Proteiniclasticum	0.294304	0.5096	0.123704	0.000953122	0.00179186	0	0	0.00178001	0.00253581	0	16396	0	0	18135	0	1	21442	0.00466374	0	14993	0	0	20498	0	1	25547	0.00391435	0	19707	0	0	25134	0	0	25224	0	0	16739	0	0	19527	0	0	30370
Bacteria	Firmicutes	Bacilli	Lactobacillales	Carnobacteriaceae	Granulicatella	0.286505	0.509781	0.125	0	0	0.000548787	0.00122713	0	0	0	16396	0	0	18135	0	0	21442	0	0	14993	0	0	20498	0	0	25547	0	0	19707	0	0	25134	0	0	25224	0	0	16739	0	0	19527	0	1	30370
Bacteria	Proteobacteria	Betaproteobacteria	Burkholderiales	Alcaligenaceae	Oligella	0.293056	0.510869	0.121208	0.00161858	0.00231917	0	0	0.00143861	0.00211197	0	16396	0	1	18135	0.0055142	0	21442	0	0	14993	0	0	20498	0	0	25547	0	1	19707	0.00507434	1	25134	0.00397867	0	25224	0	0	16739	0	0	19527	0	0	30370
Bacteria	Firmicutes	Bacilli	Lactobacillales	Carnobacteriaceae	Carnobacterium	0.286505	0.513321	0.125	0	0	0.000995679	0.00222641	0	0	0	16396	0	0	18135	0	0	21442	0	0	14993	0	0	20498	0	0	25547	0	0	19707	0	0	25134	0	0	25224	0	1	16739	0.00597407	0	19527	0	0	30370
Bacteria	Bacteroidetes	Flavobacteriia	Flavobacteriales	Flavobacteriaceae	Arenibacter	0.293056	0.514344	0.119282	0.00180134	0.00259985	0.00154447	0.0023173	0	0	0	16396	0	0	18135	0	1	21442	0.00466374	1	14993	0.00666978	1	20498	0.00487852	0	25547	0	0	19707	0	0	25134	0	0	25224	0	1	16739	0.00597407	0	19527	0	1	30370
Bacteria	Firmicutes	Erysipelotrichi	Erysipelotrichales	Erysipelotrichaceae	RFN20	0.286505	0.516911	0.125	0	0	0.000841241	0.00188107	0	0	0	16396	0	0	18135	0	0	21442	0	0	14993	0	0	20498	0	0	25547	0	0	19707	0	0	25134	0	0	25224	0	0	16739	0	0	19527	0	0	30370
Bacteria	Firmicutes	Bacilli	Lactobacillales	Enterococcaceae	Vagococcus	0.302769	0.517314	0.0775493	0.000677672	0.00191675	0.00117448	0.0016663	0	0	1	16396	0.00609905	0	18135	0	0	21442	0	0	14993	0	0	20498	0	0	25547	0	0	19707	0	0	25134	0	0	25224	0	0	16739	0	0	19527	0	1	30370
Bacteria	Firmicutes	Bacilli	Bacillales	Exiguobacteraceae	Exiguobacterium	0.12305	0.520442	0.244801	0.0176872	0.0261356	0.0476244	0.0436277	0.00526443	0.00652337	13	16396	0.0792876	0	18135	0	6	21442	0.0279825	0	14993	0	1	20498	0.00487852	11	25547	0.0430579	0	19707	0	1	25134	0.00397867	0	25224	0	0	16739	0	3	19527	0.0153633	25	30370
Bacteria	Proteobacteria	Zetaproteobacteria	Mariprofundales	Mariprofundaceae	Mariprofundus	0.286505	0.520551	0.125	0	0	0	0	0.000688051	0.00153853	0	16396	0	0	18135	0	0	21442	0	0	14993	0	0	20498	0	0	25547	0	0	19707	0	0	25134	0	0	25224	0	0	16739	0	0	19527	0	0	30370
Bacteria	Bacteroidetes	Cytophagia	Cytophagales	Cytophagaceae	Leadbetterella	0.286505	0.524243	0.125	0	0	0.000995679	0.00222641	0	0	0	16396	0	0	18135	0	0	21442	0	0	14993	0	0	20498	0	0	25547	0	0	19707	0	0	25134	0	0	25224	0	1	16739	0.00597407	0	19527	0	0	30370
Bacteria	Proteobacteria	Gammaproteobacteria	Pseudomonadales	Moraxellaceae	Acinetobacter	0.310463	0.52697	0.1109	0.00258434	0.00320194	0.000548787	0.00122713	0.00291007	0.00323856	0	16396	0	0	18135	0	2	21442	0.00932749	0	14993	0	1	20498	0.00487852	0	25547	0	1	19707	0.00507434	1	25134	0.00397867	0	25224	0	0	16739	0	0	19527	0	1	30370
Bacteria	Proteobacteria	Betaproteobacteria	Rhodocyclales	Rhodocyclaceae	TS34	0.286505	0.527987	0.125	0	0	0.000625696	0.0013991	0	0	0	16396	0	0	18135	0	0	21442	0	0	14993	0	0	20498	0	0	25547	0	0	19707	0	0	25134	0	0	25224	0	0	16739	0	0	19527	0	0	30370
Bacteria	Proteobacteria	Gammaproteobacteria	Pseudomonadales	Pseudomonadaceae	Pseudomonas	0.286505	0.531786	0.125	0	0	0	0	0.000860704	0.00192459	0	16396	0	0	18135	0	0	21442	0	0	14993	0	0	20498	0	0	25547	0	0	19707	0	0	25134	0	0	25224	0	0	16739	0	0	19527	0	0	30370
Bacteria	Firmicutes	Clostridia	Clostridiales	Veillonellaceae	Dialister	0.317224	0.534926	0.120432	0.00313951	0.00379052	0.00117448	0.0016663	0.00498444	0.00535738	0	16396	0	1	18135	0.0055142	1	21442	0.00466374	0	14993	0	0	20498	0	0	25547	0	2	19707	0.0101487	0	25134	0	2	25224	0.00792896	0	16739	0	0	19527	0	1	30370
Bacteria	Cyanobacteria	Synechococcophycideae	Pseudanabaenales	Pseudanabaenaceae	Halomicronema	0.286505	0.535639	0.125	0	0	0	0	0.000860704	0.00192459	0	16396	0	0	18135	0	0	21442	0	0	14993	0	0	20498	0	0	25547	0	0	19707	0	0	25134	0	0	25224	0	0	16739	0	0	19527	0	0	30370
Bacteria	Firmicutes	Bacilli	Bacillales	Planococcaceae	Planomicrobium	0.286505	0.539549	0.125	0	0	0.000841241	0.00188107	0	0	0	16396	0	0	18135	0	0	21442	0	0	14993	0	0	20498	0	0	25547	0	0	19707	0	0	25134	0	0	25224	0	0	16739	0	0	19527	0	0	30370
Bacteria	Firmicutes	Clostridia	Clostridiales	Veillonellaceae	vadinHB04	0.286505	0.543516	0.125	0	0	0.000548787	0.00122713	0	0	0	16396	0	0	18135	0	0	21442	0	0	14993	0	0	20498	0	0	25547	0	0	19707	0	0	25134	0	0	25224	0	0	16739	0	0	19527	0	1	30370
Bacteria	Firmicutes	Clostridia	Clostridiales	Clostridiaceae	Sarcina	0.131342	0.54655	0.10156	0.00604176	0.0111627	0	0	0.00607671	0.00669493	6	16396	0.0365943	0	18135	0	0	21442	0	0	14993	0	1	20498	0.00487852	2	25547	0.00782871	1	19707	0.00507434	0	25134	0	0	25224	0	0	16739	0	0	19527	0	0	30370
Bacteria	Proteobacteria	Alphaproteobacteria	Sphingomonadales	Sphingomonadaceae	Kaistobacter	0.286505	0.547543	0.125	0	0	0	0	0.000860704	0.00192459	0	16396	0	0	18135	0	0	21442	0	0	14993	0	0	20498	0	0	25547	0	0	19707	0	0	25134	0	0	25224	0	0	16739	0	0	19527	0	0	30370
Bacteria	Firmicutes	Bacilli	Bacillales	Alicyclobacillaceae	Alicyclobacillus	0.286505	0.551629	0.125	0	0	0	0	0.000489131	0.00109373	0	16396	0	0	18135	0	0	21442	0	0	14993	0	0	20498	0	0	25547	0	0	19707	0	0	25134	0	0	25224	0	0	16739	0	0	19527	0	0	30370
Bacteria	Actinobacteria	Actinobacteria	Actinomycetales	Actinomycetaceae	Varibaculum	0.286505	0.555776	0.125	0	0	0.00108876	0.00243453	0	0	0	16396	0	0	18135	0	0	21442	0	0	14993	0	0	20498	0	0	25547	0	0	19707	0	0	25134	0	0	25224	0	0	16739	0	0	19527	0	0	30370
Bacteria	Firmicutes	Bacilli	Bacillales	Staphylococcaceae	Salinicoccus	0.286505	0.559987	0.125	0	0	0.00108876	0.00243453	0	0	0	16396	0	0	18135	0	0	21442	0	0	14993	0	0	20498	0	0	25547	0	0	19707	0	0	25134	0	0	25224	0	0	16739	0	0	19527	0	0	30370
Bacteria	Firmicutes	Clostridia	Clostridiales	Veillonellaceae	BSV43	0.286505	0.564261	0.125	0	0	0	0	0.000882909	0.00197424	0	16396	0	0	18135	0	0	21442	0	0	14993	0	0	20498	0	0	25547	0	0	19707	0	0	25134	0	0	25224	0	0	16739	0	0	19527	0	0	30370
Bacteria	Firmicutes	Clostridia	Clostridiales	Tissierellaceae	Finegoldia	0.286505	0.568602	0.125	0	0	0	0	0.000688051	0.00153853	0	16396	0	0	18135	0	0	21442	0	0	14993	0	0	20498	0	0	25547	0	0	19707	0	0	25134	0	0	25224	0	0	16739	0	0	19527	0	0	30370
Bacteria	Bacteroidetes	Rhodothermi	Rhodothermales	Rhodothermaceae	Salisaeta	0.286505	0.57301	0.125	0	0	0.000853519	0.00190853	0	0	0	16396	0	0	18135	0	0	21442	0	0	14993	0	0	20498	0	0	25547	0	0	19707	0	0	25134	0	0	25224	0	0	16739	0	1	19527	0.00512111	0	30370
Bacteria	Proteobacteria	Gammaproteobacteria	Enterobacteriales	Enterobacteriaceae	Yersinia	0.286505	0.577486	0.125	0	0	0	0	0.000555704	0.00124259	0	16396	0	0	18135	0	0	21442	0	0	14993	0	0	20498	0	0	25547	0	0	19707	0	0	25134	0	0	25224	0	0	16739	0	0	19527	0	0	30370
Bacteria	Proteobacteria	Deltaproteobacteria	Syntrophobacterales	Syntrophobacteraceae	Syntrophobacter	0.286505	0.582033	0.125	0	0	0	0	0.000489131	0.00109373	0	16396	0	0	18135	0	0	21442	0	0	14993	0	0	20498	0	0	25547	0	0	19707	0	0	25134	0	0	25224	0	0	16739	0	0	19527	0	0	30370
Bacteria	Proteobacteria	Betaproteobacteria	Methylophilales	Methylophilaceae	Methylotenera	0.286505	0.586653	0.125	0	0	0	0	0.000688051	0.00153853	0	16396	0	0	18135	0	0	21442	0	0	14993	0	0	20498	0	0	25547	0	0	19707	0	0	25134	0	0	25224	0	0	16739	0	0	19527	0	0	30370
Bacteria	Firmicutes	Clostridia	Clostridiales	Peptococcaceae	Peptococcus	0.148037	0.587592	0.194426	0.00938443	0.00637998	0.00349846	0.00559398	0.00412018	0.00434013	3	16396	0.0182971	2	18135	0.0110284	2	21442	0.00932749	2	14993	0.0133396	4	20498	0.0195141	1	25547	0.00391435	1	19707	0.00507434	0	25134	0	1	25224	0.00396448	1	16739	0.00597407	0	19527	0	0	30370
Bacteria	Bacteroidetes	Flavobacteriia	Flavobacteriales	Flavobacteriaceae	Gelidibacter	0.286505	0.591346	0.125	0	0	0.000853519	0.00190853	0	0	0	16396	0	0	18135	0	0	21442	0	0	14993	0	0	20498	0	0	25547	0	0	19707	0	0	25134	0	0	25224	0	0	16739	0	1	19527	0.00512111	0	30370
Bacteria	Firmicutes	Bacilli	Bacillales	Staphylococcaceae	Staphylococcus	0.14694	0.592352	0.263425	0.00624332	0.00317375	0.00590909	0.00354076	0.014128	0.0100475	1	16396	0.00609905	1	18135	0.0055142	2	21442	0.00932749	1	14993	0.00666978	1	20498	0.00487852	2	25547	0.00782871	0	19707	0	1	25134	0.00397867	3	25224	0.0118934	0	16739	0	2	19527	0.0102422	3	30370
Bacteria	Bacteroidetes	Flavobacteriia	Flavobacteriales	Flavobacteriaceae	Polaribacter	0.144693	0.592553	0.186601	0.0011126	0.00214423	0.00264142	0.00291066	0	0	1	16396	0.00609905	0	18135	0	0	21442	0	0	14993	0	0	20498	0	1	25547	0.00391435	0	19707	0	0	25134	0	0	25224	0	0	16739	0	0	19527	0	1	30370
Bacteria	Cyanobacteria	Gloeobacterophycideae	Gloeobacterales	Gloeobacteraceae	Gloeobacter	0.286505	0.596115	0.125	0	0	0	0	0.000688051	0.00153853	0	16396	0	0	18135	0	0	21442	0	0	14993	0	0	20498	0	0	25547	0	0	19707	0	0	25134	0	0	25224	0	0	16739	0	0	19527	0	0	30370
Bacteria	Firmicutes	Clostridia	Clostridiales	Ruminococcaceae	Ethanoligenens	0.152931	0.597821	0.190955	0.00131592	0.00263746	0.00583163	0.00606821	0.00521294	0.00421999	0	16396	0	0	18135	0	0	21442	0	0	14993	0	0	20498	0	1	25547	0.00391435	0	19707	0	0	25134	0	2	25224	0.00792896	0	16739	0	0	19527	0	3	30370
Bacteria	Firmicutes	Clostridia	Natranaerobiales	Contubernalisaceae	Candidatus Contubernalis	0.286505	0.600961	0.125	0	0	0.000548787	0.00122713	0	0	0	16396	0	0	18135	0	0	21442	0	0	14993	0	0	20498	0	0	25547	0	0	19707	0	0	25134	0	0	25224	0	0	16739	0	0	19527	0	1	30370
Bacteria	Proteobacteria	Gammaproteobacteria	Enterobacteriales	Enterobacteriaceae	Serratia	0.286505	0.605887	0.125	0	0	0	0	0.000555704	0.00124259	0	16396	0	0	18135	0	0	21442	0	0	14993	0	0	20498	0	0	25547	0	0	19707	0	0	25134	0	0	25224	0	0	16739	0	0	19527	0	0	30370
Bacteria	Bacteroidetes	Cytophagia	Cytophagales	Cytophagaceae	Spirosoma	0.363392	0.608799	0.027277	0.000869856	0.00246033	0.000995679	0.00222641	0.00173289	0.00176803	0	16396	0	0	18135	0	0	21442	0	0	14993	0	0	20498	0	2	25547	0.00782871	0	19707	0	0	25134	0	0	25224	0	1	16739	0.00597407	0	19527	0	0	30370
Bacteria	Synergistetes	Synergistia	Synergistales	Synergistaceae	Thermoanaerovibrio	0.286505	0.610895	0.125	0	0	0	0	0.000555704	0.00124259	0	16396	0	0	18135	0	0	21442	0	0	14993	0	0	20498	0	0	25547	0	0	19707	0	0	25134	0	0	25224	0	0	16739	0	0	19527	0	0	30370
Bacteria	Firmicutes	Clostridia	Clostridiales	Veillonellaceae	Thermosinus	0.286505	0.615985	0.125	0	0	0.000548787	0.00122713	0	0	0	16396	0	0	18135	0	0	21442	0	0	14993	0	0	20498	0	0	25547	0	0	19707	0	0	25134	0	0	25224	0	0	16739	0	0	19527	0	1	30370
Bacteria	Firmicutes	Clostridia	Clostridiales	Tissierellaceae	GW-34	0.286505	0.621162	0.125	0	0	0.000548787	0.00122713	0	0	0	16396	0	0	18135	0	0	21442	0	0	14993	0	0	20498	0	0	25547	0	0	19707	0	0	25134	0	0	25224	0	0	16739	0	0	19527	0	1	30370
Bacteria	Verrucomicrobia	Verrucomicrobiae	Verrucomicrobiales	Verrucomicrobiaceae	MSBL3	0.513417	0.621886	0.0666667	0.000442075	0.00125038	0	0	0	0	0	16396	0	0	18135	0	0	21442	0	0	14993	0	0	20498	0	0	25547	0	0	19707	0	1	25134	0.00397867	0	25224	0	0	16739	0	0	19527	0	0	30370
Bacteria	Bacteroidetes	Bacteroidia	Bacteroidales	Paraprevotellaceae	YRC22	0.161619	0.622355	0.229205	0.0229327	0.0107198	0.0138695	0.00621313	0.0333774	0.0207435	4	16396	0.0243962	6	18135	0.0330852	7	21442	0.0326462	6	14993	0.0400187	5	20498	0.0243926	4	25547	0.0156574	4	19707	0.0202974	3	25134	0.011936	1	25224	0.00396448	4	16739	0.0238963	2	19527	0.0102422	4	30370
Bacteria	Firmicutes	Clostridia	Clostridiales	Peptococcaceae	Desulfotomaculum	0.193427	0.623801	0.128702	0.00205351	0.00234178	0	0	0.00209262	0.0035332	0	16396	0	1	18135	0.0055142	0	21442	0	0	14993	0	0	20498	0	1	25547	0.00391435	1	19707	0.00507434	1	25134	0.00397867	0	25224	0	0	16739	0	0	19527	0	0	30370
Bacteria	Proteobacteria	Gammaproteobacteria	Thiotrichales	Thiotrichaceae	Thiothrix	0.513417	0.624819	0.0666667	0.000434928	0.00123016	0	0	0	0	0	16396	0	0	18135	0	0	21442	0	0	14993	0	0	20498	0	1	25547	0.00391435	0	19707	0	0	25134	0	0	25224	0	0	16739	0	0	19527	0	0	30370
Bacteria	Firmicutes	Erysipelotrichi	Erysipelotrichales	Erysipelotrichaceae	cc_115	0.286505	0.626426	0.125	0	0	0	0	0.000860704	0.00192459	0	16396	0	0	18135	0	0	21442	0	0	14993	0	0	20498	0	0	25547	0	0	19707	0	0	25134	0	0	25224	0	0	16739	0	0	19527	0	0	30370
Bacteria	Firmicutes	Bacilli	Lactobacillales	Carnobacteriaceae	Desemzia	0.513417	0.62778	0.0666667	0.000563815	0.00159471	0	0	0	0	0	16396	0	0	18135	0	0	21442	0	0	14993	0	0	20498	0	0	25547	0	1	19707	0.00507434	0	25134	0	0	25224	0	0	16739	0	0	19527	0	0	30370
Bacteria	Firmicutes	Clostridia	Clostridiales	Lachnospiraceae	Catonella	0.184952	0.627862	0.149521	0.00119587	0.00226269	0	0	0.0020455	0.0020895	1	16396	0.00609905	0	18135	0	1	21442	0.00466374	0	14993	0	0	20498	0	0	25547	0	0	19707	0	0	25134	0	0	25224	0	0	16739	0	0	19527	0	0	30370
Bacteria	Bacteroidetes	Flavobacteriia	Flavobacteriales	Cryomorphaceae	Fluviicola	0.192444	0.628489	0.141028	0.00305028	0.00368603	0.00621389	0.00365469	0.00388447	0.00190994	0	16396	0	0	18135	0	1	21442	0.00466374	0	14993	0	2	20498	0.00975705	0	25547	0	1	19707	0.00507434	2	25134	0.00795735	0	25224	0	1	16739	0.00597407	1	19527	0.00512111	3	30370
Bacteria	Firmicutes	Clostridia	Clostridiales	Lachnospiraceae	Lachnospira	0.521411	0.628617	0.0818782	0.0125856	0.00934489	0.0187974	0.0157351	0.0204725	0.0107126	0	16396	0	4	18135	0.0220568	0	21442	0	3	14993	0.0200093	3	20498	0.0146356	2	25547	0.00782871	1	19707	0.00507434	4	25134	0.0159147	7	25224	0.0277513	7	16739	0.0418185	1	19527	0.00512111	2	30370
Bacteria	Firmicutes	Clostridia	Clostridiales	Clostridiaceae	Oxobacter	0.513417	0.63077	0.0666667	0.000741087	0.00209611	0	0	0	0	0	16396	0	0	18135	0	0	21442	0	1	14993	0.00666978	0	20498	0	0	25547	0	0	19707	0	0	25134	0	0	25224	0	0	16739	0	0	19527	0	0	30370
Bacteria	Thermi	Deinococci	Deinococcales	Deinococcaceae	Deinococcus	0.286505	0.63178	0.125	0	0	0.00199136	0.00445281	0	0	0	16396	0	0	18135	0	0	21442	0	0	14993	0	0	20498	0	0	25547	0	0	19707	0	0	25134	0	0	25224	0	2	16739	0.0119481	0	19527	0	0	30370
Bacteria	Firmicutes	Clostridia	Clostridiales	Lachnospiraceae	Butyrivibrio	0.191069	0.631996	0.156995	0.125154	0.0843305	0.181403	0.0434742	0.117682	0.0328825	5	16396	0.0304952	16	18135	0.0882272	8	21442	0.03731	39	14993	0.260121	7	20498	0.0341497	24	25547	0.0939445	31	19707	0.157305	45	25134	0.17904	62	25224	0.245798	38	16739	0.227015	24	19527	0.122907	44	30370
Bacteria	Firmicutes	Clostridia	Clostridiales	Peptococcaceae	rc4-4	0.188876	0.632856	0.146074	0.35749	0.151571	0.199724	0.133508	0.257939	0.201404	102	16396	0.622103	90	18135	0.496278	60	21442	0.279825	31	14993	0.206763	75	20498	0.365889	139	25547	0.544095	32	19707	0.162379	64	25134	0.254635	72	25224	0.285442	30	16739	0.179222	41	19527	0.209966	48	30370
Bacteria	Firmicutes	Bacilli	Bacillales	Planococcaceae	Sporosarcina	0.247826	0.633061	0.156784	0.00165466	0.00239628	0	0	0.000489131	0.00109373	1	16396	0.00609905	0	18135	0	0	21442	0	0	14993	0	1	20498	0.00487852	1	25547	0.00391435	0	19707	0	0	25134	0	0	25224	0	0	16739	0	0	19527	0	0	30370
Bacteria	Firmicutes	Clostridia	Clostridiales	Veillonellaceae	Acidaminococcus	0.513417	0.633788	0.0666667	0.000440498	0.00124592	0	0	0	0	0	16396	0	0	18135	0	0	21442	0	0	14993	0	0	20498	0	0	25547	0	0	19707	0	0	25134	0	1	25224	0.00396448	0	16739	0	0	19527	0	0	30370
Bacteria	Proteobacteria	Epsilonproteobacteria	Campylobacterales	Helicobacteraceae	Flexispira	0.184952	0.636233	0.0774318	0.00310425	0.00646799	0	0	0.00242094	0.00296468	0	16396	0	0	18135	0	0	21442	0	3	14993	0.0200093	0	20498	0	0	25547	0	0	19707	0	0	25134	0	2	25224	0.00792896	0	16739	0	0	19527	0	0	30370
Bacteria	Proteobacteria	Betaproteobacteria	Burkholderiales	Burkholderiaceae	Candidatus Glomeribacter	0.513417	0.636835	0.0666667	0.000563815	0.00159471	0	0	0	0	0	16396	0	0	18135	0	0	21442	0	0	14993	0	0	20498	0	0	25547	0	1	19707	0.00507434	0	25134	0	0	25224	0	0	16739	0	0	19527	0	0	30370
Bacteria	Proteobacteria	Alphaproteobacteria	Rhizobiales	Hyphomicrobiaceae	Devosia	0.286505	0.637226	0.125	0	0	0	0	0.000688051	0.00153853	0	16396	0	0	18135	0	0	21442	0	0	14993	0	0	20498	0	0	25547	0	0	19707	0	0	25134	0	0	25224	0	0	16739	0	0	19527	0	0	30370
Bacteria	Firmicutes	Clostridia	Natranaerobiales	Anaerobrancaceae	Dethiobacter	0.210009	0.637438	0.14277	0.00544991	0.0056825	0.00109757	0.00245425	0.00514301	0.00475425	0	16396	0	0	18135	0	0	21442	0	1	14993	0.00666978	3	20498	0.0146356	1	25547	0.00391435	0	19707	0	3	25134	0.011936	3	25224	0.0118934	0	16739	0	0	19527	0	2	30370
Bacteria	Firmicutes	Clostridia	Thermoanaerobacterales	Thermoanaerobacteraceae	Thermacetogenium	0.175462	0.637595	0.160643	0	0	0.00163754	0.00249756	0.00143861	0.00211197	0	16396	0	0	18135	0	0	21442	0	0	14993	0	0	20498	0	0	25547	0	0	19707	0	0	25134	0	0	25224	0	0	16739	0	0	19527	0	1	30370
Bacteria	Proteobacteria	Deltaproteobacteria	Desulfovibrionales	Desulfovibrionaceae	Bilophila	0.173044	0.637791	0.219431	0.0139378	0.0139635	0.000995679	0.00222641	0.0977977	0.142137	5	16396	0.0304952	5	18135	0.027571	0	21442	0	0	14993	0	0	20498	0	3	25547	0.0117431	0	19707	0	9	25134	0.0358081	5	25224	0.0198224	1	16739	0.00597407	0	19527	0	0	30370
Bacteria	Firmicutes	Bacilli	Bacillales	Bacillaceae	Anoxybacillus	0.183175	0.638636	0.206088	0	0	0.00193	0.00276289	0.000489131	0.00109373	0	16396	0	0	18135	0	0	21442	0	0	14993	0	0	20498	0	0	25547	0	0	19707	0	0	25134	0	0	25224	0	0	16739	0	0	19527	0	0	30370
Bacteria	Firmicutes	Clostridia	Clostridiales	Peptococcaceae	Desulfitobacter	0.247826	0.639392	0.157443	0.00193576	0.00289406	0	0	0.000489131	0.00109373	0	16396	0	1	18135	0.0055142	0	21442	0	0	14993	0	0	20498	0	0	25547	0	0	19707	0	1	25134	0.00397867	2	25224	0.00792896	0	16739	0	0	19527	0	0	30370
Bacteria	Fusobacteria	Fusobacteriia	Fusobacteriales	Fusobacteriaceae	Psychrilyobacter	0.513417	0.639911	0.0666667	0.000442075	0.00125038	0	0	0	0	0	16396	0	0	18135	0	0	21442	0	0	14993	0	0	20498	0	0	25547	0	0	19707	0	1	25134	0.00397867	0	25224	0	0	16739	0	0	19527	0	0	30370
Bacteria	Firmicutes	Clostridia	Clostridiales	Eubacteriaceae	Garciella	0.286505	0.642767	0.125	0	0	0	0	0.00176582	0.00394849	0	16396	0	0	18135	0	0	21442	0	0	14993	0	0	20498	0	0	25547	0	0	19707	0	0	25134	0	0	25224	0	0	16739	0	0	19527	0	0	30370
Bacteria	Actinobacteria	Actinobacteria	Actinomycetales	Microbacteriaceae	Microbacterium	0.513417	0.643018	0.0666667	0.000563815	0.00159471	0	0	0	0	0	16396	0	0	18135	0	0	21442	0	0	14993	0	0	20498	0	0	25547	0	1	19707	0.00507434	0	25134	0	0	25224	0	0	16739	0	0	19527	0	0	30370
Bacteria	Firmicutes	Bacilli	Gemellales	Gemellaceae	Gemella	0.209497	0.643454	0.152696	0	0	0.000548787	0.00122713	0.00104484	0.00148211	0	16396	0	0	18135	0	0	21442	0	0	14993	0	0	20498	0	0	25547	0	0	19707	0	0	25134	0	0	25224	0	0	16739	0	0	19527	0	1	30370
Bacteria	Firmicutes	Clostridia	Clostridiales	Peptococcaceae	Desulfurispora	0.172172	0.643775	0.109971	0.00156256	0.00327182	0.00139003	0.00203001	0.00365676	0.00264919	0	16396	0	0	18135	0	0	21442	0	0	14993	0	0	20498	0	1	25547	0.00391435	2	19707	0.0101487	0	25134	0	0	25224	0	0	16739	0	0	19527	0	1	30370
Bacteria	Firmicutes	Clostridia	Clostridiales	Tissierellaceae	Sedimentibacter	0.259626	0.644073	0.117344	0.000542058	0.00153317	0	0	0.00143861	0.00211197	0	16396	0	0	18135	0	0	21442	0	0	14993	0	1	20498	0.00487852	0	25547	0	0	19707	0	0	25134	0	0	25224	0	0	16739	0	0	19527	0	0	30370
Bacteria	Firmicutes	Clostridia	Clostridiales	Lachnospiraceae	Dorea	0.222327	0.644498	0.173387	0.190687	0.134438	0.156713	0.0757482	0.325186	0.212445	14	16396	0.0853867	31	18135	0.17094	8	21442	0.03731	50	14993	0.333489	11	20498	0.0536638	23	25547	0.0900301	40	19707	0.202974	73	25134	0.290443	114	25224	0.451951	13	16739	0.0776629	31	19527	0.158755	53	30370
Bacteria	Firmicutes	Clostridia	Clostridiales	Lachnospiraceae	Roseburia	0.182578	0.645276	0.176551	0.147951	0.183592	0.0262462	0.0114585	0.0453016	0.0215234	7	16396	0.0426933	17	18135	0.0937414	4	21442	0.018655	24	14993	0.160075	5	20498	0.0243926	5	25547	0.0195718	7	19707	0.0355204	91	25134	0.362059	145	25224	0.574849	3	16739	0.0179222	3	19527	0.0153633	6	30370
Bacteria	Firmicutes	Clostridia	Clostridiales	Acidaminobacteraceae	Acidaminobacter	0.247826	0.64585	0.14858	0.00187417	0.00281153	0	0	0.000555704	0.00124259	0	16396	0	0	18135	0	0	21442	0	0	14993	0	0	20498	0	2	25547	0.00782871	1	19707	0.00507434	0	25134	0	1	25224	0.00396448	0	16739	0	0	19527	0	0	30370
Bacteria	Proteobacteria	Gammaproteobacteria	Oceanospirillales	Halomonadaceae	Halomonas	0.513417	0.646154	0.0666667	0.000442075	0.00125038	0	0	0	0	0	16396	0	0	18135	0	0	21442	0	0	14993	0	0	20498	0	0	25547	0	0	19707	0	1	25134	0.00397867	0	25224	0	0	16739	0	0	19527	0	0	30370
Bacteria	Bacteroidetes	Bacteroidia	Bacteroidales	Porphyromonadaceae	Tannerella	0.225718	0.647058	0.182673	0.012836	0.0102268	0.00440143	0.00362452	0.00718812	0.00612298	5	16396	0.0304952	0	18135	0	4	21442	0.018655	0	14993	0	4	20498	0.0195141	3	25547	0.0117431	3	19707	0.015223	5	25134	0.0198934	0	25224	0	1	16739	0.00597407	0	19527	0	2	30370
Bacteria	Actinobacteria	Actinobacteria	Actinomycetales	Mycobacteriaceae	Mycobacterium	0.218341	0.647494	0.153533	0.000434928	0.00123016	0	0	0.00154876	0.00221059	0	16396	0	0	18135	0	0	21442	0	0	14993	0	0	20498	0	1	25547	0.00391435	0	19707	0	0	25134	0	0	25224	0	0	16739	0	0	19527	0	0	30370
Bacteria	Firmicutes	Bacilli	Lactobacillales	Streptococcaceae	Lactococcus	0.389429	0.648212	0.0739707	0.104197	0.131825	0.0598693	0.0365641	0.0437377	0.0606677	26	16396	0.158575	1	18135	0.0055142	70	21442	0.326462	2	14993	0.0133396	11	20498	0.0536638	88	25547	0.344463	0	19707	0	5	25134	0.0198934	4	25224	0.0158579	9	16739	0.0537667	5	19527	0.0256056	9	30370
Bacteria	Proteobacteria	Betaproteobacteria	Burkholderiales	Comamonadaceae	Acidovorax	0.286505	0.648406	0.125	0	0	0	0	0.000882909	0.00197424	0	16396	0	0	18135	0	0	21442	0	0	14993	0	0	20498	0	0	25547	0	0	19707	0	0	25134	0	0	25224	0	0	16739	0	0	19527	0	0	30370
Bacteria	Fusobacteria	Fusobacteriia	Fusobacteriales	Fusobacteriaceae	Fusobacterium	0.246597	0.649204	0.139339	0.000958691	0.0018011	0	0	0	0	0	16396	0	0	18135	0	1	21442	0.00466374	0	14993	0	0	20498	0	0	25547	0	0	19707	0	0	25134	0	1	25224	0.00396448	0	16739	0	0	19527	0	0	30370
Bacteria	Actinobacteria	Rubrobacteria	Rubrobacterales	Rubrobacteraceae	Rubrobacter	0.513417	0.649322	0.0666667	0.000440498	0.00124592	0	0	0	0	0	16396	0	0	18135	0	0	21442	0	0	14993	0	0	20498	0	0	25547	0	0	19707	0	0	25134	0	1	25224	0.00396448	0	16739	0	0	19527	0	0	30370
Bacteria	Firmicutes	Clostridia	Clostridiales	Peptostreptococcaceae	Filifactor	0.259626	0.650326	0.127724	0.000440498	0.00124592	0	0	0.00124376	0.00177381	0	16396	0	0	18135	0	0	21442	0	0	14993	0	0	20498	0	0	25547	0	0	19707	0	0	25134	0	1	25224	0.00396448	0	16739	0	0	19527	0	0	30370
Bacteria	Proteobacteria	Gammaproteobacteria	Enterobacteriales	Enterobacteriaceae	Proteus	0.209497	0.651207	0.16013	0	0	0.000625696	0.0013991	0.00135745	0.00196645	0	16396	0	0	18135	0	0	21442	0	0	14993	0	0	20498	0	0	25547	0	0	19707	0	0	25134	0	0	25224	0	0	16739	0	0	19527	0	0	30370
Bacteria	Firmicutes	Bacilli	Lactobacillales	Streptococcaceae	Streptococcus	0.222327	0.651821	0.0811145	0.19653	0.20943	0.219987	0.140968	0.0998551	0.0953561	83	16396	0.506221	8	18135	0.0441136	104	21442	0.485029	7	14993	0.0466885	22	20498	0.107328	123	25547	0.481466	6	19707	0.030446	6	25134	0.023872	11	25224	0.0436093	15	16739	0.0896111	17	19527	0.0870589	69	30370
Bacteria	Proteobacteria	Deltaproteobacteria	Bdellovibrionales	Bdellovibrionaceae	Bdellovibrio	0.171912	0.652255	0.168987	0.00246638	0.00284148	0	0	0.00174361	0.00246614	1	16396	0.00609905	1	18135	0.0055142	0	21442	0	1	14993	0.00666978	0	20498	0	1	25547	0.00391435	0	19707	0	0	25134	0	0	25224	0	0	16739	0	0	19527	0	0	30370
Bacteria	Proteobacteria	Betaproteobacteria	Burkholderiales	Comamonadaceae	Hylemonella	0.513417	0.65252	0.0666667	0.000612689	0.00173295	0	0	0	0	0	16396	0	1	18135	0.0055142	0	21442	0	0	14993	0	0	20498	0	0	25547	0	0	19707	0	0	25134	0	0	25224	0	0	16739	0	0	19527	0	0	30370
Bacteria	Firmicutes	Clostridia	Clostridiales	Tissierellaceae	Tepidimicrobium	0.182283	0.65318	0.175947	0.000434928	0.00123016	0.000841241	0.00188107	0.00272594	0.00313234	0	16396	0	0	18135	0	0	21442	0	0	14993	0	0	20498	0	1	25547	0.00391435	0	19707	0	0	25134	0	0	25224	0	0	16739	0	0	19527	0	0	30370
Bacteria	Actinobacteria	Actinobacteria	Actinomycetales	Brevibacteriaceae	Brevibacterium	0.258565	0.654018	0.145474	0.000440498	0.00124592	0.00154447	0.0023173	0.00248345	0.00271229	0	16396	0	0	18135	0	0	21442	0	0	14993	0	0	20498	0	0	25547	0	0	19707	0	0	25134	0	1	25224	0.00396448	1	16739	0.00597407	0	19527	0	1	30370
Bacteria	Firmicutes	Erysipelotrichi	Erysipelotrichales	Erysipelotrichaceae	Catenibacterium	0.286505	0.654144	0.125	0	0	0	0	0.000688051	0.00153853	0	16396	0	0	18135	0	0	21442	0	0	14993	0	0	20498	0	0	25547	0	0	19707	0	0	25134	0	0	25224	0	0	16739	0	0	19527	0	0	30370
Bacteria	Proteobacteria	Deltaproteobacteria	Desulfovibrionales	Desulfovibrionaceae	Desulfovibrio	0.218341	0.655023	0.18314	0.000880995	0.00249183	0	0	0.0049728	0.00746245	0	16396	0	0	18135	0	0	21442	0	0	14993	0	0	20498	0	0	25547	0	0	19707	0	0	25134	0	2	25224	0.00792896	0	16739	0	0	19527	0	0	30370
Bacteria	Bacteroidetes	Flavobacteriia	Flavobacteriales	Flavobacteriaceae	Muricauda	0.513417	0.655751	0.0666667	0.000677672	0.00191675	0	0	0	0	1	16396	0.00609905	0	18135	0	0	21442	0	0	14993	0	0	20498	0	0	25547	0	0	19707	0	0	25134	0	0	25224	0	0	16739	0	0	19527	0	0	30370
Bacteria	Actinobacteria	Actinobacteria	Actinomycetales	Yaniellaceae	Yaniella	0.246597	0.655897	0.140291	0.00110587	0.00206942	0	0	0	0	0	16396	0	0	18135	0	0	21442	0	0	14993	0	1	20498	0.00487852	0	25547	0	1	19707	0.00507434	0	25134	0	0	25224	0	0	16739	0	0	19527	0	0	30370
Bacteria	Bacteroidetes	Bacteroidia	Bacteroidales	Porphyromonadaceae	Candidatus Azobacteroides	0.206106	0.656486	0.242969	0.0470231	0.0191939	0.0296368	0.0105832	0.0295455	0.0121215	8	16396	0.0487924	10	18135	0.055142	18	21442	0.0839474	4	14993	0.0266791	15	20498	0.0731779	8	25547	0.0313148	8	19707	0.0405947	9	25134	0.0358081	7	25224	0.0277513	6	16739	0.0358444	2	19527	0.0102422	9	30370
Bacteria	Spirochaetes	Leptospirae	Leptospirales	Leptospiraceae	Leptospira	0.513417	0.659013	0.0666667	0.000612689	0.00173295	0	0	0	0	0	16396	0	1	18135	0.0055142	0	21442	0	0	14993	0	0	20498	0	0	25547	0	0	19707	0	0	25134	0	0	25224	0	0	16739	0	0	19527	0	0	30370
Bacteria	Firmicutes	Bacilli	Lactobacillales	Aerococcaceae	Alloiococcus	0.209497	0.659148	0.155016	0	0	0.00194227	0.00277684	0.000978263	0.00218746	0	16396	0	0	18135	0	0	21442	0	0	14993	0	0	20498	0	0	25547	0	0	19707	0	0	25134	0	0	25224	0	0	16739	0	1	19527	0.00512111	0	30370
Bacteria	Actinobacteria	Actinobacteria	Bifidobacteriales	Bifidobacteriaceae	Bifidobacterium	0.286505	0.659984	0.125	0	0	0	0	0.000801745	0.00179276	0	16396	0	0	18135	0	0	21442	0	0	14993	0	0	20498	0	0	25547	0	0	19707	0	0	25134	0	0	25224	0	0	16739	0	0	19527	0	0	30370
Bacteria	Bacteroidetes	Bacteroidia	Bacteroidales	Bacteroidaceae	BF311	0.271705	0.66132	0.17278	0.00781585	0.00629977	0.00278352	0.00282515	0.0037266	0.00446973	2	16396	0.0121981	1	18135	0.0055142	3	21442	0.0139912	0	14993	0	2	20498	0.00975705	1	25547	0.00391435	1	19707	0.00507434	5	25134	0.0198934	0	25224	0	0	16739	0	1	19527	0.00512111	0	30370
Bacteria	Proteobacteria	Epsilonproteobacteria	Campylobacterales	Campylobacteraceae	Arcobacter	0.513417	0.662308	0.0666667	0.000612689	0.00173295	0	0	0	0	0	16396	0	1	18135	0.0055142	0	21442	0	0	14993	0	0	20498	0	0	25547	0	0	19707	0	0	25134	0	0	25224	0	0	16739	0	0	19527	0	0	30370
Bacteria	Thermi	Deinococci	Deinococcales	Trueperaceae	GBI-58	0.246597	0.662729	0.140042	0.00141876	0.00265766	0	0	0	0	1	16396	0.00609905	0	18135	0	0	21442	0	1	14993	0.00666978	0	20498	0	0	25547	0	0	19707	0	0	25134	0	0	25224	0	0	16739	0	0	19527	0	0	30370
Bacteria	Proteobacteria	Betaproteobacteria	Burkholderiales	Comamonadaceae	Hydrogenophaga	0.513417	0.665636	0.0666667	0.000434928	0.00123016	0	0	0	0	0	16396	0	0	18135	0	0	21442	0	0	14993	0	0	20498	0	1	25547	0.00391435	0	19707	0	0	25134	0	0	25224	0	0	16739	0	0	19527	0	0	30370
Bacteria	Actinobacteria	Actinobacteria	Actinomycetales	Nocardiaceae	Rhodococcus	0.286505	0.66593	0.125	0	0	0.000548787	0.00122713	0	0	0	16396	0	0	18135	0	0	21442	0	0	14993	0	0	20498	0	0	25547	0	0	19707	0	0	25134	0	0	25224	0	0	16739	0	0	19527	0	1	30370
Bacteria	Firmicutes	Bacilli	Bacillales	Paenibacillaceae	Brevibacillus	0.271705	0.667619	0.198724	0.0112152	0.0138951	0.0263248	0.0239052	0.00601906	0.00742388	7	16396	0.0426933	2	18135	0.0110284	4	21442	0.018655	0	14993	0	0	20498	0	6	25547	0.0234861	1	19707	0.00507434	0	25134	0	0	25224	0	1	16739	0.00597407	0	19527	0	18	30370
Bacteria	Armatimonadetes	Fimbriimonadia	Fimbriimonadales	Fimbriimonadaceae	Fimbriimonas	0.513417	0.668998	0.0666667	0.000440498	0.00124592	0	0	0	0	0	16396	0	0	18135	0	0	21442	0	0	14993	0	0	20498	0	0	25547	0	0	19707	0	0	25134	0	1	25224	0.00396448	0	16739	0	0	19527	0	0	30370
Bacteria	Proteobacteria	Alphaproteobacteria	Rhizobiales	Rhizobiaceae	Agrobacterium	0.246597	0.669705	0.140341	0.000877003	0.00164079	0	0	0	0	0	16396	0	0	18135	0	0	21442	0	0	14993	0	0	20498	0	1	25547	0.00391435	0	19707	0	1	25134	0.00397867	0	25224	0	0	16739	0	0	19527	0	0	30370
Bacteria	Proteobacteria	Alphaproteobacteria	Sphingomonadales	Sphingomonadaceae	Sphingomonas	0.286505	0.671984	0.125	0	0	0	0	0.000860704	0.00192459	0	16396	0	0	18135	0	0	21442	0	0	14993	0	0	20498	0	0	25547	0	0	19707	0	0	25134	0	0	25224	0	0	16739	0	0	19527	0	0	30370
Bacteria	Proteobacteria	Gammaproteobacteria	Pseudomonadales	Moraxellaceae	Moraxella	0.513417	0.672394	0.0666667	0.000518194	0.00146567	0	0	0	0	0	16396	0	0	18135	0	1	21442	0.00466374	0	14993	0	0	20498	0	0	25547	0	0	19707	0	0	25134	0	0	25224	0	0	16739	0	0	19527	0	0	30370
Bacteria	Firmicutes	Erysipelotrichi	Erysipelotrichales	Erysipelotrichaceae	Allobaculum	0.278978	0.672676	0.047693	0.0172514	0.0160926	0.0160677	0.0100721	0.010193	0.0120546	3	16396	0.0182971	3	18135	0.0165426	1	21442	0.00466374	0	14993	0	3	20498	0.0146356	5	25547	0.0195718	2	19707	0.0101487	3	25134	0.011936	15	25224	0.0594672	2	16739	0.0119481	3	19527	0.0153633	3	30370
Bacteria	Proteobacteria	Gammaproteobacteria	Alteromonadales	Alteromonadaceae	Candidatus Endobugula	0.513417	0.675825	0.0666667	0.000612689	0.00173295	0	0	0	0	0	16396	0	1	18135	0.0055142	0	21442	0	0	14993	0	0	20498	0	0	25547	0	0	19707	0	0	25134	0	0	25224	0	0	16739	0	0	19527	0	0	30370
Bacteria	Firmicutes	Clostridia	Clostridiales	Clostridiaceae	Alkaliphilus	0.563284	0.675941	0.0649751	0.000542058	0.00153317	0.000841241	0.00188107	0.00179946	0.00264836	0	16396	0	0	18135	0	0	21442	0	0	14993	0	1	20498	0.00487852	0	25547	0	0	19707	0	0	25134	0	0	25224	0	0	16739	0	0	19527	0	0	30370
Bacteria	Proteobacteria	Betaproteobacteria	Rhodocyclales	Rhodocyclaceae	Dechloromonas	0.246597	0.67683	0.133336	0.0011126	0.00214423	0	0	0	0	1	16396	0.00609905	0	18135	0	0	21442	0	0	14993	0	0	20498	0	1	25547	0.00391435	0	19707	0	0	25134	0	0	25224	0	0	16739	0	0	19527	0	0	30370
Bacteria	Firmicutes	Erysipelotrichi	Erysipelotrichales	Erysipelotrichaceae	Holdemania	0.286505	0.678149	0.125	0	0	0	0	0.0013761	0.00307706	0	16396	0	0	18135	0	0	21442	0	0	14993	0	0	20498	0	0	25547	0	0	19707	0	0	25134	0	0	25224	0	0	16739	0	0	19527	0	0	30370
Bacteria	Acidobacteria	Acidobacteriia	Acidobacteriales	Koribacteraceae	Candidatus Koribacter	0.513417	0.67929	0.0666667	0.000440498	0.00124592	0	0	0	0	0	16396	0	0	18135	0	0	21442	0	0	14993	0	0	20498	0	0	25547	0	0	19707	0	0	25134	0	1	25224	0.00396448	0	16739	0	0	19527	0	0	30370
Bacteria	Tenericutes	Mollicutes	Mycoplasmatales	Mycoplasmataceae	Mycoplasma	0.513417	0.682792	0.0666667	0.000442075	0.00125038	0	0	0	0	0	16396	0	0	18135	0	0	21442	0	0	14993	0	0	20498	0	0	25547	0	0	19707	0	1	25134	0.00397867	0	25224	0	0	16739	0	0	19527	0	0	30370
Bacteria	Firmicutes	Bacilli	Bacillales	Paenibacillaceae	Cohnella	0.246597	0.684108	0.140341	0.000877003	0.00164079	0	0	0	0	0	16396	0	0	18135	0	0	21442	0	0	14993	0	0	20498	0	1	25547	0.00391435	0	19707	0	1	25134	0.00397867	0	25224	0	0	16739	0	0	19527	0	0	30370
Bacteria	Proteobacteria	Gammaproteobacteria	Alteromonadales	Shewanellaceae	Shewanella	0.286505	0.684428	0.125	0	0	0	0	0.000860704	0.00192459	0	16396	0	0	18135	0	0	21442	0	0	14993	0	0	20498	0	0	25547	0	0	19707	0	0	25134	0	0	25224	0	0	16739	0	0	19527	0	0	30370
Bacteria	Cyanobacteria	Nostocophycideae	Stigonematales	Rivulariaceae	Calothrix	0.513417	0.68633	0.0666667	0.000442075	0.00125038	0	0	0	0	0	16396	0	0	18135	0	0	21442	0	0	14993	0	0	20498	0	0	25547	0	0	19707	0	1	25134	0.00397867	0	25224	0	0	16739	0	0	19527	0	0	30370
Bacteria	Proteobacteria	Betaproteobacteria	Burkholderiales	Burkholderiaceae	Salinispora	0.513417	0.689904	0.0666667	0.000440498	0.00124592	0	0	0	0	0	16396	0	0	18135	0	0	21442	0	0	14993	0	0	20498	0	0	25547	0	0	19707	0	0	25134	0	1	25224	0.00396448	0	16739	0	0	19527	0	0	30370
Bacteria	Proteobacteria	Gammaproteobacteria	Xanthomonadales	Xanthomonadaceae	Wohlfahrtiimonas	0.246597	0.691544	0.133702	0.00111817	0.00215156	0	0	0	0	1	16396	0.00609905	0	18135	0	0	21442	0	0	14993	0	0	20498	0	0	25547	0	0	19707	0	0	25134	0	1	25224	0.00396448	0	16739	0	0	19527	0	0	30370
Bacteria	Actinobacteria	Actinobacteria	Actinomycetales	Corynebacteriaceae	Corynebacterium	0.419272	0.693411	0.102231	0.00100589	0.00189949	0.00400294	0.00537694	0.00364899	0.00510775	0	16396	0	0	18135	0	0	21442	0	0	14993	0	0	20498	0	0	25547	0	1	19707	0.00507434	1	25134	0.00397867	0	25224	0	0	16739	0	1	19527	0.00512111	0	30370
Bacteria	Firmicutes	Clostridia	Clostridiales	Veillonellaceae	Selenomonas	0.513417	0.693516	0.0666667	0.000442075	0.00125038	0	0	0	0	0	16396	0	0	18135	0	0	21442	0	0	14993	0	0	20498	0	0	25547	0	0	19707	0	1	25134	0.00397867	0	25224	0	0	16739	0	0	19527	0	0	30370
Bacteria	Proteobacteria	Betaproteobacteria	Rhodocyclales	Rhodocyclaceae	Dok59	0.598165	0.695165	0.0575201	0.000440498	0.00124592	0.000853519	0.00190853	0	0	0	16396	0	0	18135	0	0	21442	0	0	14993	0	0	20498	0	0	25547	0	0	19707	0	0	25134	0	1	25224	0.00396448	0	16739	0	1	19527	0.00512111	0	30370
Bacteria	Proteobacteria	Gammaproteobacteria	Xanthomonadales	Xanthomonadaceae	Lysobacter	0.513417	0.697166	0.0666667	0.000612689	0.00173295	0	0	0	0	0	16396	0	1	18135	0.0055142	0	21442	0	0	14993	0	0	20498	0	0	25547	0	0	19707	0	0	25134	0	0	25224	0	0	16739	0	0	19527	0	0	30370
Bacteria	Firmicutes	Clostridia	Clostridiales	Veillonellaceae	Sporomusa	0.598165	0.69831	0.0580405	0.000434928	0.00123016	0.000853519	0.00190853	0	0	0	16396	0	0	18135	0	0	21442	0	0	14993	0	0	20498	0	1	25547	0.00391435	0	19707	0	0	25134	0	0	25224	0	0	16739	0	1	19527	0.00512111	0	30370
Bacteria	Proteobacteria	Gammaproteobacteria	Xanthomonadales	Sinobacteraceae	Steroidobacter	0.246597	0.699143	0.138768	0.000984133	0.00185332	0	0	0	0	0	16396	0	0	18135	0	0	21442	0	0	14993	0	1	20498	0.00487852	0	25547	0	0	19707	0	1	25134	0.00397867	0	25224	0	0	16739	0	0	19527	0	0	30370
Bacteria	Fusobacteria	Fusobacteriia	Fusobacteriales	Fusobacteriaceae	Cetobacterium	0.513417	0.700855	0.0666667	0.000440498	0.00124592	0	0	0	0	0	16396	0	0	18135	0	0	21442	0	0	14993	0	0	20498	0	0	25547	0	0	19707	0	0	25134	0	1	25224	0.00396448	0	16739	0	0	19527	0	0	30370
Bacteria	Proteobacteria	Deltaproteobacteria	Desulfobacterales	Desulfobacteraceae	Desulfococcus	0.598165	0.701484	0.0495291	0.000440498	0.00124592	0	0	0.000688051	0.00153853	0	16396	0	0	18135	0	0	21442	0	0	14993	0	0	20498	0	0	25547	0	0	19707	0	0	25134	0	1	25224	0.00396448	0	16739	0	0	19527	0	0	30370
Bacteria	Firmicutes	Clostridia	Clostridiales	Mogibacteriaceae	Anaerovorax	0.427754	0.702934	0.0336646	0.00228014	0.0051929	0.00263322	0.00281669	0.000860704	0.00192459	0	16396	0	3	18135	0.0165426	0	21442	0	0	14993	0	0	20498	0	0	25547	0	0	19707	0	1	25134	0.00397867	0	25224	0	1	16739	0.00597407	0	19527	0	1	30370
Bacteria	Proteobacteria	Gammaproteobacteria	Legionellales	Coxiellaceae	Aquicella	0.513417	0.704583	0.0666667	0.000518194	0.00146567	0	0	0	0	0	16396	0	0	18135	0	1	21442	0.00466374	0	14993	0	0	20498	0	0	25547	0	0	19707	0	0	25134	0	0	25224	0	0	16739	0	0	19527	0	0	30370
Bacteria	Bacteroidetes	Rhodothermi	Rhodothermales	Rhodothermaceae	Salinibacter	0.598165	0.704687	0.0640437	0.000440498	0.00124592	0.000995679	0.00222641	0	0	0	16396	0	0	18135	0	0	21442	0	0	14993	0	0	20498	0	0	25547	0	0	19707	0	0	25134	0	1	25224	0.00396448	1	16739	0.00597407	0	19527	0	0	30370
Bacteria	Bacteroidetes	Sphingobacteriia	Sphingobacteriales	Sphingobacteriaceae	Sphingobacterium	0.598165	0.70792	0.0548883	0.000442075	0.00125038	0	0	0.000801745	0.00179276	0	16396	0	0	18135	0	0	21442	0	0	14993	0	0	20498	0	0	25547	0	0	19707	0	1	25134	0.00397867	0	25224	0	0	16739	0	0	19527	0	0	30370
Bacteria	Firmicutes	Erysipelotrichi	Erysipelotrichales	Erysipelotrichaceae	p-75-a5	0.636833	0.708203	0.109967	0.00187197	0.00268958	0.000853519	0.00190853	0.00499903	0.00792236	0	16396	0	1	18135	0.0055142	1	21442	0.00466374	1	14993	0.00666978	0	20498	0	0	25547	0	0	19707	0	0	25134	0	0	25224	0	0	16739	0	1	19527	0.00512111	0	30370
Bacteria	Bacteroidetes	Flavobacteriia	Flavobacteriales	Flavobacteriaceae	Psychroflexus	0.513417	0.708351	0.0666667	0.000434928	0.00123016	0	0	0	0	0	16396	0	0	18135	0	0	21442	0	0	14993	0	0	20498	0	1	25547	0.00391435	0	19707	0	0	25134	0	0	25224	0	0	16739	0	0	19527	0	0	30370
Bacteria	Bacteroidetes	Flavobacteriia	Flavobacteriales	Weeksellaceae	Chryseobacterium	0.453089	0.708466	0.0889452	0	0	0.000995679	0.00222641	0.000489131	0.00109373	0	16396	0	0	18135	0	0	21442	0	0	14993	0	0	20498	0	0	25547	0	0	19707	0	0	25134	0	0	25224	0	1	16739	0.00597407	0	19527	0	0	30370
Bacteria	Firmicutes	Clostridia	Clostridiales	Lachnospiraceae	Shuttleworthia	0.635195	0.709438	0.017348	0.0218951	0.0131612	0.0256666	0.00603999	0.025216	0.0178886	3	16396	0.0182971	8	18135	0.0441136	1	21442	0.00466374	2	14993	0.0133396	4	20498	0.0195141	3	25547	0.0117431	9	19707	0.0456691	5	25134	0.0198934	5	25224	0.0198224	5	16739	0.0298704	3	19527	0.0153633	9	30370
Bacteria	Firmicutes	Clostridia	Clostridiales	Clostridiaceae	Clostridiisalibacter	0.598165	0.711182	0.0874322	0.000434928	0.00123016	0	0	0.00172141	0.00384918	0	16396	0	0	18135	0	0	21442	0	0	14993	0	0	20498	0	1	25547	0.00391435	0	19707	0	0	25134	0	0	25224	0	0	16739	0	0	19527	0	0	30370
Bacteria	Firmicutes	Clostridia	Clostridiales	Eubacteriaceae	Pseudoramibacter_Eubacterium	0.634096	0.71129	0.0466483	0.000440498	0.00124592	0.000625696	0.0013991	0	0	0	16396	0	0	18135	0	0	21442	0	0	14993	0	0	20498	0	0	25547	0	0	19707	0	0	25134	0	1	25224	0.00396448	0	16739	0	0	19527	0	0	30370
Bacteria	Firmicutes	Bacilli	Bacillales	Paenibacillaceae	Aneurinibacillus	0.513417	0.712159	0.0666667	0.000518194	0.00146567	0	0	0	0	0	16396	0	0	18135	0	1	21442	0.00466374	0	14993	0	0	20498	0	0	25547	0	0	19707	0	0	25134	0	0	25224	0	0	16739	0	0	19527	0	0	30370
Bacteria	Firmicutes	Bacilli	Bacillales	Bacillaceae	Virgibacillus	0.453089	0.712786	0.0792864	0	0	0.000625696	0.0013991	0.000555704	0.00124259	0	16396	0	0	18135	0	0	21442	0	0	14993	0	0	20498	0	0	25547	0	0	19707	0	0	25134	0	0	25224	0	0	16739	0	0	19527	0	0	30370
Bacteria	Firmicutes	Clostridia	Clostridiales	Ruminococcaceae	Oscillospira	0.597841	0.714088	0.0284499	2.62179	1.45045	3.0667	0.843781	2.57777	1.17904	205	16396	1.2503	474	18135	2.61373	156	21442	0.727544	586	14993	3.90849	401	20498	1.95629	392	25547	1.53443	483	19707	2.45091	869	25134	3.45747	1437	25224	5.69696	407	16739	2.43145	412	19527	2.1099	941	30370
Bacteria	Verrucomicrobia	Verrucomicrobiae	Verrucomicrobiales	Verrucomicrobiaceae	Verrucomicrobium	0.634096	0.714396	0.0397958	0.00108412	0.00306634	0.000841241	0.00188107	0	0	0	16396	0	0	18135	0	0	21442	0	0	14993	0	2	20498	0.00975705	0	25547	0	0	19707	0	0	25134	0	0	25224	0	0	16739	0	0	19527	0	0	30370
Bacteria	Firmicutes	Bacilli	Bacillales	Paenibacillaceae	Paenibacillus	0.438387	0.715847	0.0924618	0.00901722	0.006888	0.00565276	0.00371254	0.0110249	0.00778165	3	16396	0.0182971	0	18135	0	0	21442	0	2	14993	0.0133396	1	20498	0.00487852	3	25547	0.0117431	1	19707	0.00507434	5	25134	0.0198934	2	25224	0.00792896	0	16739	0	2	19527	0.0102422	1	30370
Bacteria	Firmicutes	Clostridia	Clostridiales	Clostridiaceae	Tindallia_Anoxynatronum	0.513417	0.716009	0.0666667	0.000440498	0.00124592	0	0	0	0	0	16396	0	0	18135	0	0	21442	0	0	14993	0	0	20498	0	0	25547	0	0	19707	0	0	25134	0	1	25224	0.00396448	0	16739	0	0	19527	0	0	30370
Bacteria	Firmicutes	Clostridia	Clostridiales	Gracilibacteraceae	Gracilibacter	0.453089	0.717159	0.0859244	0	0	0.000625696	0.0013991	0.00111141	0.00248518	0	16396	0	0	18135	0	0	21442	0	0	14993	0	0	20498	0	0	25547	0	0	19707	0	0	25134	0	0	25224	0	0	16739	0	0	19527	0	0	30370
Bacteria	Firmicutes	Clostridia	Clostridiales	Tissierellaceae	Dethiosulfatibacter	0.634096	0.717529	0.0401213	0.00088415	0.00250075	0	0	0.000860704	0.00192459	0	16396	0	0	18135	0	0	21442	0	0	14993	0	0	20498	0	0	25547	0	0	19707	0	2	25134	0.00795735	0	25224	0	0	16739	0	0	19527	0	0	30370
Bacteria	SAR406	AB16	Arctic96B-7	A714017	SargSea-WGS	0.513417	0.7199	0.0666667	0.000442075	0.00125038	0	0	0	0	0	16396	0	0	18135	0	0	21442	0	0	14993	0	0	20498	0	0	25547	0	0	19707	0	1	25134	0.00397867	0	25224	0	0	16739	0	0	19527	0	0	30370
Bacteria	Firmicutes	Clostridia	Clostridiales	Tissierellaceae	Helcococcus	0.634096	0.72069	0.0414713	0.000563815	0.00159471	0.000625696	0.0013991	0	0	0	16396	0	0	18135	0	0	21442	0	0	14993	0	0	20498	0	0	25547	0	1	19707	0.00507434	0	25134	0	0	25224	0	0	16739	0	0	19527	0	0	30370
Bacteria	Bacteroidetes	Flavobacteriia	Flavobacteriales	Cryomorphaceae	Crocinitomix	0.453089	0.721586	0.0800503	0	0	0.000853519	0.00190853	0.000688051	0.00153853	0	16396	0	0	18135	0	0	21442	0	0	14993	0	0	20498	0	0	25547	0	0	19707	0	0	25134	0	0	25224	0	0	16739	0	1	19527	0.00512111	0	30370
Bacteria	Firmicutes	Clostridia	Clostridiales	Clostridiaceae	Natronincola_Anaerovirgula	0.513417	0.723834	0.0666667	0.000440498	0.00124592	0	0	0	0	0	16396	0	0	18135	0	0	21442	0	0	14993	0	0	20498	0	0	25547	0	0	19707	0	0	25134	0	1	25224	0.00396448	0	16739	0	0	19527	0	0	30370
Bacteria	Firmicutes	Clostridia	Thermoanaerobacterales	Thermoanaerobacteraceae	Moorella	0.634096	0.723879	0.0424795	0.000677672	0.00191675	0	0	0.000801745	0.00179276	1	16396	0.00609905	0	18135	0	0	21442	0	0	14993	0	0	20498	0	0	25547	0	0	19707	0	0	25134	0	0	25224	0	0	16739	0	0	19527	0	0	30370
Bacteria	Firmicutes	Bacilli	Lactobacillales	Leuconostocaceae	Leuconostoc	0.654704	0.724951	0.0203782	0.00135534	0.00383349	0.000548787	0.00122713	0.00160054	0.00250702	2	16396	0.0121981	0	18135	0	0	21442	0	0	14993	0	0	20498	0	0	25547	0	0	19707	0	0	25134	0	0	25224	0	0	16739	0	0	19527	0	1	30370
Bacteria	Firmicutes	Bacilli	Lactobacillales	Aerococcaceae	Facklamia	0.469777	0.725763	0.0867353	0.00117601	0.00229398	0	0	0.000489131	0.00109373	0	16396	0	0	18135	0	0	21442	0	1	14993	0.00666978	0	20498	0	1	25547	0.00391435	0	19707	0	0	25134	0	0	25224	0	0	16739	0	0	19527	0	0	30370
Bacteria	Bacteroidetes	Flavobacteriia	Flavobacteriales	Flavobacteriaceae	Salegentibacter	0.453089	0.726068	0.081678	0	0	0.000625696	0.0013991	0.000882909	0.00197424	0	16396	0	0	18135	0	0	21442	0	0	14993	0	0	20498	0	0	25547	0	0	19707	0	0	25134	0	0	25224	0	0	16739	0	0	19527	0	0	30370
Bacteria	Deferribacteres	Deferribacteres	Deferribacterales	Deferribacteraceae	Deferribacter	0.634096	0.727096	0.0437276	0.000440498	0.00124592	0	0	0.000555704	0.00124259	0	16396	0	0	18135	0	0	21442	0	0	14993	0	0	20498	0	0	25547	0	0	19707	0	0	25134	0	1	25224	0.00396448	0	16739	0	0	19527	0	0	30370
Bacteria	Proteobacteria	Gammaproteobacteria	Oceanospirillales	Halomonadaceae	Candidatus Portiera	0.513417	0.727811	0.0666667	0.000518194	0.00146567	0	0	0	0	0	16396	0	0	18135	0	1	21442	0.00466374	0	14993	0	0	20498	0	0	25547	0	0	19707	0	0	25134	0	0	25224	0	0	16739	0	0	19527	0	0	30370
Bacteria	Firmicutes	Erysipelotrichi	Erysipelotrichales	Erysipelotrichaceae	L7A_E11	0.469777	0.730135	0.0947686	0.0013049	0.00247004	0	0	0.000489131	0.00109373	0	16396	0	0	18135	0	0	21442	0	1	14993	0.00666978	0	20498	0	0	25547	0	1	19707	0.00507434	0	25134	0	0	25224	0	0	16739	0	0	19527	0	0	30370
Bacteria	Firmicutes	Bacilli	Bacillales	Planococcaceae	Lysinibacillus	0.634096	0.730342	0.0437318	0.000434928	0.00123016	0.000548787	0.00122713	0	0	0	16396	0	0	18135	0	0	21442	0	0	14993	0	0	20498	0	1	25547	0.00391435	0	19707	0	0	25134	0	0	25224	0	0	16739	0	0	19527	0	1	30370
Bacteria	Tenericutes	Mollicutes	Acholeplasmatales	Acholeplasmataceae	Candidatus Phytoplasma	0.453089	0.730606	0.0789512	0	0	0.000548787	0.00122713	0.000555704	0.00124259	0	16396	0	0	18135	0	0	21442	0	0	14993	0	0	20498	0	0	25547	0	0	19707	0	0	25134	0	0	25224	0	0	16739	0	0	19527	0	1	30370
Bacteria	Firmicutes	Erysipelotrichi	Erysipelotrichales	Erysipelotrichaceae	Bulleidia	0.513417	0.731832	0.0666667	0.00122538	0.00346589	0	0	0	0	0	16396	0	2	18135	0.0110284	0	21442	0	0	14993	0	0	20498	0	0	25547	0	0	19707	0	0	25134	0	0	25224	0	0	16739	0	0	19527	0	0	30370
Bacteria	Firmicutes	Bacilli	Bacillales	Bacillaceae	Bacillus	0.451357	0.732391	0.0902132	0.0134956	0.0144107	0.00861119	0.00654427	0.00555465	0.00694558	8	16396	0.0487924	0	18135	0	1	21442	0.00466374	0	14993	0	4	20498	0.0195141	5	25547	0.0195718	1	19707	0.00507434	4	25134	0.0159147	2	25224	0.00792896	0	16739	0	4	19527	0.0204845	1	30370
Bacteria	Cyanobacteria	Synechococcophycideae	Pseudanabaenales	Pseudanabaenaceae	Pseudanabaena	0.634096	0.733617	0.0399364	0.000518194	0.00146567	0	0	0.000489131	0.00109373	0	16396	0	0	18135	0	1	21442	0.00466374	0	14993	0	0	20498	0	0	25547	0	0	19707	0	0	25134	0	0	25224	0	0	16739	0	0	19527	0	0	30370
Bacteria	Thermi	Deinococci	Thermales	Thermaceae	Thermus	0.513417	0.735898	0.0666667	0.000434928	0.00123016	0	0	0	0	0	16396	0	0	18135	0	0	21442	0	0	14993	0	0	20498	0	1	25547	0.00391435	0	19707	0	0	25134	0	0	25224	0	0	16739	0	0	19527	0	0	30370
Bacteria	Firmicutes	Clostridia	Clostridiales	Lachnospiraceae	Moryella	0.481545	0.739516	0.0230256	0.0130934	0.0188743	0.0108506	0.00584333	0.0165948	0.0120793	0	16396	0	2	18135	0.0110284	0	21442	0	1	14993	0.00666978	0	20498	0	3	25547	0.0117431	1	19707	0.00507434	5	25134	0.0198934	16	25224	0.0634317	2	16739	0.0119481	0	19527	0	5	30370
Bacteria	Firmicutes	Clostridia	Clostridiales	Veillonellaceae	Phascolarctobacterium	0.513417	0.740009	0.0666667	0.000542058	0.00153317	0	0	0	0	0	16396	0	0	18135	0	0	21442	0	0	14993	0	1	20498	0.00487852	0	25547	0	0	19707	0	0	25134	0	0	25224	0	0	16739	0	0	19527	0	0	30370
Bacteria	Actinobacteria	Actinobacteria	Actinomycetales	Actinomycetaceae	Actinomyces	0.672141	0.741079	0.0482396	0.00152251	0.00216934	0.000548787	0.00122713	0.000860704	0.00192459	0	16396	0	0	18135	0	1	21442	0.00466374	0	14993	0	0	20498	0	0	25547	0	1	19707	0.00507434	0	25134	0	1	25224	0.00396448	0	16739	0	0	19527	0	1	30370
Bacteria	Firmicutes	Clostridia	Clostridiales	Lachnospiraceae	Ruminococcus	0.676344	0.742539	0.035721	0.561493	0.322228	0.48233	0.147667	0.616924	0.264987	49	16396	0.298853	109	18135	0.601048	45	21442	0.209868	125	14993	0.833722	67	20498	0.326861	96	25547	0.375778	77	19707	0.390724	185	25134	0.736055	323	25224	1.28053	47	16739	0.280781	57	19527	0.291904	162	30370
Bacteria	Proteobacteria	Betaproteobacteria	Burkholderiales	Comamonadaceae	Diaphorobacter	0.513417	0.744166	0.0666667	0.000442075	0.00125038	0	0	0	0	0	16396	0	0	18135	0	0	21442	0	0	14993	0	0	20498	0	0	25547	0	0	19707	0	1	25134	0.00397867	0	25224	0	0	16739	0	0	19527	0	0	30370
Bacteria	Firmicutes	Clostridia	Thermoanaerobacterales	Caldicellulosiruptoraceae	Caldicellulosiruptor	0.494156	0.745569	0.063531	0.00118158	0.00230067	0.00108876	0.00243453	0	0	0	16396	0	0	18135	0	0	21442	0	1	14993	0.00666978	0	20498	0	0	25547	0	0	19707	0	0	25134	0	1	25224	0.00396448	0	16739	0	0	19527	0	0	30370
Bacteria	Firmicutes	Clostridia	Clostridiales	Veillonellaceae	Megasphaera	0.489864	0.747839	0.0838374	0.000440498	0.00124592	0.0018492	0.00262673	0.000882909	0.00197424	0	16396	0	0	18135	0	0	21442	0	0	14993	0	0	20498	0	0	25547	0	0	19707	0	0	25134	0	1	25224	0.00396448	1	16739	0.00597407	1	19527	0.00512111	0	30370
Bacteria	Firmicutes	Bacilli	Bacillales	Bacillaceae	Alkalibacillus	0.513417	0.748371	0.0666667	0.000612689	0.00173295	0	0	0	0	0	16396	0	1	18135	0.0055142	0	21442	0	0	14993	0	0	20498	0	0	25547	0	0	19707	0	0	25134	0	0	25224	0	0	16739	0	0	19527	0	0	30370
Bacteria	Firmicutes	Clostridia	Clostridiales	Gracilibacteraceae	Lutispora	0.494156	0.749955	0.0696163	0.00131035	0.00261518	0.000841241	0.00188107	0	0	0	16396	0	0	18135	0	0	21442	0	0	14993	0	0	20498	0	2	25547	0.00782871	0	19707	0	0	25134	0	1	25224	0.00396448	0	16739	0	0	19527	0	0	30370
Bacteria	Firmicutes	Bacilli	Bacillales	Planococcaceae	Paenisporosarcina	0.513417	0.752623	0.0666667	0.000434928	0.00123016	0	0	0	0	0	16396	0	0	18135	0	0	21442	0	0	14993	0	0	20498	0	1	25547	0.00391435	0	19707	0	0	25134	0	0	25224	0	0	16739	0	0	19527	0	0	30370
Bacteria	Firmicutes	Clostridia	Clostridiales	Caldicoprobacteraceae	Caldicoprobacter	0.69155	0.756017	0.106325	0.00238332	0.00285047	0.00139003	0.00203001	0.00760887	0.0133597	0	16396	0	0	18135	0	1	21442	0.00466374	0	14993	0	1	20498	0.00487852	0	25547	0	0	19707	0	1	25134	0.00397867	2	25224	0.00792896	0	16739	0	0	19527	0	1	30370
Bacteria	Proteobacteria	Betaproteobacteria	Burkholderiales	Comamonadaceae	Limnobacter	0.513417	0.756924	0.0666667	0.000542058	0.00153317	0	0	0	0	0	16396	0	0	18135	0	0	21442	0	0	14993	0	1	20498	0.00487852	0	25547	0	0	19707	0	0	25134	0	0	25224	0	0	16739	0	0	19527	0	0	30370
Bacteria	Actinobacteria	Actinobacteria	Actinomycetales	Dermabacteraceae	Brachybacterium	0.513417	0.761274	0.0666667	0.000434928	0.00123016	0	0	0	0	0	16396	0	0	18135	0	0	21442	0	0	14993	0	0	20498	0	1	25547	0.00391435	0	19707	0	0	25134	0	0	25224	0	0	16739	0	0	19527	0	0	30370
Bacteria	Proteobacteria	Alphaproteobacteria	Rhizobiales	Hyphomicrobiaceae	Parvibaculum	0.513417	0.765674	0.0666667	0.000612689	0.00173295	0	0	0	0	0	16396	0	1	18135	0.0055142	0	21442	0	0	14993	0	0	20498	0	0	25547	0	0	19707	0	0	25134	0	0	25224	0	0	16739	0	0	19527	0	0	30370
Bacteria	Firmicutes	Erysipelotrichi	Erysipelotrichales	Erysipelotrichaceae	Erysipelothrix	0.513417	0.770126	0.0666667	0.000434928	0.00123016	0	0	0	0	0	16396	0	0	18135	0	0	21442	0	0	14993	0	0	20498	0	1	25547	0.00391435	0	19707	0	0	25134	0	0	25224	0	0	16739	0	0	19527	0	0	30370
Bacteria	Firmicutes	Clostridia	Clostridiales	Clostridiaceae	Caloramator	0.711272	0.774297	0.0136652	0.000880995	0.00249183	0.00146694	0.00210789	0.000882909	0.00197424	0	16396	0	0	18135	0	0	21442	0	0	14993	0	0	20498	0	0	25547	0	0	19707	0	0	25134	0	2	25224	0.00792896	0	16739	0	0	19527	0	0	30370
Bacteria	Firmicutes	Clostridia	Clostridiales	Tissierellaceae	Peptoniphilus	0.718429	0.778802	0.0284702	0.00232024	0.00385967	0.00180018	0.00282175	0.00338772	0.00385814	0	16396	0	0	18135	0	0	21442	0	0	14993	0	0	20498	0	1	25547	0.00391435	1	19707	0.00507434	0	25134	0	3	25224	0.0118934	0	16739	0	0	19527	0	1	30370
Bacteria	Firmicutes	Clostridia	Clostridiales	Tissierellaceae	Parvimonas	0.731093	0.789213	0.00272029	0.0077597	0.00632023	0.00728952	0.00883644	0.00691238	0.00494341	3	16396	0.0182971	2	18135	0.0110284	3	21442	0.0139912	1	14993	0.00666978	0	20498	0	0	25547	0	0	19707	0	2	25134	0.00795735	3	25224	0.0118934	1	16739	0.00597407	0	19527	0	2	30370
Bacteria	Bacteroidetes	Bacteroidia	Bacteroidales	Porphyromonadaceae	Porphyromonas	0.738577	0.79397	0.0113785	0.474398	0.176616	0.438602	0.0933384	0.469949	0.13169	104	16396	0.634301	81	18135	0.44665	162	21442	0.755527	46	14993	0.30681	113	20498	0.551273	121	25547	0.473637	105	19707	0.532806	117	25134	0.465505	26	25224	0.103076	91	16739	0.543641	116	19527	0.594049	115	30370
Bacteria	Actinobacteria	Coriobacteriia	Coriobacteriales	Coriobacteriaceae	Slackia	0.7641	0.817999	0.0575023	0.000984133	0.00185332	0.000853519	0.00190853	0.00229154	0.00360782	0	16396	0	0	18135	0	0	21442	0	0	14993	0	1	20498	0.00487852	0	25547	0	0	19707	0	1	25134	0.00397867	0	25224	0	0	16739	0	1	19527	0.00512111	0	30370
Bacteria	Firmicutes	Clostridia	Clostridiales	Ruminococcaceae	Faecalibacterium	0.776837	0.828198	0.0335391	0.0169873	0.0133551	0.0182497	0.00635517	0.0227529	0.0170073	1	16396	0.00609905	4	18135	0.0220568	2	21442	0.00932749	0	14993	0	3	20498	0.0146356	2	25547	0.00782871	5	19707	0.0253717	12	25134	0.0477441	5	25224	0.0198224	2	16739	0.0119481	2	19527	0.0102422	6	30370
Bacteria	Proteobacteria	Gammaproteobacteria	Acidithiobacillales	Acidithiobacillaceae	Acidithiobacillus	0.79171	0.840581	0.0218042	0.00209001	0.00329082	0.00108876	0.00243453	0.00225495	0.00388064	0	16396	0	0	18135	0	0	21442	0	0	14993	0	2	20498	0.00975705	0	25547	0	1	19707	0.00507434	1	25134	0.00397867	0	25224	0	0	16739	0	0	19527	0	0	30370
Bacteria	Firmicutes	Clostridia	Clostridiales	Acidaminobacteraceae	Fusibacter	0.795417	0.841056	0.040161	0.00237237	0.00267605	0.00393363	0.00445004	0.00323341	0.00231611	1	16396	0.00609905	1	18135	0.0055142	1	21442	0.00466374	0	14993	0	0	20498	0	0	25547	0	1	19707	0.00507434	0	25134	0	0	25224	0	2	16739	0.0119481	1	19527	0.00512111	0	30370
Bacteria	Firmicutes	Bacilli	Lactobacillales	Aerococcaceae	Aerococcus	0.802174	0.841304	0.0419047	0.00129036	0.00241798	0.00284488	0.00448003	0.00203789	0.00213726	1	16396	0.00609905	1	18135	0.0055142	0	21442	0	0	14993	0	0	20498	0	0	25547	0	0	19707	0	0	25134	0	0	25224	0	2	16739	0.0119481	1	19527	0.00512111	0	30370
Bacteria	Firmicutes	Bacilli	Bacillales	Planococcaceae	Rummeliibacillus	0.799445	0.841865	0.025461	0.00199666	0.00441845	0.000995679	0.00222641	0.00264458	0.00433759	0	16396	0	0	18135	0	3	21442	0.0139912	0	14993	0	0	20498	0	0	25547	0	0	19707	0	1	25134	0.00397867	0	25224	0	1	16739	0.00597407	0	19527	0	0	30370
Bacteria	Proteobacteria	Betaproteobacteria	Neisseriales	Neisseriaceae	Neisseria	0.83104	0.86805	0.0380834	0.00234117	0.00441678	0.000841241	0.00188107	0.00134984	0.00201452	0	16396	0	0	18135	0	2	21442	0.00932749	0	14993	0	0	20498	0	3	25547	0.0117431	0	19707	0	0	25134	0	0	25224	0	0	16739	0	0	19527	0	0	30370
Bacteria	Firmicutes	Bacilli	Lactobacillales	Enterococcaceae	Enterococcus	0.888605	0.920723	0.00970939	0.00243001	0.00439254	0.00336081	0.00379859	0.0031888	0.00453106	0	16396	0	0	18135	0	3	21442	0.0139912	0	14993	0	0	20498	0	1	25547	0.00391435	0	19707	0	0	25134	0	1	25224	0.00396448	0	16739	0	0	19527	0	3	30370
Bacteria	Bacteroidetes	Flavobacteriia	Flavobacteriales	Weeksellaceae	Cloacibacterium	0.894185	0.922799	0.00857367	0.00613441	0.00477387	0.00633982	0.00406604	0.00534935	0.00378546	2	16396	0.0121981	1	18135	0.0055142	2	21442	0.00932749	1	14993	0.00666978	2	20498	0.00975705	3	25547	0.0117431	0	19707	0	0	25134	0	0	25224	0	2	16739	0.0119481	2	19527	0.0102422	1	30370
Bacteria	Firmicutes	Clostridia	Clostridiales	Peptostreptococcaceae	Peptostreptococcus	0.887643	0.923435	0.0136357	0.00176515	0.00330229	0.000995679	0.00222641	0.00157096	0.00224716	0	16396	0	0	18135	0	0	21442	0	0	14993	0	0	20498	0	0	25547	0	0	19707	0	2	25134	0.00795735	2	25224	0.00792896	1	16739	0.00597407	0	19527	0	0	30370
Bacteria	Firmicutes	Clostridia	Clostridiales	Veillonellaceae	Succiniclasticum	0.913839	0.92823	0.00788679	0.00242337	0.00220008	0.00285697	0.00360253	0.00224036	0.0023168	0	16396	0	0	18135	0	0	21442	0	0	14993	0	1	20498	0.00487852	1	25547	0.00391435	1	19707	0.00507434	1	25134	0.00397867	1	25224	0.00396448	0	16739	0	0	19527	0	1	30370
Bacteria	Proteobacteria	Betaproteobacteria	Burkholderiales	Burkholderiaceae	Burkholderia	0.909236	0.930885	0.00830805	0.00100589	0.00189949	0.000625696	0.0013991	0.000801745	0.00179276	0	16396	0	0	18135	0	0	21442	0	0	14993	0	0	20498	0	0	25547	0	1	19707	0.00507434	1	25134	0.00397867	0	25224	0	0	16739	0	0	19527	0	0	30370
Bacteria	Firmicutes	Clostridia	Clostridiales	Lachnospiraceae	Coprococcus	0.913101	0.931146	0.000385608	0.834497	0.500952	0.817851	0.154425	0.833325	0.294053	65	16396	0.396438	152	18135	0.838158	41	21442	0.191214	230	14993	1.53405	100	20498	0.487852	108	25547	0.42275	143	19707	0.72563	314	25134	1.2493	420	25224	1.66508	123	16739	0.734811	119	19527	0.609413	215	30370
Bacteria	Firmicutes	Clostridia	Clostridiales	Heliobacteriaceae	Heliorestis	0.909236	0.934593	0.0219609	0.00138805	0.00270183	0.000625696	0.0013991	0.000882909	0.00197424	0	16396	0	0	18135	0	1	21442	0.00466374	0	14993	0	0	20498	0	2	25547	0.00782871	0	19707	0	0	25134	0	0	25224	0	0	16739	0	0	19527	0	0	30370
Bacteria	Firmicutes	Bacilli	Bacillales	Planococcaceae	Solibacillus	0.950616	0.958043	0.0206839	0.00187354	0.00392927	0.00108876	0.00243453	0.000882909	0.00197424	2	16396	0.0121981	0	18135	0	1	21442	0.00466374	0	14993	0	0	20498	0	0	25547	0	0	19707	0	0	25134	0	0	25224	0	0	16739	0	0	19527	0	0	30370
Bacteria	Firmicutes	Erysipelotrichi	Erysipelotrichales	Erysipelotrichaceae	PSB-M-3	0.950616	0.9618	0.0124936	0.00131592	0.00263746	0.00108876	0.00243453	0.000688051	0.00153853	0	16396	0	0	18135	0	0	21442	0	0	14993	0	0	20498	0	1	25547	0.00391435	0	19707	0	0	25134	0	2	25224	0.00792896	0	16739	0	0	19527	0	0	30370
Bacteria	Firmicutes	Clostridia	Thermoanaerobacterales	Thermodesulfobiaceae	Coprothermobacter	0.970289	0.970289	0.0025006	0.000677672	0.00191675	0.000625696	0.0013991	0.000489131	0.00109373	1	16396	0.00609905	0	18135	0	0	21442	0	0	14993	0	0	20498	0	0	25547	0	0	19707	0	0	25134	0	0	25224	0	0	16739	0	0	19527	0	0	30370
Bacteria	Firmicutes	Erysipelotrichi	Erysipelotrichales	Erysipelotrichaceae	Eubacterium	0.966869	0.970631	0.00407162	0.00796945	0.00942824	0.00698514	0.00586004	0.00694491	0.00663637	0	16396	0	0	18135	0	2	21442	0.00932749	0	14993	0	2	20498	0.00975705	1	25547	0.00391435	1	19707	0.00507434	3	25134	0.011936	8	25224	0.0317158	1	16739	0.00597407	3	19527	0.0153633	0	30370
[truncated: 28 more columns]

## Sheet: Species
Kingdom	Phylum	Class	Order	Family	Genus	Species	p-values	p-values (corrected)	Effect size	Young: mean rel. freq. (%)	Young: std. dev. (%)	Middle: mean rel. freq. (%)	Middle: std. dev. (%)	Old: mean rel. freq. (%)	Old: std. dev. (%)	10Y-June1	10Y-June1: parent seq. count	10Y-June1: rel. freq. (%)	10Y-May23	10Y-May23: parent seq. count	10Y-May23: rel. freq. (%)	6Y-June1	6Y-June1: parent seq. count	6Y-June1: rel. freq. (%)	6Y-May23	6Y-May23: parent seq. count	6Y-May23: rel. freq. (%)	8Y-May23	8Y-May23: parent seq. count	8Y-May23: rel. freq. (%)	9Y-June1	9Y-June1: parent seq. count	9Y-June1: rel. freq. (%)	9Y-May23	9Y-May23: parent seq. count	9Y-May23: rel. freq. (%)	Y7-Aug14	Y7-Aug14: parent seq. count	Y7-Aug14: rel. freq. (%)	Y7-Aug15	Y7-Aug15: parent seq. count	Y7-Aug15: rel. freq. (%)	11M-May23	11M-May23: parent seq. count	11M-May23: rel. freq. (%)	13M-May23	13M-May23: parent seq. count	13M-May23: rel. freq. (%)	M11-Aug14
Bacteria	Bacteroidetes	Bacteroidia	Bacteroidales	Porphyromonadaceae	Parabacteroides	distasonis	0.000303388	0.0156245	0.75792	1.26403	0.525665	0.0208684	0.0388556	0.0375038	0.0388375	311	16396	1.8968	389	18135	2.14502	183	21442	0.853465	156	14993	1.04049	172	20498	0.839106	239	25547	0.935531	207	19707	1.05039	483	25134	1.9217	175	25224	0.693784	18	16739	0.107533	1	19527	0.00512111	0
Bacteria	Bacteroidetes	Bacteroidia	Bacteroidales	Bacteroidaceae	Bacteroides	plebeius	0.000186665	0.0192265	0.533012	0.00898633	0.00734229	0	0	0.0732428	0.0533165	1	16396	0.00609905	5	18135	0.027571	1	21442	0.00466374	1	14993	0.00666978	1	20498	0.00487852	2	25547	0.00782871	3	19707	0.015223	1	25134	0.00397867	1	25224	0.00396448	0	16739	0	0	19527	0	0
Bacteria	Bacteroidetes	Bacteroidia	Bacteroidales	Bacteroidaceae	Bacteroides	caccae	0.00207022	0.0426465	0.287851	0.132023	0.0733134	0.00163754	0.00249756	0.178528	0.185386	38	16396	0.231764	16	18135	0.0882272	23	21442	0.107266	9	14993	0.060028	29	20498	0.141477	36	25547	0.140917	19	19707	0.0964124	70	25134	0.278507	11	25224	0.0436093	0	16739	0	0	19527	0	1
Bacteria	Firmicutes	Clostridia	Clostridiales	Ruminococcaceae	Ruminococcus	flavefaciens	0.0027881	0.0478624	0.517562	0.0131032	0.00707873	0.00957003	0.00741261	0.0396955	0.0199769	2	16396	0.0121981	1	18135	0.0055142	0	21442	0	3	14993	0.0200093	3	20498	0.0146356	3	25547	0.0117431	2	19707	0.0101487	5	25134	0.0198934	6	25224	0.0237869	1	16739	0.00597407	1	19527	0.00512111	1
Bacteria	Bacteroidetes	Bacteroidia	Bacteroidales	Prevotellaceae	Prevotella	copri	0.00326536	0.0480474	0.645009	0.0262138	0.0124316	0.0217568	0.00891858	0.0683123	0.0212645	5	16396	0.0304952	4	18135	0.0220568	2	21442	0.00932749	3	14993	0.0200093	6	20498	0.0292711	7	25547	0.0274005	9	19707	0.0456691	11	25134	0.0437654	2	25224	0.00792896	2	16739	0.0119481	3	19527	0.0153633	5
Bacteria	Verrucomicrobia	Verrucomicrobiae	Verrucomicrobiales	Verrucomicrobiaceae	Akkermansia	muciniphila	0.00196048	0.0504823	0.128005	0.483101	0.779033	0.378499	0.262023	0.00307088	0.00434928	6	16396	0.0365943	67	18135	0.369451	14	21442	0.0652924	19	14993	0.126726	78	20498	0.380525	50	25547	0.195718	29	19707	0.147156	668	25134	2.65775	93	25224	0.368696	18	16739	0.107533	64	19527	0.327751	201
Bacteria	Bacteroidetes	Bacteroidia	Bacteroidales	Bacteroidaceae	Bacteroides	fragilis	0.00189937	0.0652117	0.899889	0.228539	0.174354	5.58332	1.4584	0.238683	0.320175	64	16396	0.390339	100	18135	0.55142	42	21442	0.195877	33	14993	0.220103	86	20498	0.419553	14	25547	0.054801	20	19707	0.101487	26	25134	0.103446	5	25224	0.0198224	904	16739	5.40056	740	19527	3.78962	1688
Bacteria	Bacteroidetes	Flavobacteriia	Flavobacteriales	Flavobacteriaceae	Capnocytophaga	ochracea	0.00508931	0.0655249	0.542334	0.000542058	0.00153317	0.00824578	0.00517598	0.00124376	0.00177381	0	16396	0	0	18135	0	0	21442	0	0	14993	0	1	20498	0.00487852	0	25547	0	0	19707	0	0	25134	0	0	25224	0	0	16739	0	1	19527	0.00512111	5
Bacteria	Bacteroidetes	Bacteroidia	Bacteroidales	Prevotellaceae	Prevotella	stercorea	0.00848466	0.0971023	0.343938	0.00755902	0.00688615	0	0	0.0251527	0.0239464	1	16396	0.00609905	0	18135	0	3	21442	0.0139912	0	14993	0	0	20498	0	3	25547	0.0117431	4	19707	0.0202974	3	25134	0.011936	1	25224	0.00396448	0	16739	0	0	19527	0	0
Bacteria	Firmicutes	Clostridia	Clostridiales	Clostridiaceae	Clostridium	bowmanii	0.0159631	0.149472	0.394696	0	0	0	0	0.00184658	0.00193268	0	16396	0	0	18135	0	0	21442	0	0	14993	0	0	20498	0	0	25547	0	0	19707	0	0	25134	0	0	25224	0	0	16739	0	0	19527	0	0
Bacteria	Firmicutes	Clostridia	Clostridiales	Peptococcaceae	Desulfosporosinus	meridiei	0.0255615	0.219403	0.271382	0.0124021	0.0108093	0.00288152	0.00365194	0.00244566	0.00546866	5	16396	0.0304952	1	18135	0.0055142	1	21442	0.00466374	1	14993	0.00666978	0	20498	0	7	25547	0.0274005	1	19707	0.00507434	6	25134	0.023872	2	25224	0.00792896	0	16739	0	2	19527	0.0102422	1
Bacteria	Bacteroidetes	Bacteroidia	Bacteroidales	Porphyromonadaceae	Parabacteroides	gordonii	0.0377976	0.278082	0.167042	0	0	0.00411979	0.00717003	0.00286184	0.00214937	0	16396	0	0	18135	0	0	21442	0	0	14993	0	0	20498	0	0	25547	0	0	19707	0	0	25134	0	0	25224	0	0	16739	0	1	19527	0.00512111	0
Bacteria	Firmicutes	Clostridia	Clostridiales	Lachnospiraceae	Blautia	producta	0.036483	0.289058	0.237797	0.0476136	0.0482048	0.00611588	0.00304384	0.0207374	0.00766788	0	16396	0	9	18135	0.0496278	0	21442	0	10	14993	0.0666978	8	20498	0.0390282	2	25547	0.00782871	3	19707	0.015223	25	25134	0.0994669	38	25224	0.15065	1	16739	0.00597407	0	19527	0	2
Bacteria	Firmicutes	Clostridia	Clostridiales	Lachnospiraceae	Dorea	formicigenerans	0.0726248	0.340016	0.139394	0.00220722	0.00423597	0	0	0.00330385	0.00290035	0	16396	0	0	18135	0	0	21442	0	0	14993	0	0	20498	0	0	25547	0	0	19707	0	3	25134	0.011936	2	25224	0.00792896	0	16739	0	0	19527	0	0
Bacteria	Proteobacteria	Alphaproteobacteria	Rhizobiales	Rhizobiaceae	Rhizobium	leguminosarum	0.0724398	0.3553	0.257025	0	0	0.00146694	0.00210789	0	0	0	16396	0	0	18135	0	0	21442	0	0	14993	0	0	20498	0	0	25547	0	0	19707	0	0	25134	0	0	25224	0	0	16739	0	0	19527	0	0
Bacteria	Firmicutes	Clostridia	Clostridiales	Ruminococcaceae	Oscillospira	guilliermondii	0.0800976	0.358698	0.335738	0.0106315	0.00604019	0.00432798	0.0021802	0.00414996	0.00313891	2	16396	0.0121981	1	18135	0.0055142	0	21442	0	2	14993	0.0133396	2	20498	0.00975705	1	25547	0.00391435	3	19707	0.015223	4	25134	0.0159147	5	25224	0.0198224	1	16739	0.00597407	1	19527	0.00512111	1
Bacteria	Bacteroidetes	Bacteroidia	Bacteroidales	Bacteroidaceae	Bacteroides	uniformis	0.0698353	0.359652	0.143055	0.150475	0.0696883	0.105985	0.0296959	0.398075	0.548018	20	16396	0.121981	29	18135	0.159912	25	21442	0.116594	16	14993	0.106716	18	20498	0.0878134	37	25547	0.144831	40	19707	0.202974	81	25134	0.322273	23	25224	0.091183	17	16739	0.101559	16	19527	0.0819378	32
Bacteria	Bacteroidetes	Bacteroidia	Bacteroidales	Bacteroidaceae	Bacteroides	ovatus	0.0676043	0.366486	0.137474	0.0515826	0.0342271	0.0964306	0.0297659	0.162089	0.208157	9	16396	0.0548914	14	18135	0.0771988	8	21442	0.03731	4	14993	0.0266791	8	20498	0.0390282	13	25547	0.0508866	3	19707	0.015223	34	25134	0.135275	7	25224	0.0277513	18	16739	0.107533	9	19527	0.04609	30
Bacteria	Firmicutes	Clostridia	Clostridiales	Ruminococcaceae	Ruminococcus	bromii	0.0618835	0.374941	0.256204	0.000442075	0.00125038	0.0133086	0.0138463	0.0208269	0.023996	0	16396	0	0	18135	0	0	21442	0	0	14993	0	0	20498	0	0	25547	0	0	19707	0	1	25134	0.00397867	0	25224	0	0	16739	0	2	19527	0.0102422	4
Bacteria	Bacteroidetes	Bacteroidia	Bacteroidales	Prevotellaceae	Prevotella	melaninogenica	0.0657285	0.376113	0.349865	0.0179232	0.0103399	0.0131583	0.00591572	0.0323566	0.0135761	2	16396	0.0121981	3	18135	0.0165426	8	21442	0.03731	2	14993	0.0133396	6	20498	0.0292711	2	25547	0.00782871	1	19707	0.00507434	7	25134	0.0278507	3	25224	0.0118934	3	16739	0.0179222	2	19527	0.0102422	2
Bacteria	Firmicutes	Bacilli	Lactobacillales	Lactobacillaceae	Lactobacillus	vaginalis	0.061755	0.397548	0.0623841	0.00383044	0.00950871	0.00325892	0.00256827	0	0	5	16396	0.0304952	0	18135	0	0	21442	0	0	14993	0	0	20498	0	0	25547	0	0	19707	0	1	25134	0.00397867	0	25224	0	1	16739	0.00597407	0	19527	0	1
Bacteria	Bacteroidetes	Bacteroidia	Bacteroidales	Bacteroidaceae	Bacteroides	eggerthii	0.0581274	0.399142	0.297704	0.00115475	0.00216552	0.00645258	0.00448112	0.0030421	0.00356408	0	16396	0	1	18135	0.0055142	0	21442	0	0	14993	0	1	20498	0.00487852	0	25547	0	0	19707	0	0	25134	0	0	25224	0	1	16739	0.00597407	1	19527	0.00512111	1
Bacteria	Firmicutes	Bacilli	Lactobacillales	Lactobacillaceae	Lactobacillus	salivarius	0.112951	0.465359	0.252247	0.00314048	0.00482688	0.00834294	0.00770807	0.000489131	0.00109373	0	16396	0	0	18135	0	1	21442	0.00466374	0	14993	0	0	20498	0	4	25547	0.0156574	0	19707	0	1	25134	0.00397867	1	25224	0.00396448	0	16739	0	2	19527	0.0102422	5
Bacteria	Firmicutes	Bacilli	Lactobacillales	Streptococcaceae	Streptococcus	anginosus	0.110068	0.472376	0.211467	0.00206572	0.00301538	0	0	0	0	1	16396	0.00609905	0	18135	0	1	21442	0.00466374	0	14993	0	0	20498	0	2	25547	0.00782871	0	19707	0	0	25134	0	0	25224	0	0	16739	0	0	19527	0	0
Bacteria	Firmicutes	Bacilli	Bacillales	Staphylococcaceae	Staphylococcus	succinus	0.286505	0.48377	0.125	0	0	0	0	0.000489131	0.00109373	0	16396	0	0	18135	0	0	21442	0	0	14993	0	0	20498	0	0	25547	0	0	19707	0	0	25134	0	0	25224	0	0	16739	0	0	19527	0	0
Bacteria	Firmicutes	Bacilli	Lactobacillales	Enterococcaceae	Enterococcus	haemoperoxidus	0.286505	0.491833	0.125	0	0	0.000548787	0.00122713	0	0	0	16396	0	0	18135	0	0	21442	0	0	14993	0	0	20498	0	0	25547	0	0	19707	0	0	25134	0	0	25224	0	0	16739	0	0	19527	0	1
Bacteria	Firmicutes	Bacilli	Lactobacillales	Lactobacillaceae	Lactobacillus	zeae	0.298829	0.496441	0.143113	0.00242453	0.0039161	0.0045353	0.00498512	0.000489131	0.00109373	1	16396	0.00609905	0	18135	0	0	21442	0	0	14993	0	0	20498	0	3	25547	0.0117431	0	19707	0	1	25134	0.00397867	0	25224	0	0	16739	0	0	19527	0	4
Bacteria	Firmicutes	Clostridia	Clostridiales	Clostridiaceae	Clostridium	intestinale	0.286505	0.500169	0.125	0	0	0	0	0.000860704	0.00192459	0	16396	0	0	18135	0	0	21442	0	0	14993	0	0	20498	0	0	25547	0	0	19707	0	0	25134	0	0	25224	0	0	16739	0	0	19527	0	0
Bacteria	Firmicutes	Clostridia	Clostridiales	Clostridiaceae	Clostridium	perfringens	0.127722	0.505974	0.198656	0.0105343	0.00857645	0.00140231	0.0020522	0.0139661	0.0152286	3	16396	0.0182971	2	18135	0.0110284	5	21442	0.0233187	0	14993	0	3	20498	0.0146356	5	25547	0.0195718	0	19707	0	2	25134	0.00795735	0	25224	0	0	16739	0	1	19527	0.00512111	1
Bacteria	Firmicutes	Bacilli	Bacillales	Paenibacillaceae	Paenibacillus	barengoltzii	0.286505	0.508793	0.125	0	0	0	0	0.000489131	0.00109373	0	16396	0	0	18135	0	0	21442	0	0	14993	0	0	20498	0	0	25547	0	0	19707	0	0	25134	0	0	25224	0	0	16739	0	0	19527	0	0
Bacteria	Firmicutes	Erysipelotrichi	Erysipelotrichales	Erysipelotrichaceae	Eubacterium	biforme	0.32634	0.509288	0.0804781	0.00263899	0.00494353	0.000625696	0.0013991	0.00359781	0.00381725	0	16396	0	0	18135	0	0	21442	0	0	14993	0	0	20498	0	1	25547	0.00391435	0	19707	0	1	25134	0.00397867	4	25224	0.0158579	0	16739	0	0	19527	0	0
Bacteria	Firmicutes	Bacilli	Lactobacillales	Lactobacillaceae	Lactobacillus	mucosae	0.312819	0.511434	0.0441844	0.00179027	0.00387686	0.0030114	0.00229822	0.00137204	0.00205674	2	16396	0.0121981	0	18135	0	0	21442	0	0	14993	0	0	20498	0	1	25547	0.00391435	0	19707	0	0	25134	0	0	25224	0	1	16739	0.00597407	0	19527	0	1
Bacteria	Firmicutes	Bacilli	Lactobacillales	Streptococcaceae	Streptococcus	infantis	0.325861	0.516365	0.0978121	0.0149082	0.0178683	0.0078141	0.00414748	0.00520393	0.00964631	7	16396	0.0426933	0	18135	0	8	21442	0.03731	0	14993	0	1	20498	0.00487852	10	25547	0.0391435	2	19707	0.0101487	0	25134	0	0	25224	0	1	16739	0.00597407	2	19527	0.0102422	0
Bacteria	Deferribacteres	Deferribacteres	Deferribacterales	Deferribacteraceae	Mucispirillum	schaedleri	0.321216	0.516957	0.145096	1.00328	0.848228	0.356142	0.267216	1.55778	1.76465	3	16396	0.0182971	209	18135	1.15247	10	21442	0.0466374	147	14993	0.980458	122	20498	0.59518	248	25547	0.97076	349	19707	1.77094	147	25134	0.584865	734	25224	2.90993	34	16739	0.203118	31	19527	0.158755	251
Bacteria	Firmicutes	Bacilli	Lactobacillales	Lactobacillaceae	Lactobacillus	iners	0.286505	0.517719	0.125	0	0	0.000995679	0.00222641	0	0	0	16396	0	0	18135	0	0	21442	0	0	14993	0	0	20498	0	0	25547	0	0	19707	0	0	25134	0	0	25224	0	1	16739	0.00597407	0	19527	0	0
Bacteria	Firmicutes	Bacilli	Lactobacillales	Lactobacillaceae	Pediococcus	acidilactici	0.286505	0.526964	0.125	0	0	0	0	0.000978263	0.00218746	0	16396	0	0	18135	0	0	21442	0	0	14993	0	0	20498	0	0	25547	0	0	19707	0	0	25134	0	0	25224	0	0	16739	0	0	19527	0	0
Bacteria	Firmicutes	Clostridia	Clostridiales	Clostridiaceae	Clostridium	hiranonis	0.286505	0.536545	0.125	0	0	0.000841241	0.00188107	0	0	0	16396	0	0	18135	0	0	21442	0	0	14993	0	0	20498	0	0	25547	0	0	19707	0	0	25134	0	0	25224	0	0	16739	0	0	19527	0	0
Bacteria	Proteobacteria	Gammaproteobacteria	Pseudomonadales	Moraxellaceae	Acinetobacter	lwoffii	0.286505	0.546481	0.125	0	0	0	0	0.000555704	0.00124259	0	16396	0	0	18135	0	0	21442	0	0	14993	0	0	20498	0	0	25547	0	0	19707	0	0	25134	0	0	25224	0	0	16739	0	0	19527	0	0
Bacteria	Actinobacteria	Actinobacteria	Bifidobacteriales	Bifidobacteriaceae	Bifidobacterium	bifidum	0.286505	0.556792	0.125	0	0	0	0	0.000801745	0.00179276	0	16396	0	0	18135	0	0	21442	0	0	14993	0	0	20498	0	0	25547	0	0	19707	0	0	25134	0	0	25224	0	0	16739	0	0	19527	0	0
Bacteria	Firmicutes	Bacilli	Lactobacillales	Aerococcaceae	Alkalibacterium	iburiense	0.286505	0.5675	0.125	0	0	0	0	0.000860704	0.00192459	0	16396	0	0	18135	0	0	21442	0	0	14993	0	0	20498	0	0	25547	0	0	19707	0	0	25134	0	0	25224	0	0	16739	0	0	19527	0	0
Bacteria	Bacteroidetes	Bacteroidia	Bacteroidales	Bacteroidaceae	Bacteroides	coprophilus	0.183389	0.572396	0.168375	0.00235967	0.00271537	0	0	0.00168465	0.0023866	0	16396	0	1	18135	0.0055142	0	21442	0	1	14993	0.00666978	0	20498	0	0	25547	0	1	19707	0.00507434	1	25134	0.00397867	0	25224	0	0	16739	0	0	19527	0	0
Bacteria	Firmicutes	Bacilli	Lactobacillales	Lactobacillaceae	Lactobacillus	manihotivorans	0.189717	0.574731	0.224514	0.00517006	0.0053644	0.015822	0.0179967	0.00186523	0.0030526	2	16396	0.0121981	0	18135	0	3	21442	0.0139912	1	14993	0.00666978	2	20498	0.00975705	1	25547	0.00391435	0	19707	0	0	25134	0	0	25224	0	0	16739	0	0	19527	0	16
Bacteria	Firmicutes	Bacilli	Lactobacillales	Lactobacillaceae	Lactobacillus	ruminis	0.150991	0.576002	0.213425	0.00702565	0.00649256	0.0155937	0.0135582	0.00393545	0.00520547	2	16396	0.0121981	0	18135	0	2	21442	0.00932749	3	14993	0.0200093	1	20498	0.00487852	3	25547	0.0117431	1	19707	0.00507434	0	25134	0	0	25224	0	0	16739	0	3	19527	0.0153633	12
Bacteria	Bacteroidetes	Flavobacteriia	Flavobacteriales	Flavobacteriaceae	Flavobacterium	columnare	0.286505	0.578627	0.125	0	0	0.000548787	0.00122713	0	0	0	16396	0	0	18135	0	0	21442	0	0	14993	0	0	20498	0	0	25547	0	0	19707	0	0	25134	0	0	25224	0	0	16739	0	0	19527	0	1
Bacteria	Bacteroidetes	Bacteroidia	Bacteroidales	Prevotellaceae	Prevotella	nanceiensis	0.383517	0.589586	0.163608	0.00477722	0.00533598	0.00652659	0.00505451	0.011776	0.00927449	1	16396	0.00609905	2	18135	0.0110284	0	21442	0	0	14993	0	1	20498	0.00487852	0	25547	0	1	19707	0.00507434	4	25134	0.0159147	0	25224	0	1	16739	0.00597407	2	19527	0.0102422	3
Bacteria	Firmicutes	Bacilli	Bacillales	Bacillaceae	Anoxybacillus	kestanbolensis	0.183175	0.589594	0.206088	0	0	0.00193	0.00276289	0.000489131	0.00109373	0	16396	0	0	18135	0	0	21442	0	0	14993	0	0	20498	0	0	25547	0	0	19707	0	0	25134	0	0	25224	0	0	16739	0	0	19527	0	0
Bacteria	Firmicutes	Bacilli	Lactobacillales	Leuconostocaceae	Leuconostoc	mesenteroides	0.286505	0.5902	0.125	0	0	0	0	0.00111141	0.00248518	0	16396	0	0	18135	0	0	21442	0	0	14993	0	0	20498	0	0	25547	0	0	19707	0	0	25134	0	0	25224	0	0	16739	0	0	19527	0	0
Bacteria	Proteobacteria	Gammaproteobacteria	Pseudomonadales	Pseudomonadaceae	Pseudomonas	nitroreducens	0.286505	0.602245	0.125	0	0	0	0	0.000860704	0.00192459	0	16396	0	0	18135	0	0	21442	0	0	14993	0	0	20498	0	0	25547	0	0	19707	0	0	25134	0	0	25224	0	0	16739	0	0	19527	0	0
Bacteria	Actinobacteria	Coriobacteriia	Coriobacteriales	Coriobacteriaceae	Eggerthella	lenta	0.164649	0.605672	0.1587	0.00113088	0.00212516	0	0	0.00242094	0.00296468	0	16396	0	1	18135	0.0055142	1	21442	0.00466374	0	14993	0	0	20498	0	0	25547	0	0	19707	0	0	25134	0	0	25224	0	0	16739	0	0	19527	0	0
Bacteria	Firmicutes	Bacilli	Lactobacillales	Aerococcaceae	Alloiococcus	otitis	0.183175	0.608613	0.206827	0	0	0.00194227	0.00277684	0.000489131	0.00109373	0	16396	0	0	18135	0	0	21442	0	0	14993	0	0	20498	0	0	25547	0	0	19707	0	0	25134	0	0	25224	0	0	16739	0	1	19527	0.00512111	0
Bacteria	Firmicutes	Bacilli	Bacillales	Bacillaceae	Virgibacillus	pantothenticus	0.286505	0.614792	0.125	0	0	0	0	0.000555704	0.00124259	0	16396	0	0	18135	0	0	21442	0	0	14993	0	0	20498	0	0	25547	0	0	19707	0	0	25134	0	0	25224	0	0	16739	0	0	19527	0	0
Bacteria	Firmicutes	Clostridia	Clostridiales	Lachnospiraceae	Ruminococcus	torques	0.182283	0.625837	0.142404	0.000563815	0.00159471	0.000853519	0.00190853	0.00243166	0.00245958	0	16396	0	0	18135	0	0	21442	0	0	14993	0	0	20498	0	0	25547	0	1	19707	0.00507434	0	25134	0	0	25224	0	0	16739	0	1	19527	0.00512111	0
Bacteria	Cyanobacteria	Gloeobacterophycideae	Gloeobacterales	Gloeobacteraceae	Gloeobacter	violaceus	0.286505	0.627872	0.125	0	0	0	0	0.000688051	0.00153853	0	16396	0	0	18135	0	0	21442	0	0	14993	0	0	20498	0	0	25547	0	0	19707	0	0	25134	0	0	25224	0	0	16739	0	0	19527	0	0
Bacteria	Firmicutes	Bacilli	Lactobacillales	Streptococcaceae	Streptococcus	luteciae	0.513417	0.629547	0.0666667	0.000434928	0.00123016	0	0	0	0	0	16396	0	0	18135	0	0	21442	0	0	14993	0	0	20498	0	1	25547	0.00391435	0	19707	0	0	25134	0	0	25224	0	0	16739	0	0	19527	0	0
Bacteria	Firmicutes	Bacilli	Bacillales	Paenibacillaceae	Brevibacillus	invocatus	0.179211	0.636508	0.196587	0.0080707	0.0117537	0.0205622	0.0176845	0.00533101	0.0061122	5	16396	0.0304952	0	18135	0	4	21442	0.018655	0	14993	0	0	20498	0	6	25547	0.0234861	0	19707	0	0	25134	0	0	25224	0	1	16739	0.00597407	0	19527	0	13
Bacteria	Firmicutes	Bacilli	Bacillales	Bacillaceae	Bacillus	endophyticus	0.513417	0.637132	0.0666667	0.00088415	0.00250075	0	0	0	0	0	16396	0	0	18135	0	0	21442	0	0	14993	0	0	20498	0	0	25547	0	0	19707	0	2	25134	0.00795735	0	25224	0	0	16739	0	0	19527	0	0
Bacteria	Firmicutes	Bacilli	Bacillales	Staphylococcaceae	Staphylococcus	equorum	0.286505	0.641522	0.125	0	0	0	0	0.000801745	0.00179276	0	16396	0	0	18135	0	0	21442	0	0	14993	0	0	20498	0	0	25547	0	0	19707	0	0	25134	0	0	25224	0	0	16739	0	0	19527	0	0
Bacteria	Firmicutes	Bacilli	Bacillales	Bacillaceae	Bacillus	coagulans	0.513417	0.644902	0.0666667	0.000434928	0.00123016	0	0	0	0	0	16396	0	0	18135	0	0	21442	0	0	14993	0	0	20498	0	1	25547	0.00391435	0	19707	0	0	25134	0	0	25224	0	0	16739	0	0	19527	0	0
Bacteria	Fusobacteria	Fusobacteriia	Fusobacteriales	Fusobacteriaceae	Cetobacterium	somerae	0.513417	0.652864	0.0666667	0.000440498	0.00124592	0	0	0	0	0	16396	0	0	18135	0	0	21442	0	0	14993	0	0	20498	0	0	25547	0	0	19707	0	0	25134	0	1	25224	0.00396448	0	16739	0	0	19527	0	0
Bacteria	Proteobacteria	Betaproteobacteria	Methylophilales	Methylophilaceae	Methylotenera	mobilis	0.286505	0.655778	0.125	0	0	0	0	0.000688051	0.00153853	0	16396	0	0	18135	0	0	21442	0	0	14993	0	0	20498	0	0	25547	0	0	19707	0	0	25134	0	0	25224	0	0	16739	0	0	19527	0	0
Bacteria	Firmicutes	Bacilli	Bacillales	Staphylococcaceae	Staphylococcus	aureus	0.435741	0.66002	0.0568529	0.00261335	0.00241113	0.00227206	0.00366739	0.00413051	0.0033754	1	16396	0.00609905	0	18135	0	1	21442	0.00466374	0	14993	0	1	20498	0.00487852	1	25547	0.00391435	0	19707	0	0	25134	0	1	25224	0.00396448	0	16739	0	0	19527	0	3
Bacteria	Firmicutes	Bacilli	Lactobacillales	Lactobacillaceae	Lactobacillus	reuteri	0.224584	0.660918	0.0264151	0.111579	0.0969314	0.15043	0.0686072	0.10878	0.153082	56	16396	0.341547	9	18135	0.0496278	16	21442	0.0746199	3	14993	0.0200093	30	20498	0.146356	48	25547	0.187889	12	19707	0.0608921	26	25134	0.103446	5	25224	0.0198224	13	16739	0.0776629	25	19527	0.128028	16
Bacteria	Proteobacteria	Betaproteobacteria	Burkholderiales	Burkholderiaceae	Salinispora	tropica	0.513417	0.661025	0.0666667	0.000440498	0.00124592	0	0	0	0	0	16396	0	0	18135	0	0	21442	0	0	14993	0	0	20498	0	0	25547	0	0	19707	0	0	25134	0	1	25224	0.00396448	0	16739	0	0	19527	0	0
Bacteria	Firmicutes	Bacilli	Bacillales	Paenibacillaceae	Paenibacillus	chondroitinus	0.259626	0.668538	0.12275	0.000542058	0.00153317	0.00147922	0.00212882	0	0	0	16396	0	0	18135	0	0	21442	0	0	14993	0	1	20498	0.00487852	0	25547	0	0	19707	0	0	25134	0	0	25224	0	0	16739	0	1	19527	0.00512111	0
Bacteria	Firmicutes	Bacilli	Lactobacillales	Streptococcaceae	Streptococcus	minor	0.513417	0.669392	0.0666667	0.000542058	0.00153317	0	0	0	0	0	16396	0	0	18135	0	0	21442	0	0	14993	0	1	20498	0.00487852	0	25547	0	0	19707	0	0	25134	0	0	25224	0	0	16739	0	0	19527	0	0
Bacteria	Firmicutes	Clostridia	Clostridiales	Lachnospiraceae	Moryella	indoligenes	0.286505	0.670682	0.125	0	0	0	0	0.000688051	0.00153853	0	16396	0	0	18135	0	0	21442	0	0	14993	0	0	20498	0	0	25547	0	0	19707	0	0	25134	0	0	25224	0	0	16739	0	0	19527	0	0
Bacteria	Firmicutes	Clostridia	Clostridiales	Lachnospiraceae	Roseburia	faecis	0.452646	0.675689	0.0360387	0.00584695	0.00476099	0.00418527	0.006087	0.00357265	0.00477095	1	16396	0.00609905	2	18135	0.0110284	0	21442	0	1	14993	0.00666978	0	20498	0	1	25547	0.00391435	1	19707	0.00507434	1	25134	0.00397867	4	25224	0.0158579	0	16739	0	0	19527	0	0
Bacteria	Actinobacteria	Actinobacteria	Actinomycetales	Corynebacteriaceae	Corynebacterium	bovis	0.513417	0.677974	0.0666667	0.000442075	0.00125038	0	0	0	0	0	16396	0	0	18135	0	0	21442	0	0	14993	0	0	20498	0	0	25547	0	0	19707	0	1	25134	0.00397867	0	25224	0	0	16739	0	0	19527	0	0
Bacteria	Firmicutes	Bacilli	Lactobacillales	Lactobacillaceae	Lactobacillus	agilis	0.562279	0.68135	0.0387867	0.053459	0.0684981	0.0514638	0.0269282	0.0304402	0.0321926	18	16396	0.109783	0	18135	0	37	21442	0.172559	1	14993	0.00666978	3	20498	0.0146356	41	25547	0.160489	1	19707	0.00507434	2	25134	0.00795735	1	25224	0.00396448	7	16739	0.0418185	1	19527	0.00512111	11
Bacteria	Firmicutes	Clostridia	Clostridiales	Lachnospiraceae	Blautia	obeum	0.259626	0.68568	0.147609	0.000677672	0.00191675	0	0	0.0024864	0.00373123	1	16396	0.00609905	0	18135	0	0	21442	0	0	14993	0	0	20498	0	0	25547	0	0	19707	0	0	25134	0	0	25224	0	0	16739	0	0	19527	0	0
Bacteria	Firmicutes	Bacilli	Bacillales	Staphylococcaceae	Staphylococcus	epidermidis	0.286505	0.686279	0.125	0	0	0	0	0.00146739	0.00328119	0	16396	0	0	18135	0	0	21442	0	0	14993	0	0	20498	0	0	25547	0	0	19707	0	0	25134	0	0	25224	0	0	16739	0	0	19527	0	0
Bacteria	Firmicutes	Clostridia	Clostridiales	Clostridiaceae	Clostridium	neonatale	0.246597	0.686473	0.13851	0.000976987	0.00184185	0	0	0	0	0	16396	0	0	18135	0	0	21442	0	0	14993	0	1	20498	0.00487852	1	25547	0.00391435	0	19707	0	0	25134	0	0	25224	0	0	16739	0	0	19527	0	0
Bacteria	Actinobacteria	Coriobacteriia	Coriobacteriales	Coriobacteriaceae	Collinsella	stercoris	0.513417	0.686779	0.0666667	0.000677672	0.00191675	0	0	0	0	1	16396	0.00609905	0	18135	0	0	21442	0	0	14993	0	0	20498	0	0	25547	0	0	19707	0	0	25134	0	0	25224	0	0	16739	0	0	19527	0	0
Bacteria	Firmicutes	Clostridia	Clostridiales	Lachnospiraceae	Coprococcus	eutactus	0.254607	0.69012	0.204202	0.0157335	0.0116242	0.00698514	0.00586004	0.00654076	0.00567145	2	16396	0.0121981	4	18135	0.0220568	0	21442	0	5	14993	0.0333489	0	20498	0	2	25547	0.00782871	6	19707	0.030446	3	25134	0.011936	6	25224	0.0237869	1	16739	0.00597407	3	19527	0.0153633	0
Bacteria	Proteobacteria	Deltaproteobacteria	Desulfovibrionales	Desulfovibrionaceae	Desulfovibrio	cavernae	0.598165	0.692258	0.055027	0.000440498	0.00124592	0	0	0.000801745	0.00179276	0	16396	0	0	18135	0	0	21442	0	0	14993	0	0	20498	0	0	25547	0	0	19707	0	0	25134	0	1	25224	0.00396448	0	16739	0	0	19527	0	0
Bacteria	Firmicutes	Bacilli	Bacillales	Paenibacillaceae	Paenibacillus	stellifer	0.634096	0.694807	0.0482121	0.00135534	0.00383349	0	0	0.000489131	0.00109373	2	16396	0.0121981	0	18135	0	0	21442	0	0	14993	0	0	20498	0	0	25547	0	0	19707	0	0	25134	0	0	25224	0	0	16739	0	0	19527	0	0
Bacteria	Proteobacteria	Betaproteobacteria	Burkholderiales	Burkholderiaceae	Candidatus Glomeribacter	gigasporarum	0.513417	0.695815	0.0666667	0.000563815	0.00159471	0	0	0	0	0	16396	0	0	18135	0	0	21442	0	0	14993	0	0	20498	0	0	25547	0	1	19707	0.00507434	0	25134	0	0	25224	0	0	16739	0	0	19527	0	0
Bacteria	Bacteroidetes	Bacteroidia	Bacteroidales	Prevotellaceae	Prevotella	nigrescens	0.581733	0.696727	0.0501384	0.000542058	0.00153317	0.000548787	0.00122713	0.00137204	0.00205674	0	16396	0	0	18135	0	0	21442	0	0	14993	0	1	20498	0.00487852	0	25547	0	0	19707	0	0	25134	0	0	25224	0	0	16739	0	0	19527	0	1
Bacteria	Bacteroidetes	Bacteroidia	Bacteroidales	Bacteroidaceae	Bacteroides	coprosuis	0.598165	0.700125	0.0577162	0.000442075	0.00125038	0	0	0.000860704	0.00192459	0	16396	0	0	18135	0	0	21442	0	0	14993	0	0	20498	0	0	25547	0	0	19707	0	1	25134	0.00397867	0	25224	0	0	16739	0	0	19527	0	0
Bacteria	Firmicutes	Bacilli	Bacillales	Planococcaceae	Lysinibacillus	boronitolerans	0.634096	0.702278	0.0437318	0.000434928	0.00123016	0.000548787	0.00122713	0	0	0	16396	0	0	18135	0	0	21442	0	0	14993	0	0	20498	0	1	25547	0.00391435	0	19707	0	0	25134	0	0	25224	0	0	16739	0	0	19527	0	1
Bacteria	Firmicutes	Bacilli	Bacillales	Bacillaceae	Bacillus	muralis	0.286505	0.702619	0.125	0	0	0	0	0.0013761	0.00307706	0	16396	0	0	18135	0	0	21442	0	0	14993	0	0	20498	0	0	25547	0	0	19707	0	0	25134	0	0	25224	0	0	16739	0	0	19527	0	0
Bacteria	Bacteroidetes	Bacteroidia	Bacteroidales	Bacteroidaceae	Bacteroides	barnesiae	0.513417	0.705093	0.0666667	0.000612689	0.00173295	0	0	0	0	0	16396	0	1	18135	0.0055142	0	21442	0	0	14993	0	0	20498	0	0	25547	0	0	19707	0	0	25134	0	0	25224	0	0	16739	0	0	19527	0	0
Bacteria	Proteobacteria	Alphaproteobacteria	Rhizobiales	Rhizobiaceae	Agrobacterium	vitis	0.246597	0.705541	0.140341	0.000877003	0.00164079	0	0	0	0	0	16396	0	0	18135	0	0	21442	0	0	14993	0	0	20498	0	1	25547	0.00391435	0	19707	0	1	25134	0.00397867	0	25224	0	0	16739	0	0	19527	0	0
Bacteria	Firmicutes	Bacilli	Bacillales	Staphylococcaceae	Jeotgalicoccus	psychrophilus	0.598165	0.708172	0.0516226	0.000518194	0.00146567	0	0	0.000860704	0.00192459	0	16396	0	0	18135	0	1	21442	0.00466374	0	14993	0	0	20498	0	0	25547	0	0	19707	0	0	25134	0	0	25224	0	0	16739	0	0	19527	0	0
Bacteria	Proteobacteria	Betaproteobacteria	Burkholderiales	Burkholderiaceae	Burkholderia	tuberum	0.634096	0.709911	0.0466791	0.000563815	0.00159471	0	0	0.000801745	0.00179276	0	16396	0	0	18135	0	0	21442	0	0	14993	0	0	20498	0	0	25547	0	1	19707	0.00507434	0	25134	0	0	25224	0	0	16739	0	0	19527	0	0
Bacteria	Firmicutes	Bacilli	Bacillales	Paenibacillaceae	Brevibacillus	reuszeri	0.621145	0.710866	0.0645276	0.00314454	0.00479786	0.00358518	0.00604713	0.000688051	0.00153853	2	16396	0.0121981	2	18135	0.0110284	0	21442	0	0	14993	0	0	20498	0	0	25547	0	1	19707	0.00507434	0	25134	0	0	25224	0	0	16739	0	0	19527	0	5
Bacteria	Firmicutes	Clostridia	Clostridiales	Clostridiaceae	Clostridium	tetani	0.513417	0.714621	0.0666667	0.000563815	0.00159471	0	0	0	0	0	16396	0	0	18135	0	0	21442	0	0	14993	0	0	20498	0	0	25547	0	1	19707	0.00507434	0	25134	0	0	25224	0	0	16739	0	0	19527	0	0
Bacteria	Bacteroidetes	Bacteroidia	Bacteroidales	Bacteroidaceae	Bacteroides	acidifaciens	0.285241	0.71658	0.206404	0.00882952	0.00494435	0.00559554	0.00391578	0.0190843	0.0183952	1	16396	0.00609905	3	18135	0.0165426	1	21442	0.00466374	2	14993	0.0133396	1	20498	0.00487852	1	25547	0.00391435	2	19707	0.0101487	4	25134	0.0159147	1	25224	0.00396448	0	16739	0	1	19527	0.00512111	2
Bacteria	Firmicutes	Erysipelotrichi	Erysipelotrichales	Erysipelotrichaceae	Eubacterium	dolichum	0.633669	0.717229	0.048328	0.00476664	0.00570094	0.00527069	0.00519309	0.0024864	0.00373123	0	16396	0	0	18135	0	2	21442	0.00932749	0	14993	0	2	20498	0.00975705	0	25547	0	0	19707	0	2	25134	0.00795735	4	25224	0.0158579	1	16739	0.00597407	3	19527	0.0153633	0
Bacteria	Firmicutes	Bacilli	Lactobacillales	Lactobacillaceae	Lactobacillus	helveticus	0.513417	0.72441	0.0666667	0.000440498	0.00124592	0	0	0	0	0	16396	0	0	18135	0	0	21442	0	0	14993	0	0	20498	0	0	25547	0	0	19707	0	0	25134	0	1	25224	0.00396448	0	16739	0	0	19527	0	0
Bacteria	Firmicutes	Clostridia	Thermoanaerobacterales	Caldicellulosiruptoraceae	Caldicellulosiruptor	saccharolyticus	0.494156	0.727116	0.063531	0.00118158	0.00230067	0.00108876	0.00243453	0	0	0	16396	0	0	18135	0	0	21442	0	1	14993	0.00666978	0	20498	0	0	25547	0	0	19707	0	0	25134	0	1	25224	0.00396448	0	16739	0	0	19527	0	0
Bacteria	Proteobacteria	Betaproteobacteria	Neisseriales	Neisseriaceae	Neisseria	subflava	0.513417	0.734472	0.0666667	0.000518194	0.00146567	0	0	0	0	0	16396	0	0	18135	0	1	21442	0.00466374	0	14993	0	0	20498	0	0	25547	0	0	19707	0	0	25134	0	0	25224	0	0	16739	0	0	19527	0	0
Bacteria	Firmicutes	Bacilli	Bacillales	Staphylococcaceae	Staphylococcus	pettenkoferi	0.513417	0.744816	0.0666667	0.000434928	0.00123016	0	0	0	0	0	16396	0	0	18135	0	0	21442	0	0	14993	0	0	20498	0	1	25547	0.00391435	0	19707	0	0	25134	0	0	25224	0	0	16739	0	0	19527	0	0
Bacteria	Firmicutes	Clostridia	Clostridiales	Lachnospiraceae	Ruminococcus	gnavus	0.727996	0.7893	0.0359261	0.517737	0.299861	0.44888	0.142186	0.576833	0.255199	46	16396	0.280556	100	18135	0.55142	42	21442	0.195877	115	14993	0.767025	64	20498	0.312226	85	25547	0.33272	69	19707	0.350129	170	25134	0.676375	301	25224	1.19331	44	16739	0.262859	51	19527	0.261177	150
Bacteria	Bacteroidetes	Flavobacteriia	Flavobacteriales	Flavobacteriaceae	Flavobacterium	gelidilacus	0.739084	0.792976	0.0468686	0.00269105	0.00330231	0.00208443	0.00295224	0.00117718	0.00170007	1	16396	0.00609905	0	18135	0	2	21442	0.00932749	0	14993	0	1	20498	0.00487852	1	25547	0.00391435	0	19707	0	0	25134	0	0	25224	0	1	16739	0.00597407	0	19527	0	0
Bacteria	Firmicutes	Clostridia	Clostridiales	Ruminococcaceae	Faecalibacterium	prausnitzii	0.776837	0.824888	0.0335391	0.0169873	0.0133551	0.0182497	0.00635517	0.0227529	0.0170073	1	16396	0.00609905	4	18135	0.0220568	2	21442	0.00932749	0	14993	0	3	20498	0.0146356	2	25547	0.00782871	5	19707	0.0253717	12	25134	0.0477441	5	25224	0.0198224	2	16739	0.0119481	2	19527	0.0102422	6
Bacteria	Firmicutes	Bacilli	Lactobacillales	Lactobacillaceae	Lactobacillus	pontis	0.78584	0.825934	0.0105448	0.00280008	0.00259365	0.00355137	0.00265395	0.00331397	0.00420656	0	16396	0	0	18135	0	1	21442	0.00466374	1	14993	0.00666978	1	20498	0.00487852	1	25547	0.00391435	1	19707	0.00507434	0	25134	0	0	25224	0	1	16739	0.00597407	0	19527	0	0
Bacteria	Firmicutes	Bacilli	Lactobacillales	Lactobacillaceae	Lactobacillus	brevis	0.815396	0.848341	0.0230823	0.00351719	0.00542942	0.00357636	0.00385112	0.0020231	0.00326793	0	16396	0	0	18135	0	2	21442	0.00932749	1	14993	0.00666978	0	20498	0	4	25547	0.0156574	0	19707	0	0	25134	0	0	25224	0	0	16739	0	0	19527	0	3
Bacteria	Proteobacteria	Gammaproteobacteria	Acidithiobacillales	Acidithiobacillaceae	Acidithiobacillus	caldus	0.871731	0.897883	0.00598046	0.000984133	0.00185332	0.00108876	0.00243453	0.00137204	0.00205674	0	16396	0	0	18135	0	0	21442	0	0	14993	0	1	20498	0.00487852	0	25547	0	0	19707	0	1	25134	0.00397867	0	25224	0	0	16739	0	0	19527	0	0
Bacteria	Firmicutes	Erysipelotrichi	Erysipelotrichales	Erysipelotrichaceae	Eubacterium	cylindroides	0.894143	0.911849	0.0125388	0.000563815	0.00159471	0.00108876	0.00243453	0.000860704	0.00192459	0	16396	0	0	18135	0	0	21442	0	0	14993	0	0	20498	0	0	25547	0	1	19707	0.00507434	0	25134	0	0	25224	0	0	16739	0	0	19527	0	0
Bacteria	Bacteroidetes	Bacteroidia	Bacteroidales	Porphyromonadaceae	Dysgonomonas	gadei	0.970289	0.970289	0.0028375	0.000677672	0.00191675	0.000548787	0.00122713	0.000489131	0.00109373	1	16396	0.00609905	0	18135	0	0	21442	0	0	14993	0	0	20498	0	0	25547	0	0	19707	0	0	25134	0	0	25224	0	0	16739	0	0	19527	0	1
Bacteria	Firmicutes	Clostridia	Clostridiales	Peptostreptococcaceae	Peptostreptococcus	anaerobius	0.970289	0.979801	0.00291433	0.000880995	0.00249183	0.000995679	0.00222641	0.000688051	0.00153853	0	16396	0	0	18135	0	0	21442	0	0	14993	0	0	20498	0	0	25547	0	0	19707	0	0	25134	0	2	25224	0.00792896	1	16739	0.00597407	0	19527	0	0
[truncated: 29 more columns]
