# Supplementary material for: Microbial shifts in the aging mouse gut
Source: Microbiome. 2014 Dec 5;2:50. doi: 10.1186/s40168-014-0050-9 (PMC4269096; doi:10.1186/s40168-014-0050-9)
Supplement: Additional file 8: — Functional assignments. List of all SEED level 3 category functions with significance of difference in means using Kruskal-Wallis H test with Benjamini-Hochberg FDR multiple test correction. SEED level 3 categories with p value <0.05 are highlighted in green. [file 40168_2014_50_MOESM8_ESM.xlsx]

## Sheet: SEED functions
Additional File 8: List of all SEED Level 3 category functions with signficance of difference in means using Kruskal-Wallis H-test with Benjamini-Hochberg FDR multiple test correction. SEED Level 3 categories with p-value < 0.05 are highlighted in green.
SEED level 1	SEED level 2	SEED level 3	p-values	p-values (corrected)	Effect size	Young: mean rel. freq. (%)	Young: std. dev. (%)	Middle: mean rel. freq. (%)	Middle: std. dev. (%)	Old: mean rel. freq. (%)	Old: std. dev. (%)	10Y-June1	10Y-June1: parent seq. count	10Y-June1: rel. freq. (%)	10Y-May23	10Y-May23: parent seq. count	10Y-May23: rel. freq. (%)	6Y-June1	6Y-June1: parent seq. count	6Y-June1: rel. freq. (%)	6Y-May23	6Y-May23: parent seq. count	6Y-May23: rel. freq. (%)	8Y-May23	8Y-May23: parent seq. count	8Y-May23: rel. freq. (%)	9Y-June1	9Y-June1: parent seq. count	9Y-June1: rel. freq. (%)	9Y-May23	9Y-May23: parent seq. count	9Y-May23: rel. freq. (%)	Y7-Aug14	Y7-Aug14: parent seq. count	Y7-Aug14: rel. freq. (%)	Y7-Aug15	Y7-Aug15: parent seq. count	Y7-Aug15: rel. freq. (%)	11M-May23	11M-May23: parent seq. count	11M-May23: rel. freq. (%)	13M-May23	13M-May23: parent seq. count	13M-May23: rel. freq. (%)	M11-Aug14	M11-Aug14: parent seq. count	M11-Aug14: rel. freq. (%)	M11-Aug15	M11-Aug15: parent seq. count
Carbohydrates	Di- and oligosaccharides	Unknown oligosaccharide utilization Sde 1396	0.000138925	0.0284518	0.866169	0.00272077	0.000571386	5.1174e-06	1.14428e-05	0.00775153	0.00207928	56	1975532	0.00283468	50	2235919	0.00223622	49	2635357	0.00185933	41	1523618	0.00269096	44	1606468	0.00273893	78	2831286	0.00275493	94	2411050	0.00389872	119	3644928	0.00326481	40	1811301	0.00220836	0	2999919	0	0	3240296	0	0	3755453	0	0	3239635
Phages, Prophages, Transposable elements, Plasmids	Plasmid related functions	Plasmid-encoded T-DNA transfer	0.000858877	0.0293163	0.654186	0.0450143	0.0268147	0.115589	0.0124974	0.0698243	0.0186939	1698	1975532	0.0859515	1569	2235919	0.0701725	2256	2635357	0.0856051	588	1523618	0.0385924	257	1606468	0.0159978	686	2831286	0.0242293	699	2411050	0.0289915	531	3644928	0.0145682	743	1811301	0.0410202	3462	2999919	0.115403	3637	3240296	0.112243	3683	3755453	0.0980707	4248	3239635
Respiration	Electron donating reactions	CO Dehydrogenase	0.000903054	0.0298299	0.479382	0.000124983	0.000353506	0.000750235	0.000420031	0	0	0	1975532	0	0	2235919	0	0	2635357	0	0	1523618	0	0	1606468	0	0	2831286	0	0	2411050	0	41	3644928	0.00112485	0	1811301	0	43	2999919	0.00143337	18	3240296	0.000555505	31	3755453	0.000825466	29	3239635
Sulfur Metabolism	Sulfate reduction-associated complexes	Sulfate reduction-associated complexes	0.000731232	0.0299513	0.670869	0.181499	0.0268935	0.115879	0.00368121	0.140034	0.0158175	3146	1975532	0.159248	4623	2235919	0.206761	4459	2635357	0.169199	3412	1523618	0.223941	3348	1606468	0.208408	4344	2831286	0.153429	4543	2411050	0.188424	5049	3644928	0.138521	3361	1811301	0.185557	3493	2999919	0.116436	3578	3240296	0.110422	4205	3755453	0.111971	3927	3239635
Cell Wall and Capsule	Capsular and extracellular polysacchrides	CMP-N-acetylneuraminate Biosynthesis	0.000937934	0.0300139	0.628499	0.0150815	0.0215981	0.0859301	0.00401872	0.0327868	0.0333479	1056	1975532	0.053454	892	2235919	0.0398941	1117	2635357	0.0423851	0	1523618	0	0	1606468	0	0	2831286	0	0	2411050	0	0	3644928	0	0	1811301	0	2573	2999919	0.085769	2556	3240296	0.0788817	3110	3755453	0.0828129	2905	3239635
Amino Acids and Derivatives	Creatine and Creatinine Degradation	Creatine and Creatinine Degradation	0.000854946	0.0301884	0.753574	0.00178075	0.00136175	0.00314741	0.000680083	0.00759495	0.0018983	46	1975532	0.00232849	91	2235919	0.00406991	84	2635357	0.00318742	0	1523618	0	12	1606468	0.00074698	84	2831286	0.00296685	34	2411050	0.00141017	48	3644928	0.0013169	0	1811301	0	86	2999919	0.00286674	77	3240296	0.00237633	91	3755453	0.00242314	113	3239635
Regulation and Cell signaling	Regulation of virulence	Streptococcal Mga Regulon	0.00103565	0.0303001	0.900196	0.00368975	0.00521983	0.148737	0.0112529	0.017949	0.0371979	222	1975532	0.0112375	0	2235919	0	283	2635357	0.0107386	0	1523618	0	0	1606468	0	318	2831286	0.0112316	0	2411050	0	0	3644928	0	0	1811301	0	4478	2999919	0.149271	4276	3240296	0.131963	5438	3755453	0.144803	4702	3239635
Cell Wall and Capsule	Capsular and extracellular polysacchrides	Streptococcal Hyaluronic Acid Capsule	0.0007758	0.0305546	0.671257	0.181556	0.0250051	0.115605	0.00376962	0.127659	0.0243073	3086	1975532	0.156211	4474	2235919	0.200097	4708	2635357	0.178648	3327	1523618	0.218362	3344	1606468	0.208159	4666	2831286	0.164801	4531	2411050	0.187926	4895	3644928	0.134296	3360	1811301	0.185502	3483	2999919	0.116103	3560	3240296	0.109867	4201	3755453	0.111864	3921	3239635
Protein Metabolism	Protein biosynthesis	tRNA aminoacylation, Trp	0.000989571	0.0307067	0.675884	0.00982925	0.0140407	0.0611368	0.00485866	0.0438102	0.022364	505	1975532	0.0255627	0	2235919	0	764	2635357	0.0289904	0	1523618	0	0	1606468	0	0	2831286	0	0	2411050	0	1236	3644928	0.0339101	0	1811301	0	1771	2999919	0.0590349	2191	3240296	0.0676173	2325	3755453	0.06191	2007	3239635
Respiration	Flavocytochrome C	Flavocytochrome C	0.00103033	0.031031	0.605564	0	0	0.00528955	0.00104303	0.00141933	0.00317371	0	1975532	0	0	2235919	0	0	2635357	0	0	1523618	0	0	1606468	0	0	2831286	0	0	2411050	0	0	3644928	0	0	1811301	0	152	2999919	0.0050668	139	3240296	0.00428973	201	3755453	0.00535222	176	3239635
Carbohydrates	Di- and oligosaccharides	Fructooligosaccharides(FOS) and Raffinose Utilization	0.000728599	0.0310869	0.700689	0.200014	0.0438015	0.31387	0.048184	0.142483	0.036939	4103	1975532	0.207691	6015	2235919	0.269017	5258	2635357	0.199518	1736	1523618	0.113939	3657	1606468	0.227642	5338	2831286	0.188536	5883	2411050	0.244002	7167	3644928	0.196629	2774	1811301	0.15315	8032	2999919	0.267741	8905	3240296	0.274821	10321	3755453	0.274827	10424	3239635
Clustering-based subsystems	Putative asociate of RNA polymerase sigma-54 factor rpoN	CBSS-316057.3.peg.1308	0.000851751	0.0311498	0.457935	7.29258e-06	2.06265e-05	0.0705455	0.0513709	0.0145169	0.0324608	0	1975532	0	0	2235919	0	0	2635357	0	1	1523618	6.56332e-05	0	1606468	0	0	2831286	0	0	2411050	0	0	3644928	0	0	1811301	0	3383	2999919	0.11277	2236	3240296	0.069006	87	3755453	0.00231663	4097	3239635
Virulence, Disease and Defense	Resistance to antibiotics and toxic compounds	Multidrug efflux pump in Campylobacter jejuni (CmeABC operon)	0.000823722	0.0312404	0.843091	0.0282699	0.0400832	0.320809	0.0129885	0.101156	0.0850679	1692	1975532	0.0856478	0	2235919	0	0	2635357	0	0	1523618	0	0	1606468	0	2561	2831286	0.0904536	0	2411050	0	2855	3644928	0.078328	0	1811301	0	10155	2999919	0.338509	10638	3240296	0.328303	11994	3755453	0.319376	10018	3239635
Respiration	Reverse electron transport	Archaeal membrane bound hydrogenases	0.000672039	0.0312803	0.66701	0.210855	0.0436488	0.320307	0.0519675	0.158704	0.0362156	4647	1975532	0.235228	6137	2235919	0.274473	5828	2635357	0.221147	1904	1523618	0.124966	3734	1606468	0.232435	5425	2831286	0.191609	6145	2411050	0.254868	7205	3644928	0.197672	2994	1811301	0.165296	8238	2999919	0.274607	8973	3240296	0.276919	10368	3755453	0.276079	10634	3239635
Fatty Acids, Lipids, and Isoprenoids	Phospholipids	Sphingolipid biosynthesis	0.0011568	0.0320153	0.739736	0.00220702	0.00624241	0.0465587	0.00913722	0.00787333	0.0176053	0	1975532	0	0	2235919	0	0	2635357	0	0	1523618	0	0	1606468	0	0	2831286	0	0	2411050	0	724	3644928	0.0198632	0	1811301	0	1513	2999919	0.0504347	2068	3240296	0.0638213	1439	3755453	0.0383176	1495	3239635
Miscellaneous	Plant-Prokaryote DOE project	COG1565	0.000719198	0.0320199	0.890909	0.000993793	0.00194089	0.0235801	0.00307803	0.00445529	0.00500716	65	1975532	0.00329025	0	2235919	0	149	2635357	0.00565388	0	1523618	0	0	1606468	0	0	2831286	0	0	2411050	0	0	3644928	0	0	1811301	0	688	2999919	0.022934	719	3240296	0.0221893	795	3755453	0.0211692	656	3239635
RNA Metabolism	RNA processing and modification	RNA pseudouridine syntheses	0.0011298	0.0321365	0.651696	0	0	0.0202068	0.004577	0.00695151	0.0105107	0	1975532	0	0	2235919	0	0	2635357	0	0	1523618	0	0	1606468	0	0	2831286	0	0	2411050	0	0	3644928	0	0	1811301	0	752	2999919	0.0250673	457	3240296	0.0141036	649	3755453	0.0172815	597	3239635
Cell Wall and Capsule	Capsular and extracellular polysacchrides	O-Methyl Phosphoramidate Capsule Modification in Campylobacter	0.000220775	0.0322962	0.908421	0	0	0.0437783	0.00524835	0.00618491	0.00988018	0	1975532	0	0	2235919	0	0	2635357	0	0	1523618	0	0	1606468	0	0	2831286	0	0	2411050	0	0	3644928	0	0	1811301	0	1294	2999919	0.0431345	1754	3240296	0.0541309	1537	3755453	0.0409272	1498	3239635
DNA Metabolism	Restriction-Modification System	Restriction-Modification System	0.000127156	0.0325518	0.764299	0.00555133	0.0108345	0.109286	0.045047	0.270389	0.103797	0	1975532	0	0	2235919	0	3	2635357	0.000113837	0	1523618	0	509	1606468	0.0316844	0	2831286	0	0	2411050	0	0	3644928	0	329	1811301	0.0181637	2428	2999919	0.0809355	3188	3240296	0.0983861	2810	3755453	0.0748245	1972	3239635
Cell Wall and Capsule	Gram-Negative cell wall components	Lipid A-Ara4N pathway ( Polymyxin resistance )	0.000672039	0.0327699	0.638	0.183599	0.025688	0.125162	0.00915363	0.155697	0.00986235	3129	1975532	0.158388	4615	2235919	0.206403	4446	2635357	0.168706	3466	1523618	0.227485	3344	1606468	0.208159	4337	2831286	0.153181	4649	2411050	0.192821	5529	3644928	0.15169	3361	1811301	0.185557	4026	2999919	0.134204	4326	3240296	0.133506	4201	3755453	0.111864	3921	3239635
Cofactors, Vitamins, Prosthetic Groups, Pigments	Folate and pterines	methanopterin biosynthesis	6.48874e-05	0.0332223	0.970534	0	0	0.00401239	0.000590873	0	0	0	1975532	0	0	2235919	0	0	2635357	0	0	1523618	0	0	1606468	0	0	2831286	0	0	2411050	0	0	3644928	0	0	1811301	0	101	2999919	0.00336676	124	3240296	0.00382681	146	3755453	0.00388768	112	3239635
Cell Wall and Capsule	Gram-Negative cell wall components	Lipoprotein sorting system	0.000650055	0.0332828	0.71177	0.00109437	0.00309534	0.00826786	0.00163578	0	0	0	1975532	0	0	2235919	0	0	2635357	0	0	1523618	0	0	1606468	0	0	2831286	0	0	2411050	0	359	3644928	0.0098493	0	1811301	0	306	2999919	0.0102003	213	3240296	0.00657347	333	3755453	0.00886711	324	3239635
Regulation and Cell signaling	Two-component regulatory systems in Campylobacter	Two-component regulatory systems in Campylobacter	0.00126766	0.0332843	0.897629	0.00546514	0.00692866	0.14941	0.0115506	0.0183856	0.0370791	259	1975532	0.0131104	0	2235919	0	423	2635357	0.016051	0	1523618	0	0	1606468	0	452	2831286	0.0159645	0	2411050	0	148	3644928	0.00406044	0	1811301	0	4504	2999919	0.150137	4283	3240296	0.132179	5452	3755453	0.145176	4721	3239635
Phages, Prophages, Transposable elements, Plasmids	Phages, Prophages	Phage integration and excision	0.000623007	0.0335768	0.817426	0.0507299	0.0221168	0.419172	0.0232467	0.166193	0.130692	1422	1975532	0.0719806	1007	2235919	0.0450374	2118	2635357	0.0803686	699	1523618	0.0458776	829	1606468	0.0516039	1992	2831286	0.0703567	1142	2411050	0.0473653	1603	3644928	0.0439789	0	1811301	0	11901	2999919	0.396711	13339	3240296	0.41166	15500	3755453	0.412733	12895	3239635
Membrane Transport	Protein and nucleoprotein secretion system, Type IV	Bundle-forming pilus	0.00124997	0.0336834	0.604878	0.000523501	0.00102406	0.00418668	0.000621924	0.00291794	0.00192414	34	1975532	0.00172106	0	2235919	0	0	2635357	0	0	1523618	0	0	1606468	0	0	2831286	0	0	2411050	0	109	3644928	0.00299046	0	1811301	0	101	2999919	0.00336676	132	3240296	0.0040737	176	3755453	0.00468652	112	3239635
Iron acquisition and metabolism	Encapsulating protein for DyP-type peroxidase and ferritin-like protein oligomers	Encapsulating protein for DyP-type peroxidase and ferritin-like protein oligomers	0.00132702	0.0339717	0.592562	0.00421484	0.00197089	0.0079119	0.00291782	0.00128174	0.00092657	165	1975532	0.00835218	88	2235919	0.00393574	146	2635357	0.00554005	34	1523618	0.00223153	65	1606468	0.00404614	155	2831286	0.00547454	43	2411050	0.00178346	163	3644928	0.00447197	38	1811301	0.00209794	148	2999919	0.00493347	170	3240296	0.00524643	452	3755453	0.0120358	188	3239635
Carbohydrates	Polysaccharides	Xyloglucan Utilization	0.000568868	0.034266	0.77412	0.0695272	0.00839515	0.121795	0.0162519	0.111529	0.0141843	1201	1975532	0.0607938	1621	2235919	0.0724982	1421	2635357	0.0539206	1076	1523618	0.0706214	1243	1606468	0.0773747	1943	2831286	0.0686261	1719	2411050	0.0712967	3083	3644928	0.0845833	1196	1811301	0.0660299	3886	2999919	0.129537	4858	3240296	0.149925	4199	3755453	0.111811	3904	3239635
Dormancy and Sporulation	Persister Cells	Persister Cells	0.000302543	0.0344227	0.583981	0	0	0.00514315	0.00200816	0.00704251	0.00446317	0	1975532	0	0	2235919	0	0	2635357	0	0	1523618	0	0	1606468	0	0	2831286	0	0	2411050	0	0	3644928	0	0	1811301	0	167	2999919	0.00556682	117	3240296	0.00361078	206	3755453	0.00548536	72	3239635
Carbohydrates	Monosaccharides	L-fucose utilization temp	0.000609667	0.0346833	0.733196	0.0938946	0.011545	0.154631	0.0211905	0.145101	0.0185659	1686	1975532	0.0853441	2208	2235919	0.0987513	2052	2635357	0.0778642	1379	1523618	0.0905083	1749	1606468	0.108872	2676	2831286	0.0945154	2383	2411050	0.0988366	4091	3644928	0.112238	1415	1811301	0.0781206	4976	2999919	0.165871	6171	3240296	0.190446	5283	3755453	0.140675	4957	3239635
Carbohydrates	Monosaccharides	L-fucose utilization	0.000271345	0.0347321	0.839407	0.172276	0.0223164	0.242683	0.0150897	0.267793	0.0146371	2631	1975532	0.133179	3976	2235919	0.177824	3587	2635357	0.136111	2768	1523618	0.181673	3094	1606468	0.192596	4546	2831286	0.160563	4418	2411050	0.18324	6890	3644928	0.18903	3555	1811301	0.196268	7316	2999919	0.243873	8803	3240296	0.271673	8783	3755453	0.233873	7681	3239635
Carbohydrates	One-carbon Metabolism	Methanogenesis from methylated compounds	0.000510578	0.0348555	0.957522	4.49949e-05	0.000127265	0.0053824	0.000875129	0.000176463	0.000308754	8	1975532	0.000404954	0	2235919	0	0	2635357	0	0	1523618	0	0	1606468	0	0	2831286	0	0	2411050	0	0	3644928	0	0	1811301	0	143	2999919	0.0047668	141	3240296	0.00435145	193	3755453	0.00513919	182	3239635
DNA Metabolism	Type I Restriction-Modification	Type I Restriction-Modification	0.00010228	0.0349117	0.716558	0	0	0.0947935	0.0339769	0.217772	0.100588	0	1975532	0	0	2235919	0	0	2635357	0	0	1523618	0	0	1606468	0	0	2831286	0	0	2411050	0	0	3644928	0	0	1811301	0	1914	2999919	0.0638017	3186	3240296	0.0983244	2810	3755453	0.0748245	1972	3239635
Sulfur Metabolism	Organic sulfur assimilation	L-Cystine Uptake and Metabolism	0.000375427	0.0349489	0.825649	0.0752836	0.00801521	0.138856	0.0129979	0.117933	0.0170724	1438	1975532	0.0727905	1681	2235919	0.0751816	1629	2635357	0.0618133	1107	1523618	0.072656	1364	1606468	0.0849068	2249	2831286	0.0794339	1775	2411050	0.0736194	3271	3644928	0.0897411	1221	1811301	0.0674101	4304	2999919	0.143471	5292	3240296	0.163318	4890	3755453	0.130211	4309	3239635
Cell Wall and Capsule	Gram-Positive cell wall components	Teichuronic acid biosynthesis	0.0014439	0.0360624	0.622984	0.179028	0.0274676	0.116185	0.00392392	0.126557	0.0246948	2883	1975532	0.145935	4525	2235919	0.202378	4468	2635357	0.169541	3337	1523618	0.219018	3349	1606468	0.20847	4373	2831286	0.154453	4542	2411050	0.188383	4962	3644928	0.136134	3386	1811301	0.186937	3521	2999919	0.11737	3560	3240296	0.109867	4222	3755453	0.112423	3943	3239635
Carbohydrates	Monosaccharides	D-Galacturonate and D-Glucuronate Utilization	0.000565186	0.0361719	0.703295	0.492352	0.0250873	0.431116	0.0522391	0.578933	0.0315286	9240	1975532	0.467722	10355	2235919	0.463121	12280	2635357	0.465971	7651	1523618	0.50216	8791	1606468	0.547225	14336	2831286	0.506342	11913	2411050	0.4941	17577	3644928	0.482232	9098	1811301	0.502291	13834	2999919	0.461146	16257	3240296	0.501713	15665	3755453	0.417127	14054	3239635
Cofactors, Vitamins, Prosthetic Groups, Pigments	Folate and pterines	p-Aminobenzoyl-Glutamate Utilization	0.000494648	0.0361799	0.831672	0.000467647	0.000697814	0.00536358	0.000766771	0.00200004	0.00127231	0	1975532	0	34	2235919	0.00152063	0	2635357	0	0	1523618	0	29	1606468	0.0018052	25	2831286	0.000882991	0	2411050	0	0	3644928	0	0	1811301	0	142	2999919	0.00473346	138	3240296	0.00425887	215	3755453	0.00572501	191	3239635
Protein Metabolism	Protein biosynthesis	Ribosome LSU mitochondrial	0.00216277	0.037537	0.790677	0.302858	0.0393348	0.165231	0.0186254	0.304552	0.0308193	4607	1975532	0.233203	6900	2235919	0.308598	7907	2635357	0.300035	4971	1523618	0.326263	4733	1606468	0.294621	7881	2831286	0.278354	8466	2411050	0.351133	9705	3644928	0.26626	6652	1811301	0.36725	4736	2999919	0.157871	6358	3240296	0.196217	5218	3755453	0.138945	5042	3239635
Protein Metabolism	Selenoproteins	Glycine reductase, sarcosine reductase and betaine reductase	0.00161476	0.0375798	0.51354	0.0898505	0.0610835	0.00271646	0.00144197	0.123246	0.0432203	2608	1975532	0.132015	737	2235919	0.0329618	3396	2635357	0.128863	90	1523618	0.00590699	231	1606468	0.0143794	4266	2831286	0.150674	4088	2411050	0.169553	4854	3644928	0.133171	745	1811301	0.0411307	21	2999919	0.000700019	46	3240296	0.00141962	164	3755453	0.00436698	61	3239635
Secondary Metabolism	Biosynthesis of phenylpropanoids	Phytosterol biosynthesis	0.00215499	0.0380466	0.59233	0.00616876	0.00240249	0.00438692	0.00152718	0.00084013	0.000891802	127	1975532	0.00642865	197	2235919	0.00881069	92	2635357	0.00349099	71	1523618	0.00465996	86	1606468	0.00535336	137	2831286	0.00483879	104	2411050	0.00431347	423	3644928	0.0116052	109	1811301	0.00601777	143	2999919	0.0047668	43	3240296	0.00132704	185	3755453	0.00492617	208	3239635
Regulation and Cell signaling	Programmed Cell Death and Toxin-antitoxin Systems	Phd-Doc, YdcE-YdcD toxin-antitoxin (programmed cell death) systems	0.0003727	0.0381645	0.568913	0.000418999	0.000635853	0.00443517	0.00299119	0	0	0	1975532	0	0	2235919	0	48	2635357	0.00182139	0	1523618	0	16	1606468	0.000995974	27	2831286	0.00095363	0	2411050	0	0	3644928	0	0	1811301	0	329	2999919	0.010967	135	3240296	0.00416629	130	3755453	0.00346163	65	3239635
Iron acquisition and metabolism	Siderophores	Iron siderophore sensor & receptor system	0.000485266	0.038224	0.682363	0	0	0.0026381	0.0015212	0	0	0	1975532	0	0	2235919	0	0	2635357	0	0	1523618	0	0	1606468	0	0	2831286	0	0	2411050	0	0	3644928	0	0	1811301	0	52	2999919	0.00173338	135	3240296	0.00416629	0	3755453	0	72	3239635
Virulence, Disease and Defense	Resistance to antibiotics and toxic compounds	Copper homeostasis: copper tolerance	0.00160803	0.0382934	0.345073	0.0015066	0.00129074	0.00017301	0.000123632	0.0019693	0.000925272	15	1975532	0.000759289	12	2235919	0.000536692	21	2635357	0.000796856	5	1523618	0.000328166	12	1606468	0.00074698	43	2831286	0.00151874	81	2411050	0.00335953	46	3644928	0.00126203	77	1811301	0.00425109	7	2999919	0.00023334	0	3240296	0	10	3755453	0.000266279	8	3239635
Membrane Transport	Protein and nucleoprotein secretion system, Type IV	Dot-Icm type IV secretion system	0.00157081	0.0382979	0.69115	0.00266816	0.00240895	0.0168839	0.00619466	0.00533027	0.0031661	38	1975532	0.00192353	0	2235919	0	0	2635357	0	93	1523618	0.00610389	0	1606468	0	109	2831286	0.00384984	66	2411050	0.0027374	248	3644928	0.00680398	47	1811301	0.00259482	588	2999919	0.0196005	919	3240296	0.0283616	467	3755453	0.0124353	535	3239635
Miscellaneous	Corrinoid Methyltransferases	Corrinoid Methyltransferases	0.00226839	0.0387138	0.602551	0.0142703	0.0132614	0.0442924	0.00657444	0.0455981	0.015018	498	1975532	0.0252084	704	2235919	0.0314859	619	2635357	0.0234883	0	1523618	0	124	1606468	0.0077188	196	2831286	0.00692265	0	2411050	0	1225	3644928	0.0336083	0	1811301	0	1277	2999919	0.0425678	1050	3240296	0.0324044	2055	3755453	0.0547204	1459	3239635
Regulation and Cell signaling	Pseudomonas quinolone signal PQS	Pseudomonas quinolone signal PQS	0.00215499	0.0387141	0.577071	0.72182	0.0736949	0.503718	0.036997	0.613414	0.107874	12883	1975532	0.652128	16134	2235919	0.721582	17893	2635357	0.678959	12319	1523618	0.808536	13165	1606468	0.8195	18794	2831286	0.663797	17874	2411050	0.741337	21987	3644928	0.603222	14623	1811301	0.80732	13387	2999919	0.446245	16923	3240296	0.522267	20274	3755453	0.539855	16807	3239635
Miscellaneous	Plant-Prokaryote DOE project	Biotin biosynthesis Experimental	0.00171585	0.0390452	0.70104	0.00757521	0.0214259	0.108697	0.0151344	0.0244071	0.0432284	0	1975532	0	0	2235919	0	0	2635357	0	0	1523618	0	0	1606468	0	0	2831286	0	0	2411050	0	2485	3644928	0.0681769	0	1811301	0	3447	2999919	0.114903	4410	3240296	0.136099	3642	3755453	0.096979	3487	3239635
Clustering-based subsystems	CBSS-83333.1.peg.946	CBSS-83333.1.peg.946	0.00176079	0.0391968	0.563263	0.0969501	0.0201254	0.0676161	0.0101372	0.0461479	0.0231378	1869	1975532	0.0946074	3196	2235919	0.142939	2610	2635357	0.0990378	1181	1523618	0.0775129	1777	1606468	0.110615	2838	2831286	0.100237	2285	2411050	0.094772	3039	3644928	0.0833761	1258	1811301	0.0694528	2518	2999919	0.0839356	2230	3240296	0.0688209	1907	3755453	0.0507795	2226	3239635
Clustering-based subsystems	Ribonucleotide reductase cluster	Ribonucleotide reductase cluster	0.00184312	0.0393199	0.696136	0.00221596	0.00249723	0.0166466	0.00301694	0.00858282	0.00601604	15	1975532	0.000759289	48	2235919	0.00214677	26	2635357	0.000986584	0	1523618	0	29	1606468	0.0018052	167	2831286	0.00589838	22	2411050	0.000912466	271	3644928	0.00743499	0	1811301	0	479	2999919	0.0159671	430	3240296	0.0132704	575	3755453	0.0153111	480	3239635
DNA Metabolism	DNA repair	DNA repair, UvrABC system	0.00215499	0.0394055	0.599215	0.674952	0.0656926	0.466242	0.0349717	0.571034	0.0999216	12150	1975532	0.615024	15015	2235919	0.671536	17026	2635357	0.64606	11416	1523618	0.749269	12413	1606468	0.772689	17584	2831286	0.621061	16706	2411050	0.692893	20631	3644928	0.566019	13404	1811301	0.740021	12359	2999919	0.411978	15768	3240296	0.486622	18824	3755453	0.501244	15475	3239635
Cell Wall and Capsule	YjeE	YjeE	0.00189165	0.0395316	0.780187	0.0168058	0.00460558	0.00277081	0.00219608	0.0189863	0.00298085	384	1975532	0.0194378	386	2235919	0.0172636	348	2635357	0.013205	195	1523618	0.0127985	342	1606468	0.0212889	638	2831286	0.0225339	507	2411050	0.0210282	584	3644928	0.0160223	139	1811301	0.00767404	164	2999919	0.00546681	0	3240296	0	92	3755453	0.00244977	116	3239635
Photosynthesis	Electron transport and photophosphorylation	Photosystem II-type photosynthetic reaction center	0.0018208	0.0396702	0.730829	0.0195838	0.0116878	0.0790403	0.0175797	0.0156049	0.0216796	753	1975532	0.0381163	490	2235919	0.0219149	603	2635357	0.0228812	0	1523618	0	346	1606468	0.0215379	813	2831286	0.0287149	472	2411050	0.0195765	857	3644928	0.0235121	0	1811301	0	2555	2999919	0.085169	3730	3240296	0.115113	2444	3755453	0.0650787	2098	3239635
Cofactors, Vitamins, Prosthetic Groups, Pigments	Riboflavin, FMN, FAD	riboflavin to FAD	0.00281234	0.0399978	0.555293	0.0774131	0.00975662	0.0532428	0.00447446	0.0800832	0.0143175	1300	1975532	0.0658051	1828	2235919	0.0817561	2070	2635357	0.0785472	1123	1523618	0.0737061	1470	1606468	0.0915051	1977	2831286	0.0698269	2047	2411050	0.0849008	2252	3644928	0.0617845	1610	1811301	0.0888864	1593	2999919	0.0531014	1814	3240296	0.0559825	1971	3755453	0.0524837	1887	3239635
Fatty Acids, Lipids, and Isoprenoids	Isoprenoids	polyprenyl synthesis	0.000469123	0.0400318	0.794887	3.6806e-05	0.000104103	0.00567968	0.00239509	0.000156396	0.000139329	0	1975532	0	0	2235919	0	0	2635357	0	0	1523618	0	0	1606468	0	0	2831286	0	0	2411050	0	0	3644928	0	6	1811301	0.000331254	186	2999919	0.00620017	81	3240296	0.00249977	277	3755453	0.00737594	120	3239635
Miscellaneous	Muconate lactonizing enzyme family	Muconate lactonizing enzyme family	0.00238772	0.0400824	0.489999	0	0	0.00647348	0.00464549	0.00111419	0.00249141	0	1975532	0	0	2235919	0	0	2635357	0	0	1523618	0	0	1606468	0	0	2831286	0	0	2411050	0	0	3644928	0	0	1811301	0	239	2999919	0.00796688	0	3240296	0	501	3755453	0.0133406	114	3239635
Iron acquisition and metabolism	Iron Scavenging cluster in Thermus	Iron Scavenging cluster in Thermus	0.00258384	0.0400887	0.677327	0.0202153	0.00454518	0.0194815	0.00843474	0.00207287	0.00253558	367	1975532	0.0185773	472	2235919	0.0211099	685	2635357	0.0259927	301	1523618	0.0197556	422	1606468	0.0262688	540	2831286	0.0190726	519	2411050	0.0215259	724	3644928	0.0198632	177	1811301	0.00977198	635	2999919	0.0211672	1135	3240296	0.0350277	550	3755453	0.0146454	641	3239635
Iron acquisition and metabolism	Iron(III) dicitrate transport system Fec	Iron(III) dicitrate transport system Fec	0.00285835	0.0400952	0.68913	0.00630439	0.00759676	0.0205412	0.00167783	0.00120289	0.0017423	314	1975532	0.0158945	16	2235919	0.000715589	551	2635357	0.020908	0	1523618	0	138	1606468	0.00859027	301	2831286	0.0106312	0	2411050	0	0	3644928	0	0	1811301	0	633	2999919	0.0211006	546	3240296	0.0168503	815	3755453	0.0217018	699	3239635
Carbohydrates	Monosaccharides	L-rhamnose utilization	0.00215499	0.0401219	0.720014	0.322073	0.0638428	0.146194	0.0138865	0.34734	0.058738	5934	1975532	0.300375	8292	2235919	0.370854	9538	2635357	0.361924	3482	1523618	0.228535	5387	1606468	0.335332	10244	2831286	0.361814	9917	2411050	0.411315	11802	3644928	0.323792	3708	1811301	0.204715	4323	2999919	0.144104	4953	3240296	0.152856	6133	3755453	0.163309	5069	3239635
Miscellaneous	Plant-Prokaryote DOE project	YebC	0.00254949	0.0401643	0.588435	0.0059141	0.00157916	0.00295179	0.00115745	0.00809954	0.00206815	126	1975532	0.00637803	172	2235919	0.00769259	96	2635357	0.00364277	75	1523618	0.00492249	54	1606468	0.00336141	173	2831286	0.0061103	165	2411050	0.00684349	301	3644928	0.00825805	109	1811301	0.00601777	84	2999919	0.00280008	29	3240296	0.00089498	105	3755453	0.00279593	151	3239635
DNA Metabolism	DNA repair	DNA repair, bacterial UvrD and related helicases	0.00290342	0.040177	0.615875	0.0605947	0.0290776	0.027313	0.0107231	0.000633721	0.000845119	1360	1975532	0.0688422	1545	2235919	0.0690991	2294	2635357	0.087047	810	1523618	0.0531629	1682	1606468	0.104702	1719	2831286	0.0607145	1741	2411050	0.0722092	1078	3644928	0.0295753	0	1811301	0	1267	2999919	0.0422345	995	3240296	0.0307071	441	3755453	0.0117429	984	3239635
Iron acquisition and metabolism	Iron acquisition in Vibrio	Iron acquisition in Vibrio	0.00271661	0.0403161	0.528584	0.507475	0.307952	1.11587	0.140825	0.709113	0.192598	15614	1975532	0.790369	18633	2235919	0.833349	1096	2635357	0.0415883	4648	1523618	0.305063	125	1606468	0.00778105	19523	2831286	0.689545	17471	2411050	0.724622	28058	3644928	0.769782	7339	1811301	0.405178	32830	2999919	1.09436	28034	3240296	0.865168	43247	3755453	1.15158	35944	3239635
Virulence, Disease and Defense	Resistance to antibiotics and toxic compounds	Cobalt-zinc-cadmium resistance	0.00279557	0.0403192	0.562	0.209111	0.252972	0.721855	0.0342912	0.196013	0.228636	7789	1975532	0.394274	13090	2235919	0.585442	0	2635357	0	1403	1523618	0.0920834	25	1606468	0.00155621	0	2831286	0	706	2411050	0.0292818	24457	3644928	0.670987	1963	1811301	0.108375	23075	2999919	0.769187	22959	3240296	0.708546	26940	3755453	0.717357	23821	3239635
Cell Wall and Capsule	Capsular and extracellular polysacchrides	Capsular heptose biosynthesis	0.00248592	0.040406	0.623895	0.141313	0.0188356	0.0912566	0.00622579	0.115356	0.018722	2426	1975532	0.122802	3485	2235919	0.155864	4117	2635357	0.156222	2236	1523618	0.146756	2483	1606468	0.154563	3991	2831286	0.140961	4031	2411050	0.167189	4260	3644928	0.116875	2003	1811301	0.110583	2738	2999919	0.0912691	3359	3240296	0.103663	3148	3755453	0.0838248	2993	3239635
Phages, Prophages, Transposable elements, Plasmids	Integrons	Integrons	0.00213179	0.040425	0.514991	0.0908575	0.0158845	0.0618634	0.00379269	0.0884108	0.0117688	1489	1975532	0.0753721	2109	2235919	0.0943236	2068	2635357	0.0784713	1625	1523618	0.106654	1599	1606468	0.0995351	2182	2831286	0.0770675	2403	2411050	0.0996661	2486	3644928	0.0682044	2145	1811301	0.118423	1641	2999919	0.0547015	1992	3240296	0.0614759	2272	3755453	0.0604987	2113	3239635
Carbohydrates	Organic acids	Lactate utilization	0.00209368	0.0404515	0.753271	0.0144883	0.0109487	0.0612853	0.0139955	0.017824	0.0104911	664	1975532	0.0336112	317	2235919	0.0141776	567	2635357	0.0215151	101	1523618	0.00662896	92	1606468	0.00572685	612	2831286	0.0216156	0	2411050	0	912	3644928	0.0250211	38	1811301	0.00209794	1693	2999919	0.0564349	1355	3240296	0.0418172	2433	3755453	0.0647858	1617	3239635
Amino Acids and Derivatives	Arginine; urea cycle, polyamines	Arginine and Ornithine Degradation	0.00253299	0.0405278	0.59488	0.302959	0.041257	0.199223	0.0112364	0.27741	0.0429109	5029	1975532	0.254564	7038	2235919	0.31477	7158	2635357	0.271614	5121	1523618	0.336108	5288	1606468	0.329169	7706	2831286	0.272173	7497	2411050	0.310943	9229	3644928	0.253201	6957	1811301	0.384089	5665	2999919	0.188838	6910	3240296	0.213252	7554	3755453	0.201148	6768	3239635
Metabolism of Aromatic Compounds	Metabolism of central aromatic intermediates	Catechol branch of beta-ketoadipate pathway	0.00206245	0.0406143	0.367396	0.000246918	0.000698391	0.00607507	0.00120078	0.00256588	0.00573749	0	1975532	0	0	2235919	0	0	2635357	0	0	1523618	0	0	1606468	0	0	2831286	0	0	2411050	0	81	3644928	0.00222227	0	1811301	0	198	2999919	0.00660018	130	3240296	0.00401198	269	3755453	0.00716292	158	3239635
Clustering-based subsystems	Conserved cluster around acetyltransferase YpeA in Enterobacteria	Conserved cluster around acetyltransferase YpeA in Enterobacteria	0.00305785	0.0406654	0.554895	0.00384701	0.00206631	0.00756248	0.00296016	0.0012855	0.00092965	164	1975532	0.00830156	81	2235919	0.00362267	143	2635357	0.00542621	34	1523618	0.00223153	57	1606468	0.00354816	155	2831286	0.00547454	37	2411050	0.0015346	93	3644928	0.00255149	35	1811301	0.00193231	148	2999919	0.00493347	150	3240296	0.00462921	429	3755453	0.0114234	167	3239635
Clustering-based subsystems	Lysine, threonine, methionine, and cysteine	YeiH	0.0024637	0.0406908	0.817749	0.0050726	0.0100104	0.0397666	0.00614148	0.00297604	0.00368056	91	1975532	0.00460635	0	2235919	0	103	2635357	0.00390839	0	1523618	0	26	1606468	0.00161846	63	2831286	0.00222514	7	2411050	0.00029033	1203	3644928	0.0330048	0	1811301	0	1400	2999919	0.0466679	1604	3240296	0.0495017	1222	3755453	0.0325394	1148	3239635
RNA Metabolism	RNA processing and modification	tRNA nucleotidyltransferase	0.00302421	0.0407473	0.568674	0	0	0.00327079	0.00240746	0	0	0	1975532	0	0	2235919	0	0	2635357	0	0	1523618	0	0	1606468	0	0	2831286	0	0	2411050	0	0	3644928	0	0	1811301	0	0	2999919	0	122	3240296	0.00376509	169	3755453	0.00450012	0	3239635
Cofactors, Vitamins, Prosthetic Groups, Pigments	Tetrapyrroles	Cobalamin synthesis	0.0027881	0.0407859	0.636184	0.0538501	0.0175073	0.128578	0.025516	0.0366703	0.0413564	1397	1975532	0.0707151	1232	2235919	0.0551004	1455	2635357	0.0552107	375	1523618	0.0246125	650	1606468	0.0404614	1747	2831286	0.0617034	847	2411050	0.0351299	3127	3644928	0.0857904	1013	1811301	0.0559267	5145	2999919	0.171505	4956	3240296	0.152949	4778	3755453	0.127228	3566	3239635
Amino Acids and Derivatives	Alanine, serine, and glycine	Glycine cleavage system	0.00311351	0.0408747	0.640959	0.0208839	0.0085612	0.0800632	0.0201929	0.0386821	0.0259457	609	1975532	0.0308271	503	2235919	0.0224963	306	2635357	0.0116113	261	1523618	0.0171303	238	1606468	0.0148151	489	2831286	0.0172713	437	2411050	0.0181249	1464	3644928	0.0401654	281	1811301	0.0155137	1933	2999919	0.0644351	1664	3240296	0.0513533	4201	3755453	0.111864	2966	3239635
Membrane Transport	Ton and Tol transport systems	Ton and Tol transport systems	0.00271661	0.040909	0.528639	0.49661	0.309466	1.12307	0.135808	0.723556	0.21958	15019	1975532	0.760251	18558	2235919	0.829994	308	2635357	0.0116872	4612	1523618	0.302701	24	1606468	0.00149396	18724	2831286	0.661325	17429	2411050	0.72288	28199	3644928	0.77365	7345	1811301	0.40551	33105	2999919	1.10353	28568	3240296	0.881648	44059	3755453	1.1732	36116	3239635
Fatty Acids, Lipids, and Isoprenoids	Isoprenoids	Dolichol metabolism	0.00204779	0.0411164	0.51384	0.00640617	0.00437649	0.0154755	0.00239089	0.00607943	0.00477644	161	1975532	0.0081497	230	2235919	0.0102866	257	2635357	0.009752	0	1523618	0	215	1606468	0.0133834	221	2831286	0.00780564	105	2411050	0.00435495	143	3644928	0.00392326	0	1811301	0	468	2999919	0.0156004	651	3240296	0.0200908	509	3755453	0.0135536	436	3239635
Clustering-based subsystems	Methylamine utilization	CBSS-265072.7.peg.546	0.00302421	0.0412906	0.555837	0	0	0.000772821	0.000583866	0	0	0	1975532	0	0	2235919	0	0	2635357	0	0	1523618	0	0	1606468	0	0	2831286	0	0	2411050	0	0	3644928	0	0	1811301	0	35	2999919	0.0011667	25	3240296	0.000771534	46	3755453	0.00122489	0	3239635
Regulation and Cell signaling	Proteolytic pathway	Regulatory Intramembrane Proteolysis Pathways	0.00323052	0.0413506	0.600512	0.060589	0.029076	0.0292523	0.0138531	0.000628211	0.000844814	1359	1975532	0.0687916	1545	2235919	0.0690991	2294	2635357	0.087047	810	1523618	0.0531629	1682	1606468	0.104702	1719	2831286	0.0607145	1741	2411050	0.0722092	1078	3644928	0.0295753	0	1811301	0	1617	2999919	0.0539015	995	3240296	0.0307071	441	3755453	0.0117429	983	3239635
Cofactors, Vitamins, Prosthetic Groups, Pigments	Quinone cofactors	Ubiquinone Biosynthesis	0.00202538	0.0414798	0.721415	0	0	0.0008517	0.000444677	1.13201e-05	1.60176e-05	0	1975532	0	0	2235919	0	0	2635357	0	0	1523618	0	0	1606468	0	0	2831286	0	0	2411050	0	0	3644928	0	0	1811301	0	42	2999919	0.00140004	40	3240296	0.00123446	0	3755453	0	28	3239635
Stress Response	Osmotic stress	Choline and Betaine Uptake and Betaine Biosynthesis	0.00271661	0.0415196	0.530175	0.526278	0.311053	1.14973	0.131909	0.730714	0.213116	15827	1975532	0.801151	19663	2235919	0.879415	1105	2635357	0.0419298	4977	1523618	0.326657	565	1606468	0.0351703	19646	2831286	0.69389	18553	2411050	0.769499	27892	3644928	0.765228	7672	1811301	0.423563	33882	2999919	1.12943	29599	3240296	0.913466	44667	3755453	1.18939	37044	3239635
RNA Metabolism	Transcription	RNA polymerase archaeal	0.00321615	0.0416878	0.54573	0.0149646	0.0103094	9.77277e-05	0.000218526	0.0226631	0.00785003	268	1975532	0.013566	570	2235919	0.0254929	0	2635357	0	165	1523618	0.0108295	32	1606468	0.00199195	592	2831286	0.0209092	634	2411050	0.0262956	1060	3644928	0.0290815	118	1811301	0.00651465	0	2999919	0	19	3240296	0.000586366	0	3755453	0	0	3239635
Carbohydrates	Monosaccharides	Xylose utilization	0.00339264	0.0423666	0.652869	0.317309	0.0550742	0.181654	0.0396421	0.332701	0.0399011	4636	1975532	0.234671	6311	2235919	0.282255	6583	2635357	0.249795	4798	1523618	0.314908	5221	1606468	0.324999	9194	2831286	0.324729	9824	2411050	0.407457	11644	3644928	0.319458	7200	1811301	0.397504	5740	2999919	0.191338	8293	3240296	0.255933	5670	3755453	0.15098	5968	3239635
Potassium metabolism	Hyperosmotic potassium uptake	Hyperosmotic potassium uptake	0.00338882	0.0428414	0.421415	0.000202477	0.000572692	0.00419529	0.00153371	0.00279253	0.00335495	36	1975532	0.00182229	0	2235919	0	0	2635357	0	0	1523618	0	0	1606468	0	0	2831286	0	0	2411050	0	0	3644928	0	0	1811301	0	176	2999919	0.00586683	54	3240296	0.00166651	143	3755453	0.0038078	96	3239635
Virulence, Disease and Defense	Streptococcus agalactiae virulome	Streptococcus agalactiae virulome	0.00348191	0.0429576	0.550479	0.0523327	0.0296426	0.147623	0.0209665	0.0843189	0.0520885	2255	1975532	0.114146	984	2235919	0.0440087	2466	2635357	0.0935737	493	1523618	0.0323572	434	1606468	0.0270158	1570	2831286	0.0554518	775	2411050	0.0321437	1790	3644928	0.0491093	420	1811301	0.0231878	3938	2999919	0.13127	3920	3240296	0.120977	6190	3755453	0.164827	4523	3239635
Cell Wall and Capsule	Capsular and extracellular polysacchrides	Colanic acid biosynthesis	0.00367817	0.0432925	0.50089	0.110849	0.0140353	0.0776158	0.00580444	0.108689	0.0204779	1661	1975532	0.0840786	2438	2235919	0.109038	2959	2635357	0.112281	1789	1523618	0.117418	2215	1606468	0.13788	2749	2831286	0.0970937	2895	2411050	0.120072	3980	3644928	0.109193	2003	1811301	0.110583	2280	2999919	0.0760021	2727	3240296	0.084159	2602	3755453	0.0692859	2447	3239635
Nitrogen Metabolism	Nitrosative stress	Nitrosative stress	0.00373163	0.0434226	0.567811	0.0488344	0.00921022	0.0337286	0.00503743	0.0260122	0.010231	1031	1975532	0.0521885	1170	2235919	0.0523275	1521	2635357	0.0577151	711	1523618	0.0466652	993	1606468	0.0618126	1304	2831286	0.0460568	1250	2411050	0.0518446	1566	3644928	0.0429638	506	1811301	0.0279357	1105	2999919	0.0368343	797	3240296	0.0245965	1237	3755453	0.0329388	1084	3239635
Virulence, Disease and Defense	Resistance to antibiotics and toxic compounds	Zinc resistance	0.00362286	0.0436448	0.48698	0.202785	0.0308109	0.285781	0.0305689	0.260875	0.0496172	4330	1975532	0.219181	5618	2235919	0.251261	4970	2635357	0.188589	3029	1523618	0.198803	3483	1606468	0.216811	5417	2831286	0.191326	4979	2411050	0.206508	8048	3644928	0.2208	2387	1811301	0.131784	8072	2999919	0.269074	8250	3240296	0.254606	11029	3755453	0.29368	8853	3239635
Carbohydrates	One-carbon Metabolism	One-carbon metabolism by tetrahydropterines	0.00366757	0.0436697	0.359494	0.0886403	0.0326448	0.0431628	0.00786429	0.0840236	0.0280188	1988	1975532	0.100631	1470	2235919	0.0657448	3753	2635357	0.14241	1447	1523618	0.0949713	784	1606468	0.0488027	1625	2831286	0.0573944	1838	2411050	0.0762323	2520	3644928	0.0691372	2580	1811301	0.142439	842	2999919	0.0280674	1218	3240296	0.0375892	1744	3755453	0.0464391	1569	3239635
Cell Wall and Capsule	Capsular and extracellular polysacchrides	Exopolysaccharide Biosynthesis	0.00359094	0.0437753	0.680307	0.00558942	0.00813245	0.0283749	0.00870975	0.00343327	0.00373576	119	1975532	0.00602369	20	2235919	0.000894487	137	2635357	0.00519854	0	1523618	0	40	1606468	0.00248993	198	2831286	0.00699329	0	2411050	0	1002	3644928	0.0274903	22	1811301	0.0012146	754	2999919	0.025134	423	3240296	0.0130544	1247	3755453	0.033205	924	3239635
Protein Metabolism	Protein biosynthesis	Ribosome LSU chloroplast	0.00380779	0.0438109	0.517653	0.00705217	0.00318438	0.00103427	0.000556649	0.003966	0.00224357	193	1975532	0.00976952	77	2235919	0.00344377	184	2635357	0.00698198	100	1523618	0.00656332	131	1606468	0.00815454	195	2831286	0.00688733	33	2411050	0.0013687	261	3644928	0.00716064	238	1811301	0.0131397	10	2999919	0.000333342	21	3240296	0.000648089	31	3755453	0.000825466	31	3239635
RNA Metabolism	RNA processing and modification	Ribonuclease P archaeal and eukaryal	0.00400539	0.0455725	0.436341	0.000277402	0.000784612	0.00312402	0.000486976	0.0014147	0.00226275	0	1975532	0	0	2235919	0	0	2635357	0	0	1523618	0	0	1606468	0	0	2831286	0	0	2411050	0	91	3644928	0.00249662	0	1811301	0	88	2999919	0.00293341	71	3240296	0.00219116	123	3755453	0.00327524	119	3239635
Stress Response	Oxidative stress	Rubrerythrin	0.00415216	0.0467232	0.615684	0.0106752	0.0191496	0.0730652	0.0299736	0.012348	0.0158453	86	1975532	0.00435326	251	2235919	0.0112258	68	2635357	0.0025803	0	1523618	0	50	1606468	0.00311242	134	2831286	0.00473283	103	2411050	0.004272	2340	3644928	0.0641988	29	1811301	0.00160106	2198	2999919	0.0732686	1488	3240296	0.0459217	4206	3755453	0.111997	3376	3239635
Carbohydrates	Central carbohydrate metabolism	Methylglyoxal Metabolism	0.00423384	0.0471245	0.5466	0.0247436	0.00821964	0.0115287	0.00616777	0.030259	0.00408114	353	1975532	0.0178686	696	2235919	0.0311281	480	2635357	0.0182139	446	1523618	0.0292724	165	1606468	0.010271	582	2831286	0.020556	717	2411050	0.0297381	974	3644928	0.0267221	705	1811301	0.0389223	479	2999919	0.0159671	159	3240296	0.00490696	364	3755453	0.00969257	348	3239635
Miscellaneous	Plant-Prokaryote DOE project	Single-Rhodanese-domain proteins	0.00443177	0.0487971	0.299209	0.00278317	0.00787199	0.00932925	0.00438439	0.0295052	0.0303316	0	1975532	0	0	2235919	0	0	2635357	0	0	1523618	0	0	1606468	0	0	2831286	0	0	2411050	0	913	3644928	0.0250485	0	1811301	0	387	2999919	0.0129003	155	3240296	0.00478351	308	3755453	0.00820141	248	3239635
Cofactors, Vitamins, Prosthetic Groups, Pigments	Biotin	Biotin biosynthesis	0.00470488	0.0491612	0.497706	0.0112641	0.0218889	0.158315	0.0443375	0.0576212	0.102574	0	1975532	0	0	2235919	0	140	2635357	0.00531237	0	1523618	0	448	1606468	0.0278873	0	2831286	0	0	2411050	0	2485	3644928	0.0681769	0	1811301	0	5580	2999919	0.186005	4462	3240296	0.137703	6738	3755453	0.179419	3487	3239635
Stress Response	Oxidative stress	Glutathione analogs: mycothiol	0.00475535	0.0491867	0.589464	0.0777352	0.0166751	0.0367165	0.0097903	0.0656348	0.01412	1050	1975532	0.0531502	1728	2235919	0.0772837	1930	2635357	0.0732349	1461	1523618	0.0958902	1508	1606468	0.0938705	1797	2831286	0.0634694	1918	2411050	0.0795504	2138	3644928	0.0586569	1893	1811301	0.104511	773	2999919	0.0257674	966	3240296	0.0298121	1075	3755453	0.028625	1374	3239635
Membrane Transport	Transport of Nickel and Cobalt	Transport of Nickel and Cobalt	0.00469738	0.0495888	0.508402	0.0122307	0.0103101	0.0292462	0.00241162	0.032027	0.0109206	468	1975532	0.0236898	262	2235919	0.0117178	1	2635357	3.79455e-05	0	1523618	0	5	1606468	0.000311242	258	2831286	0.00911247	617	2411050	0.0255905	955	3644928	0.0262008	243	1811301	0.0134158	953	2999919	0.0317675	826	3240296	0.0254915	1076	3755453	0.0286517	1055	3239635
Cell Wall and Capsule	Capsular and extracellular polysacchrides	Vibrio Polysaccharide (VPS) Biosynthesis	0.00457001	0.049784	0.588825	0.0252902	0.0204853	0.10148	0.0119968	0.0407768	0.0420812	1104	1975532	0.0558837	912	2235919	0.0407886	1157	2635357	0.043903	440	1523618	0.0288786	180	1606468	0.0112047	77	2831286	0.00271961	0	2411050	0	1568	3644928	0.0430187	22	1811301	0.0012146	2790	2999919	0.0930025	2572	3240296	0.0793755	3885	3755453	0.10345	3722	3239635
Amino Acids and Derivatives	Aromatic amino acids and derivatives	Aromatic amino acid degradation	0.00511113	0.0498457	0.623166	0.0277467	0.00417798	0.0387468	0.00634148	0.0234995	0.00313093	477	1975532	0.0241454	610	2235919	0.0272818	775	2635357	0.0294078	422	1523618	0.0276972	592	1606468	0.036851	692	2831286	0.0244412	768	2411050	0.0318533	918	3644928	0.0251857	414	1811301	0.0228565	1296	2999919	0.0432012	1447	3240296	0.0446564	1392	3755453	0.0370661	1294	3239635
Cell Wall and Capsule	Capsular and extracellular polysacchrides	Rhamnose containing glycans	0.00506707	0.0498911	0.422943	0.315275	0.0499943	0.33941	0.0175943	0.254097	0.0361617	5954	1975532	0.301387	6533	2235919	0.292184	8743	2635357	0.331758	4778	1523618	0.313596	5961	1606468	0.371062	9686	2831286	0.342106	7522	2411050	0.31198	13712	3644928	0.376194	3572	1811301	0.197206	9836	2999919	0.327876	11808	3240296	0.364411	12276	3755453	0.326885	11301	3239635
Clustering-based subsystems	DNA replication cluster 1	DNA replication cluster 1	0.00488048	0.0499762	0.405788	0.193498	0.0384224	0.13284	0.0125738	0.163148	0.0299824	3095	1975532	0.156667	4287	2235919	0.191733	4302	2635357	0.163242	3664	1523618	0.24048	3274	1606468	0.203801	4558	2831286	0.160987	4885	2411050	0.202609	5542	3644928	0.152047	4889	1811301	0.269916	3391	2999919	0.113036	4271	3240296	0.131809	5362	3755453	0.142779	4505	3239635
RNA Metabolism	Transcription	Transcription factors cyanobacterial RpoD-like sigma factors	0.00463677	0.0499795	0.598519	0.0546728	0.0457094	0.175026	0.0393847	0.0606467	0.0446826	1293	1975532	0.0654507	1	2235919	4.47243e-05	1095	2635357	0.0415503	296	1523618	0.0194274	1422	1606468	0.0885172	1385	2831286	0.0489177	246	2411050	0.010203	5837	3644928	0.16014	1047	1811301	0.0578038	6155	2999919	0.205172	6190	3240296	0.191032	6532	3755453	0.173934	7241	3239635
Carbohydrates	CO2 fixation	Calvin-Benson cycle	0.00503427	0.0500495	0.228145	0.416165	0.0716314	0.3078	0.0177999	0.455085	0.179384	8849	1975532	0.44793	11157	2235919	0.498989	9276	2635357	0.351983	8573	1523618	0.562674	5999	1606468	0.373428	9802	2831286	0.346203	8309	2411050	0.344622	14206	3644928	0.389747	7787	1811301	0.429912	8559	2999919	0.285308	9627	3240296	0.297102	12532	3755453	0.333701	10615	3239635
Protein Metabolism	Protein processing and modification	Ubiquitin-like archaeal modifier proteins (SAMPs)	0.00469352	0.0500642	0.643768	0.00276928	0.00133525	4.43799e-06	9.92365e-06	0.00304723	0.000787744	31	1975532	0.0015692	83	2235919	0.00371212	109	2635357	0.00413606	24	1523618	0.0015752	50	1606468	0.00311242	105	2831286	0.00370856	98	2411050	0.00406462	111	3644928	0.00304533	0	1811301	0	0	2999919	0	0	3240296	0	1	3755453	2.66279e-05	0	3239635
Cell Wall and Capsule	Capsular and extracellular polysacchrides	Phosphorylcholine incorporation in LPS	0.00501287	0.0503253	0.53204	0.00748295	0.00374558	1.02871e-05	2.30027e-05	0.0044052	0.00290335	141	1975532	0.00713732	245	2235919	0.0109575	89	2635357	0.00337715	174	1523618	0.0114202	110	1606468	0.00684732	176	2831286	0.00621626	228	2411050	0.00945646	435	3644928	0.0119344	0	1811301	0	0	2999919	0	2	3240296	6.17228e-05	0	3755453	0	0	3239635
Nucleosides and Nucleotides	Hydantoin metabolism	Hydantoin metabolism	0.00521167	0.0503467	0.522454	0.151187	0.0555019	0.233444	0.00890981	0.118652	0.0425031	3353	1975532	0.169726	2728	2235919	0.122008	2855	2635357	0.108334	2274	1523618	0.14925	2135	1606468	0.1329	5562	2831286	0.196448	3260	2411050	0.135211	10061	3644928	0.276027	1282	1811301	0.0707779	6718	2999919	0.223939	7730	3240296	0.238558	8209	3755453	0.218589	7871	3239635
Clustering-based subsystems	Aerotolerance operon in Bacteroides and potentially orthologous operons in other organisms	Aerotolerance operon in Bacteroides and potentially orthologous operons in other organisms	0.00500891	0.0507834	0.449201	0.0319919	0.0166264	0.0572893	0.00439532	0.0551229	0.0136066	704	1975532	0.035636	729	2235919	0.032604	963	2635357	0.0365415	27	1523618	0.0017721	759	1606468	0.0472465	866	2831286	0.0305868	779	2411050	0.0323096	2220	3644928	0.0609066	187	1811301	0.0103241	1560	2999919	0.0520014	2017	3240296	0.0622474	1977	3755453	0.0526434	1890	3239635
Protein Metabolism	Protein biosynthesis	Translation elongation factors eukaryotic and archaeal	0.00552134	0.0513987	0.510507	0.0593974	0.0114462	0.0293788	0.0144912	0.0545931	0.0121422	1075	1975532	0.0544157	1217	2235919	0.0544295	1438	2635357	0.0545657	1131	1523618	0.0742312	1010	1606468	0.0628708	1445	2831286	0.0510369	1383	2411050	0.0573609	1572	3644928	0.0431284	1495	1811301	0.0825374	1111	2999919	0.0370343	0	3240296	0	869	3755453	0.0231397	1254	3239635
Sulfur Metabolism	Organic sulfur assimilation	DMSP breakdown	0.0054777	0.0514602	0.571492	0.0742298	0.0202008	0.0692683	0.00505993	0.116562	0.0206204	846	1975532	0.0428239	1674	2235919	0.0748685	1465	2635357	0.0555902	1349	1523618	0.0885393	1276	1606468	0.0794289	1710	2831286	0.0603966	1979	2411050	0.0820804	2463	3644928	0.0675734	2115	1811301	0.116767	1828	2999919	0.060935	2111	3240296	0.0651484	2785	3755453	0.0741588	2230	3239635
Miscellaneous	Plant-Prokaryote DOE project	Omega-amidase	0.00538268	0.0515127	0.527736	0.000539982	0.00106675	0.00940876	0.00202668	0.0029824	0.00609908	25	1975532	0.00126548	0	2235919	0	0	2635357	0	0	1523618	0	0	1606468	0	7	2831286	0.000247237	0	2411050	0	122	3644928	0.00334712	0	1811301	0	335	2999919	0.011167	321	3240296	0.0099065	266	3755453	0.00708303	411	3239635
Stress Response	Oxidative stress	CoA disulfide thiol-disulfide redox system	0.00547327	0.0518947	0.463535	0.00202623	0.00157359	0.00545285	0.000910468	0.00289493	0.00195411	67	1975532	0.00339149	86	2235919	0.00384629	76	2635357	0.00288386	0	1523618	0	0	1606468	0	83	2831286	0.00293153	35	2411050	0.00145165	136	3644928	0.00373121	0	1811301	0	173	2999919	0.00576682	114	3240296	0.0035182	208	3755453	0.00553861	190	3239635
Protein Metabolism	Protein degradation	Proteasome bacterial	0.00572003	0.0527686	0.538173	0.216461	0.0376699	0.119717	0.0243772	0.20582	0.050781	3774	1975532	0.191037	4826	2235919	0.21584	5197	2635357	0.197203	4722	1523618	0.30992	3706	1606468	0.230692	5561	2831286	0.196413	5641	2411050	0.233964	6340	3644928	0.17394	3607	1811301	0.199139	3965	2999919	0.13217	2693	3240296	0.0831097	4807	3755453	0.128001	4917	3239635
Phages, Prophages, Transposable elements, Plasmids	Phages, Prophages	Phage entry and exit	0.00600767	0.0539636	0.518192	0.111404	0.0534137	0.215125	0.0243165	0.210167	0.0575268	2639	1975532	0.133584	3152	2235919	0.140971	3136	2635357	0.118997	284	1523618	0.0186398	2081	1606468	0.129539	4182	2831286	0.147707	2980	2411050	0.123598	6428	3644928	0.176355	240	1811301	0.0132501	6058	2999919	0.201939	5503	3240296	0.16983	8355	3755453	0.222476	7268	3239635
Cofactors, Vitamins, Prosthetic Groups, Pigments	Tetrapyrroles	Heme and Siroheme Biosynthesis	0.00613027	0.0541155	0.474716	0.112602	0.0173891	0.0761516	0.0070398	0.0974477	0.0194735	1773	1975532	0.089748	2487	2235919	0.111229	2912	2635357	0.110497	2065	1523618	0.135533	2111	1606468	0.131406	2789	2831286	0.0985065	2694	2411050	0.111736	3236	3644928	0.0887809	2463	1811301	0.13598	1968	2999919	0.0656018	2601	3240296	0.0802704	3210	3755453	0.0854757	2225	3239635
Phosphorus Metabolism	Phosphate-binding DING proteins	Phosphate-binding DING proteins	0.00600344	0.0544028	0.518343	0.0113596	0.00914482	0.0283925	0.00942709	0.00401295	0.00897323	399	1975532	0.0201971	365	2235919	0.0163244	598	2635357	0.0226914	0	1523618	0	127	1606468	0.00790554	362	2831286	0.0127857	0	2411050	0	814	3644928	0.0223324	0	1811301	0	1424	2999919	0.0474679	915	3240296	0.0282382	968	3755453	0.0257759	965	3239635
Carbohydrates	Central carbohydrate metabolism	Dehydrogenase complexes	0.00623285	0.0545507	0.527767	0.0244817	0.00929248	0.0432173	0.00783731	0.0176259	0.0113628	696	1975532	0.035231	816	2235919	0.0364951	459	2635357	0.017417	323	1523618	0.0211995	223	1606468	0.0138814	644	2831286	0.0227458	532	2411050	0.0220651	1405	3644928	0.0385467	231	1811301	0.0127533	1149	2999919	0.038301	982	3240296	0.0303059	1950	3755453	0.0519245	1363	3239635
Protein Metabolism	Protein biosynthesis	tRNAs	0.00613027	0.0545861	0.375814	0.193364	0.0386648	0.138161	0.0138666	0.189936	0.0318576	2946	1975532	0.149124	4491	2235919	0.200857	4022	2635357	0.152617	3804	1523618	0.249669	3141	1606468	0.195522	4981	2831286	0.175927	4529	2411050	0.187843	5921	3644928	0.162445	4823	1811301	0.266273	3828	2999919	0.127603	4387	3240296	0.135389	6148	3755453	0.163709	4413	3239635
Amino Acids and Derivatives	Arginine; urea cycle, polyamines	Arginine Deiminase Pathway	0.00598603	0.0547295	0.328744	0.0498715	0.0271511	0.0178223	0.00628439	0.04817	0.0171294	659	1975532	0.0333581	1002	2235919	0.0448138	439	2635357	0.0166581	1237	1523618	0.0811883	581	1606468	0.0361663	1179	2831286	0.0416419	1134	2411050	0.0470335	1327	3644928	0.0364068	2021	1811301	0.111577	354	2999919	0.0118003	244	3240296	0.00753018	691	3755453	0.0183999	670	3239635
Virulence, Disease and Defense	Resistance to antibiotics and toxic compounds	Erythromycin resistance	0.00641516	0.0556706	0.461489	0.000450755	0.000462684	0	0	0.00146539	0.00100562	28	1975532	0.00141734	1	2235919	4.47243e-05	21	2635357	0.000796856	0	1523618	0	9	1606468	0.000560235	0	2831286	0	0	2411050	0	27	3644928	0.000740755	9	1811301	0.00049688	0	2999919	0	0	3240296	0	0	3755453	0	0	3239635
Carbohydrates	Glycoside hydrolases	Predicted carbohydrate hydrolases	0.00656993	0.0565345	0.316418	0.10697	0.0258015	0.0781188	0.00788312	0.111811	0.0207927	1646	1975532	0.0833193	2439	2235919	0.109083	2219	2635357	0.0842011	2548	1523618	0.167234	1633	1606468	0.101652	2481	2831286	0.087628	2634	2411050	0.109247	3265	3644928	0.0895765	2369	1811301	0.13079	2089	2999919	0.0696352	2124	3240296	0.0655496	3194	3755453	0.0850497	2548	3239635
Protein Metabolism	Protein biosynthesis	Translation elongation factor G family	0.00664142	0.0566734	0.438451	0.554589	0.0636951	0.409147	0.0414318	0.517188	0.0940643	9746	1975532	0.493335	13088	2235919	0.585352	15168	2635357	0.575558	8482	1523618	0.556701	10620	1606468	0.661078	14772	2831286	0.521742	14877	2411050	0.617034	15748	3644928	0.432052	9934	1811301	0.548446	12574	2999919	0.419145	14989	3240296	0.462581	15824	3755453	0.421361	13603	3239635
Photosynthesis	Electron transport and photophosphorylation	Photosystem I-type photosynthetic reaction center	0.00673552	0.0570014	0.463021	0.0123721	0.00984053	0.029128	0.00240139	0.0293512	0.0114818	468	1975532	0.0236898	247	2235919	0.0110469	0	2635357	0	58	1523618	0.00380673	0	1606468	0	239	2831286	0.00844139	598	2411050	0.0248025	955	3644928	0.0262008	242	1811301	0.0133606	953	2999919	0.0317675	819	3240296	0.0252755	1076	3755453	0.0286517	1043	3239635
Respiration	Electron donating reactions	Formate dehydrogenase	0.00688538	0.057792	0.295037	0.170486	0.061893	0.097863	0.00397442	0.149771	0.0437928	2117	1975532	0.107161	3558	2235919	0.159129	3159	2635357	0.11987	3444	1523618	0.226041	2600	1606468	0.161846	3785	2831286	0.133685	4020	2411050	0.166732	5104	3644928	0.14003	5794	1811301	0.319881	2719	2999919	0.0906358	3133	3240296	0.0966887	3808	3755453	0.101399	3221	3239635
Miscellaneous	Magnetosome Biomineralization and Function	Magnetosome Biomineralization and Function	0.00705722	0.0587528	0.14475	0.000420676	0.00118985	0.0121216	0.0159468	0.0109941	0.0193777	0	1975532	0	0	2235919	0	0	2635357	0	0	1523618	0	0	1606468	0	0	2831286	0	0	2411050	0	138	3644928	0.00378608	0	1811301	0	172	2999919	0.00573349	67	3240296	0.00206771	281	3755453	0.00748245	94	3239635
Phosphorus Metabolism	Phosphate metabolism	Phosphate metabolism	0.0071641	0.0591616	0.642586	0.186756	0.172518	0.764459	0.063832	0.248957	0.272013	5771	1975532	0.292124	5797	2235919	0.259267	2251	2635357	0.0854154	1220	1523618	0.0800726	1356	1606468	0.0844088	3829	2831286	0.135239	2352	2411050	0.0975509	22458	3644928	0.616144	554	1811301	0.0305858	26267	2999919	0.87559	23967	3240296	0.739655	29598	3755453	0.788134	24321	3239635
Amino Acids and Derivatives	Branched-chain amino acids	Leucine Biosynthesis	0.00728924	0.0597134	0.384901	0.367654	0.111529	0.201504	0.0306145	0.265726	0.0911624	4535	1975532	0.229558	8260	2235919	0.369423	6975	2635357	0.26467	7821	1523618	0.513318	6178	1606468	0.38457	7522	2831286	0.265674	9177	2411050	0.380623	11500	3644928	0.315507	10606	1811301	0.585546	5838	2999919	0.194605	7949	3240296	0.245317	6896	3755453	0.183626	6653	3239635
Cofactors, Vitamins, Prosthetic Groups, Pigments	Folate and pterines	Molybdenum cofactor biosynthesis	0.00772793	0.05995	0.496133	0.0770862	0.00969607	0.0523031	0.00457298	0.0775955	0.0170627	1298	1975532	0.0657038	1813	2235919	0.0810852	2062	2635357	0.0782437	1114	1523618	0.0731154	1478	1606468	0.0920031	1981	2831286	0.0699682	2062	2411050	0.0855229	2238	3644928	0.0614004	1571	1811301	0.0867332	1569	2999919	0.0523014	1807	3240296	0.0557665	1913	3755453	0.0509393	1841	3239635
Cofactors, Vitamins, Prosthetic Groups, Pigments	Riboflavin, FMN, FAD	Riboflavin, FMN and FAD metabolism	0.00781201	0.0601466	0.458937	0.16248	0.0236311	0.118201	0.00910839	0.16602	0.0290969	2591	1975532	0.131155	3641	2235919	0.162841	4128	2635357	0.156639	2595	1523618	0.170318	2936	1606468	0.182761	3946	2831286	0.139371	4091	2411050	0.169677	5044	3644928	0.138384	3825	1811301	0.211174	3332	2999919	0.11107	3794	3240296	0.117088	4424	3755453	0.117802	4265	3239635
Cofactors, Vitamins, Prosthetic Groups, Pigments	Tetrapyrroles	Coenzyme B12 biosynthesis	0.00758978	0.0602476	0.509738	0.085922	0.0320107	0.185013	0.0286556	0.0879291	0.0654284	2505	1975532	0.126801	2092	2235919	0.0935633	1674	2635357	0.0635208	684	1523618	0.0448931	778	1606468	0.0484292	2630	2831286	0.0928907	1786	2411050	0.0740756	5349	3644928	0.146752	1492	1811301	0.0823717	6960	2999919	0.232006	6959	3240296	0.214764	6749	3755453	0.179712	5459	3239635
Clustering-based subsystems	Disulphide related cluster	Disulphide related cluster	0.00772793	0.0604076	0.615259	0.0170181	0.00444447	0.0178616	0.00180428	0.00583464	0.00516408	409	1975532	0.0207033	420	2235919	0.0187842	484	2635357	0.0183656	320	1523618	0.0210026	347	1606468	0.0216002	520	2831286	0.0183662	196	2411050	0.00812924	563	3644928	0.0154461	195	1811301	0.0107657	496	2999919	0.0165338	492	3240296	0.0151838	719	3755453	0.0191455	565	3239635
Miscellaneous	YaaA	YaaA	0.00749708	0.0604489	0.479494	0	0	0.0236299	0.0121131	0.00979128	0.0147322	0	1975532	0	0	2235919	0	0	2635357	0	0	1523618	0	0	1606468	0	0	2831286	0	0	2411050	0	0	3644928	0	0	1811301	0	490	2999919	0.0163338	0	3240296	0	1069	3755453	0.0284653	1095	3239635
Respiration	Formate hydrogenase	Formate hydrogenase	0.00794273	0.0606967	0.46169	0.0770623	0.0164325	0.0490633	0.00332125	0.0678136	0.0116416	1548	1975532	0.0783586	1707	2235919	0.0763444	2500	2635357	0.0948638	1201	1523618	0.0788255	1672	1606468	0.104079	2152	2831286	0.0760079	1995	2411050	0.082744	1915	3644928	0.0525388	902	1811301	0.0497985	1477	2999919	0.0492347	1817	3240296	0.0560751	1771	3755453	0.0471581	1521	3239635
Regulation and Cell signaling	Programmed Cell Death and Toxin-antitoxin Systems	Toxin-antitoxin replicon stabilization systems	0.00770595	0.0606992	0.649628	0.00194823	0.0027638	0.0259987	0.0147694	0.000741329	0.00165766	106	1975532	0.00536564	0	2235919	0	155	2635357	0.00588156	0	1523618	0	0	1606468	0	178	2831286	0.0062869	0	2411050	0	0	3644928	0	0	1811301	0	673	2999919	0.0224339	848	3240296	0.0261704	0	3755453	0	682	3239635
Carbohydrates	Central carbohydrate metabolism	Glycolysis and Gluconeogenesis	0.00758978	0.0607183	0.38578	1.101	0.107272	0.878634	0.0637206	1.07344	0.17378	20274	1975532	1.02626	25565	2235919	1.14338	28034	2635357	1.06376	17601	1523618	1.15521	21187	1606468	1.31886	28891	2831286	1.02042	29108	2411050	1.20727	35354	3644928	0.969951	18183	1811301	1.00386	25113	2999919	0.837123	30179	3240296	0.931366	35521	3755453	0.945851	28946	3239635
Amino Acids and Derivatives	Aromatic amino acids and derivatives	Indole-pyruvate oxidoreductase complex	0.00749185	0.0608862	0.468757	0.00913192	0.0172495	0.0502145	0.00635916	0.0222411	0.0258813	712	1975532	0.0360409	0	2235919	0	0	2635357	0	0	1523618	0	0	1606468	0	0	2831286	0	0	2411050	0	1682	3644928	0.0461463	0	1811301	0	1599	2999919	0.0533014	1290	3240296	0.0398112	2259	3755453	0.0601525	1721	3239635
Metabolism of Aromatic Compounds	Anaerobic degradation of aromatic compounds	Anaerobic benzoate metabolism	0.0081753	0.0620112	0.3614	0.0652298	0.024267	0.0352406	0.011509	0.0671049	0.0134368	1286	1975532	0.0650964	1280	2235919	0.0572472	894	2635357	0.0339233	1292	1523618	0.0847982	616	1606468	0.038345	1535	2831286	0.0542156	1261	2411050	0.0523009	3174	3644928	0.0870799	2066	1811301	0.114062	927	2999919	0.0309008	424	3240296	0.0130852	1396	3755453	0.0371726	1175	3239635
Amino Acids and Derivatives	Aromatic amino acids and derivatives	Bacilysin biosynthesis	0.0089319	0.0622195	0.15575	0	0	0.000154762	0.000172016	0.000143629	0.000272336	0	1975532	0	0	2235919	0	0	2635357	0	0	1523618	0	0	1606468	0	0	2831286	0	0	2411050	0	0	3644928	0	0	1811301	0	0	2999919	0	1	3240296	3.08614e-05	4	3755453	0.000106512	4	3239635
Respiration	ATP synthases	F0F1-type ATP synthase	0.00889539	0.0623896	0.272229	0.30146	0.113519	0.17432	0.00947345	0.270566	0.0852641	3663	1975532	0.185418	6301	2235919	0.281808	5283	2635357	0.200466	6181	1523618	0.405679	4576	1606468	0.284848	6576	2831286	0.232262	7170	2411050	0.297381	9205	3644928	0.252543	10374	1811301	0.572737	4660	2999919	0.155338	5583	3240296	0.172299	6831	3755453	0.181895	5677	3239635
DNA Metabolism	DNA repair	DNA repair, bacterial MutL-MutS system	0.0083224	0.0626628	0.493256	0.0316698	0.0429927	0.169976	0.0348849	0.0833279	0.0883816	1966	1975532	0.0995175	0	2235919	0	387	2635357	0.0146849	0	1523618	0	0	1606468	0	3036	2831286	0.10723	0	2411050	0	2318	3644928	0.0635952	0	1811301	0	5383	2999919	0.179438	3993	3240296	0.123229	4639	3755453	0.123527	5932	3239635
Protein Metabolism	Protein biosynthesis	Translation elongation factors bacterial	0.00851238	0.0627099	0.353077	1.09245	0.209277	0.761028	0.0689771	1.00247	0.229504	16836	1975532	0.852226	25373	2235919	1.13479	24437	2635357	0.927275	18984	1523618	1.24598	19548	1606468	1.21683	25881	2831286	0.914108	28009	2411050	1.16169	31467	3644928	0.863309	27456	1811301	1.51582	22060	2999919	0.735353	26372	3240296	0.813876	30416	3755453	0.809916	25629	3239635
Membrane Transport	Protein secretion system, Type II	Predicted secretion system W clustering with cell division proteins	0.00864234	0.0627642	0.390922	0.0779515	0.0169108	0.0515525	0.00391742	0.0661442	0.0144539	1118	1975532	0.0565924	1728	2235919	0.0772837	1791	2635357	0.0679604	1519	1523618	0.0996969	1508	1606468	0.0938705	1797	2831286	0.0634694	1918	2411050	0.0795504	2137	3644928	0.0586294	1893	1811301	0.104511	1598	2999919	0.0532681	1693	3240296	0.0522483	1945	3755453	0.0517914	1463	3239635
Metabolism of Aromatic Compounds	Benzoate transport and degradation cluster	Benzoate transport and degradation cluster	0.00889539	0.0628199	0.403227	0.036365	0.0153265	0.0892696	0.00899315	0.0537038	0.0454712	1242	1975532	0.0628691	593	2235919	0.0265215	827	2635357	0.0313809	410	1523618	0.0269096	584	1606468	0.036353	662	2831286	0.0233816	768	2411050	0.0318533	2375	3644928	0.065159	414	1811301	0.0228565	2865	2999919	0.0955026	2835	3240296	0.087492	3520	3755453	0.0937304	3163	3239635
Respiration	Soluble cytochromes and functionally related electron carriers	Soluble cytochromes and functionally related electron carriers	0.00910658	0.0630077	0.555246	0.00898981	0.00571415	0.0229637	0.00491794	0.00744165	0.00705921	302	1975532	0.015287	360	2235919	0.0161008	226	2635357	0.00857569	48	1523618	0.0031504	172	1606468	0.0107067	288	2831286	0.0101721	48	2411050	0.00199083	544	3644928	0.0149248	0	1811301	0	604	2999919	0.0201339	478	3240296	0.0147517	950	3755453	0.0252965	866	3239635
Stress Response	Oxidative stress	Glutathionylspermidine and Trypanothione	0.00917643	0.0630649	0.270751	0.00367118	0.00391481	0.0103228	0.00255918	0.015635	0.0144386	151	1975532	0.00764351	104	2235919	0.00465133	2	2635357	7.5891e-05	117	1523618	0.00767909	0	1606468	0	0	2831286	0	0	2411050	0	391	3644928	0.0107272	41	1811301	0.00226357	349	2999919	0.0116336	192	3240296	0.00592538	298	3755453	0.00793513	420	3239635
Virulence, Disease and Defense	Resistance to antibiotics and toxic compounds	Multidrug Resistance Efflux Pumps	0.00851238	0.0631643	0.613903	0.0687379	0.0343125	0.261098	0.019147	0.115081	0.110684	1463	1975532	0.074056	1140	2235919	0.0509857	1144	2635357	0.0434097	1697	1523618	0.11138	517	1606468	0.0321824	853	2831286	0.0301277	1317	2411050	0.0546235	3149	3644928	0.086394	2454	1811301	0.135483	7509	2999919	0.250307	7515	3240296	0.231923	10876	3755453	0.289606	8071	3239635
Clustering-based subsystems	Probably GTP or GMP signaling related	CBSS-176299.4.peg.1292	0.00931846	0.0631928	0.398007	0.0172203	0.0306673	0.13738	0.0617014	0.0412529	0.0922444	60	1975532	0.00303716	0	2235919	0	93	2635357	0.00352893	0	1523618	0	0	1606468	0	2299	2831286	0.0811999	0	2411050	0	2450	3644928	0.0672167	0	1811301	0	6370	2999919	0.212339	5190	3240296	0.160171	5564	3755453	0.148158	1050	3239635
Clustering-based subsystems	Cell Division	Cell Division Cluster	0.00864234	0.0632125	0.449274	0.274671	0.0325021	0.213229	0.00694751	0.259165	0.0348673	5022	1975532	0.25421	6227	2235919	0.278498	6990	2635357	0.265239	4739	1523618	0.311036	4936	1606468	0.307258	6826	2831286	0.241092	7017	2411050	0.291035	7744	3644928	0.21246	5637	1811301	0.311213	6066	2999919	0.202205	7008	3240296	0.216277	8237	3755453	0.219334	7209	3239635
Cofactors, Vitamins, Prosthetic Groups, Pigments	Quinone cofactors	Menaquinone and Phylloquinone Biosynthesis	0.00889539	0.0632561	0.431842	0.0494311	0.0159694	0.121525	0.0508251	0.0519735	0.0422723	953	1975532	0.0482402	1142	2235919	0.0510752	1813	2635357	0.0687952	502	1523618	0.0329479	1121	1606468	0.0697804	1450	2831286	0.0512135	1328	2411050	0.0550797	1922	3644928	0.0527308	272	1811301	0.0150168	4675	2999919	0.155838	3759	3240296	0.116008	2080	3755453	0.0553861	5914	3239635
Secondary Metabolism	Biosynthesis of phenylpropanoids	Suberine biosynthesis	0.00878288	0.0633357	0.508214	0.0084763	0.0158045	0.0466698	0.00555903	0.0189301	0.0213883	712	1975532	0.0360409	1	2235919	4.47243e-05	3	2635357	0.000113837	0	1523618	0	0	1606468	0	4	2831286	0.000141279	0	2411050	0	1456	3644928	0.0399459	0	1811301	0	1353	2999919	0.0451012	1290	3240296	0.0398112	2006	3755453	0.0534157	1722	3239635
Virulence, Disease and Defense	Resistance to antibiotics and toxic compounds	Aminoglycoside adenylyltransferases	0.00928893	0.0634124	0.440795	0.0536768	0.0210192	0.0281475	0.00334621	0.0597677	0.0079388	958	1975532	0.0484933	1387	2235919	0.0620327	1721	2635357	0.0653042	935	1523618	0.0613671	1225	1606468	0.0762542	1604	2831286	0.0566527	1642	2411050	0.0681031	1636	3644928	0.0448843	0	1811301	0	805	2999919	0.0268341	777	3240296	0.0239793	1290	3755453	0.0343501	977	3239635
Miscellaneous	Plant-Prokaryote DOE project	At5g04520 AT1G06240	0.00943074	0.0635334	0.300162	0.16177	0.0340391	0.110719	0.01619	0.11475	0.053143	2711	1975532	0.137229	3689	2235919	0.164988	4193	2635357	0.159106	1695	1523618	0.111248	2735	1606468	0.170249	4265	2831286	0.150638	4332	2411050	0.179673	5157	3644928	0.141484	4371	1811301	0.241318	3172	2999919	0.105736	3705	3240296	0.114341	3051	3755453	0.0812419	3899	3239635
Carbohydrates	Di- and oligosaccharides	Maltose and Maltodextrin Utilization	0.00851238	0.0636254	0.551031	0.421824	0.0809948	0.609789	0.0611565	0.44514	0.0725091	11527	1975532	0.583488	8633	2235919	0.386105	10217	2635357	0.387689	5805	1523618	0.381001	4831	1606468	0.300722	13201	2831286	0.466255	8244	2411050	0.341926	17665	3644928	0.484646	8415	1811301	0.464583	16933	2999919	0.564449	17560	3240296	0.541926	25812	3755453	0.687321	17852	3239635
Protein Metabolism	Protein folding	GroEL GroES	0.00889539	0.0636985	0.374242	0.166564	0.02889	0.109531	0.0130925	0.160903	0.0468108	2523	1975532	0.127712	4091	2235919	0.182967	4018	2635357	0.152465	2798	1523618	0.183642	3177	1606468	0.197763	3525	2831286	0.124502	4136	2411050	0.171544	5337	3644928	0.146423	3841	1811301	0.212058	3185	2999919	0.10617	3450	3240296	0.106472	4601	3755453	0.122515	3754	3239635
Carbohydrates	Fermentation	Fermentations: Lactate	0.0098693	0.0639631	0.405218	0.459797	0.0894431	0.288932	0.0482405	0.418387	0.110204	8906	1975532	0.450815	9292	2235919	0.415579	11815	2635357	0.448326	9595	1523618	0.629751	6139	1606468	0.382143	12733	2831286	0.449725	10348	2411050	0.429191	12259	3644928	0.33633	10801	1811301	0.596312	7402	2999919	0.24674	6957	3240296	0.214703	13195	3755453	0.351356	10333	3239635
Clustering-based subsystems	Oxidative stress	CoA-disulfide reductase (EC 1.8.1.14) containing cluster	0.00995512	0.0641135	0.5524	0.0371741	0.0101931	0.0386197	0.00594684	0.0139444	0.0117413	1027	1975532	0.051986	852	2235919	0.0381051	990	2635357	0.0375661	645	1523618	0.0423334	718	1606468	0.0446943	1225	2831286	0.0432666	584	2411050	0.0242218	1306	3644928	0.0358306	300	1811301	0.0165627	994	2999919	0.0331342	971	3240296	0.0299664	1424	3755453	0.0379182	1303	3239635
Cell Wall and Capsule	Capsular and extracellular polysacchrides	Capsular Polysaccharide (CPS) of Campylobacter	0.00986076	0.0643148	0.478109	1.60731e-05	3.11341e-05	0.000482988	0.000300182	0.000167381	0.000228477	0	1975532	0	2	2235919	8.94487e-05	0	2635357	0	0	1523618	0	0	1606468	0	0	2831286	0	0	2411050	0	0	3644928	0	1	1811301	5.52089e-05	13	2999919	0.000433345	11	3240296	0.000339475	33	3755453	0.000878722	27	3239635
Secondary Metabolism	Bacterial cytostatics, differentiation factors and antibiotics	2-isocapryloyl-3R-hydroxymethyl-gamma-butyrolactone and other bacterial morphogens	0.00975603	0.0644527	0.295952	0.271379	0.0578747	0.20692	0.0114625	0.270408	0.0426757	4294	1975532	0.217359	5897	2235919	0.263739	6155	2635357	0.233555	5575	1523618	0.365905	4442	1606468	0.276507	6320	2831286	0.22322	6701	2411050	0.277929	7646	3644928	0.209771	6782	1811301	0.374427	5662	2999919	0.188738	6535	3240296	0.201679	8253	3755453	0.21976	6776	3239635
Miscellaneous	Plant-Prokaryote DOE project	Experimental-PTPS	0.00963925	0.0645137	0.508486	0.000288776	0.000575642	5.55571e-06	1.24229e-05	0.00216579	0.00151141	34	1975532	0.00172106	0	2235919	0	0	2635357	0	0	1523618	0	0	1606468	0	0	2831286	0	0	2411050	0	32	3644928	0.000877932	0	1811301	0	1	2999919	3.33342e-05	0	3240296	0	0	3755453	0	0	3239635
Miscellaneous	Plant-Prokaryote DOE project	DOE COG3533	0.00984796	0.064643	0.346687	0.291527	0.085112	0.171706	0.0207939	0.234887	0.0709716	3847	1975532	0.194732	6751	2235919	0.301934	5196	2635357	0.197165	5767	1523618	0.378507	4618	1606468	0.287463	6537	2831286	0.230884	7120	2411050	0.295307	9488	3644928	0.260307	8648	1811301	0.477447	4910	2999919	0.163671	6197	3240296	0.191248	6162	3755453	0.164081	5776	3239635
Miscellaneous	Plant-Prokaryote DOE project	DOE COG2016	0.00975603	0.0648712	0.334897	0.290508	0.0961878	0.164209	0.0175154	0.212293	0.0768826	3485	1975532	0.176408	6532	2235919	0.292139	5184	2635357	0.19671	6360	1523618	0.417427	4670	1606468	0.2907	5725	2831286	0.202205	7259	2411050	0.301072	9363	3644928	0.256878	8713	1811301	0.481035	4395	2999919	0.146504	6256	3240296	0.193069	5513	3755453	0.1468	5613	3239635
Protein Metabolism	Protein biosynthesis	Ribosome SSU eukaryotic and archaeal	0.0104331	0.0663572	0.351165	0.111416	0.0224038	0.0778328	0.00736649	0.102345	0.0216391	1637	1975532	0.0828638	2396	2235919	0.10716	2657	2635357	0.100821	2088	1523618	0.137042	1831	1606468	0.113977	2690	2831286	0.0950098	2620	2411050	0.108666	3523	3644928	0.0966549	2908	1811301	0.160548	1950	2999919	0.0650018	2688	3240296	0.0829554	3259	3755453	0.0867805	2666	3239635
Regulation and Cell signaling	Stringent Response, (p)ppGpp metabolism	Stringent Response, (p)ppGpp metabolism	0.0103713	0.0663763	0.406647	0.0164907	0.0310269	0.118161	0.0573181	0.0316228	0.0707107	0	1975532	0	0	2235919	0	0	2635357	0	0	1523618	0	0	1606468	0	2299	2831286	0.0811999	0	2411050	0	2450	3644928	0.0672167	0	1811301	0	4893	2999919	0.163104	4247	3240296	0.131068	5565	3755453	0.148185	950	3239635
Membrane Transport	Protein translocation across cytoplasmic membrane	Twin-arginine translocation system	6.48874e-05	0.0664447	0.953448	0	0	0.00667849	0.00124719	0	0	0	1975532	0	0	2235919	0	0	2635357	0	0	1523618	0	0	1606468	0	0	2831286	0	0	2411050	0	0	3644928	0	0	1811301	0	194	2999919	0.00646684	157	3240296	0.00484524	310	3755453	0.00825466	177	3239635
Clustering-based subsystems	Biosynthesis of galactoglycans and related lipopolysacharides	CBSS-376686.6.peg.291	0.0106153	0.0670995	0.524968	0.00202881	0.00202604	0.0459983	0.0359474	0	0	85	1975532	0.00430264	104	2235919	0.00465133	38	2635357	0.00144193	50	1523618	0.00328166	0	1606468	0	0	2831286	0	0	2411050	0	167	3644928	0.00458171	0	1811301	0	3062	2999919	0.102069	1961	3240296	0.0605192	1990	3755453	0.0529896	0	3239635
Stress Response	Oxidative stress	Oxidative stress	0.0108476	0.0677315	0.439666	0.847934	0.170604	1.07819	0.0228365	0.743319	0.177731	16575	1975532	0.839015	19686	2235919	0.880443	23901	2635357	0.906936	10754	1523618	0.70582	15679	1606468	0.975992	25008	2831286	0.883274	22130	2411050	0.917857	39251	3644928	1.07687	8064	1811301	0.445205	31294	2999919	1.04316	34695	3240296	1.07074	40115	3755453	1.06818	35765	3239635
Miscellaneous	Plant-Prokaryote DOE project	At4g17370	0.0108476	0.068147	0.253017	0.235864	0.0887195	0.141009	0.00851233	0.186047	0.0660019	4143	1975532	0.209716	3777	2235919	0.168924	5574	2635357	0.211508	6025	1523618	0.39544	2708	1606468	0.168569	6592	2831286	0.232827	4472	2411050	0.185479	5606	3644928	0.153803	7182	1811301	0.396511	4416	2999919	0.147204	4769	3240296	0.147178	4837	3755453	0.128799	4589	3239635
Virulence, Disease and Defense	Resistance to antibiotics and toxic compounds	BlaR1 Family Regulatory Sensor-transducer Disambiguation	0.0115754	0.0685156	0.558895	0.0758088	0.00920147	0.0443148	0.0192604	0.0832464	0.0140723	1307	1975532	0.0661594	1567	2235919	0.070083	2103	2635357	0.0797994	1221	1523618	0.0801382	1418	1606468	0.0882682	2320	2831286	0.0819416	2090	2411050	0.0866842	2516	3644928	0.0690274	1090	1811301	0.0601777	1312	2999919	0.0437345	2424	3240296	0.074808	1613	3755453	0.0429509	1597	3239635
Clustering-based subsystems	USS-DB-4	USS-DB-4	0.0115145	0.0685515	0.442643	0	0	0.0684285	0.0513077	0.0145169	0.0324608	0	1975532	0	0	2235919	0	0	2635357	0	0	1523618	0	0	1606468	0	0	2831286	0	0	2411050	0	0	3644928	0	0	1811301	0	3240	2999919	0.108003	2236	3240296	0.069006	0	3755453	0	4097	3239635
Carbohydrates	Lacto-N-Biose I and Galacto-N-Biose Metabolic Pathway	Lacto-N-Biose I and Galacto-N-Biose Metabolic Pathway	0.0114096	0.0687258	0.515587	0.106721	0.05006	0.166631	0.0111786	0.067863	0.0280702	1769	1975532	0.0895455	1020	2235919	0.0456188	2440	2635357	0.0925871	1360	1523618	0.0892612	1717	1606468	0.10688	3216	2831286	0.113588	1054	2411050	0.0437154	7321	3644928	0.200854	3232	1811301	0.178435	4420	2999919	0.147337	5623	3240296	0.173534	5881	3755453	0.156599	5623	3239635
Clustering-based subsystems	recX and regulatory cluster	CBSS-261594.1.peg.788	0.0114998	0.0688645	0.524578	0.00223705	0.00262321	0.00628399	0.00205661	0.000738208	0.000803909	104	1975532	0.0052644	0	2235919	0	190	2635357	0.00720965	9	1523618	0.000590699	14	1606468	0.000871477	143	2831286	0.00505071	13	2411050	0.000539184	0	3644928	0	11	1811301	0.000607298	160	2999919	0.00533348	155	3240296	0.00478351	222	3755453	0.0059114	123	3239635
Nucleosides and Nucleotides	dNTP triphosphohydrolase protein family	dNTP triphosphohydrolase protein family	0.0121224	0.0689631	0.441789	0.0189607	0.0072872	0.00882756	0.00568885	0.0223246	0.00393407	252	1975532	0.0127561	524	2235919	0.0234356	384	2635357	0.0145711	371	1523618	0.0243499	111	1606468	0.00690957	416	2831286	0.014693	544	2411050	0.0225628	673	3644928	0.018464	596	1811301	0.0329045	396	2999919	0.0132004	124	3240296	0.00382681	259	3755453	0.00689664	218	3239635
Carbohydrates	Organic acids	Glycerate metabolism	0.0111177	0.0689971	0.132398	0.000324394	0.00038109	0.00212303	0.000715241	0.00182488	0.00385298	12	1975532	0.000607431	23	2235919	0.00102866	18	2635357	0.000683019	0	1523618	0	0	1606468	0	17	2831286	0.000600434	0	2411050	0	0	3644928	0	0	1811301	0	62	2999919	0.00206672	20	3240296	0.000617228	92	3755453	0.00244977	87	3239635
Respiration	Electron donating reactions	H2:CoM-S-S-HTP oxidoreductase	0.0118031	0.0690649	0.265493	0.132511	0.0505667	0.0758621	0.00537193	0.12156	0.0416354	1591	1975532	0.0805353	2757	2235919	0.123305	2260	2635357	0.0857569	2738	1523618	0.179704	1991	1606468	0.123936	2924	2831286	0.103275	3151	2411050	0.13069	4102	3644928	0.11254	4580	1811301	0.252857	1957	2999919	0.0652351	2450	3240296	0.0756104	3024	3755453	0.0805229	2499	3239635
Carbohydrates	Central carbohydrate metabolism	Glycolysis and Gluconeogenesis, including Archaeal enzymes	0.0114096	0.0691324	0.368854	0.821204	0.091334	0.651108	0.04557	0.80402	0.135187	15174	1975532	0.768097	18578	2235919	0.830889	21372	2635357	0.810972	13216	1523618	0.867409	16246	1606468	1.01129	21871	2831286	0.772476	21823	2411050	0.905124	26620	3644928	0.73033	12575	1811301	0.694252	18431	2999919	0.614383	21746	3240296	0.671112	26641	3755453	0.709395	21426	3239635
Phages, Prophages, Transposable elements, Plasmids	Phages, Prophages	Staphylococcal phi-Mu50B-like prophages	0.0123609	0.0691669	0.405923	0.354425	0.0395951	0.279296	0.0152227	0.357591	0.059385	6888	1975532	0.348666	8319	2235919	0.372062	9057	2635357	0.343673	5633	1523618	0.369712	6576	1606468	0.409345	9786	2831286	0.345638	9899	2411050	0.410568	11047	3644928	0.303079	5200	1811301	0.287086	7543	2999919	0.25144	9295	3240296	0.286857	11202	3755453	0.298286	9357	3239635
RNA Metabolism	Transcription	Transcription initiation, bacterial sigma factors	0.0124324	0.0691892	0.482427	0.132947	0.0380942	0.208685	0.0500665	0.123691	0.0144159	1867	1975532	0.0945062	3235	2235919	0.144683	4846	2635357	0.183884	1909	1523618	0.125294	3357	1606468	0.208968	2861	2831286	0.101049	3220	2411050	0.133552	4006	3644928	0.109906	1715	1811301	0.0946833	6783	2999919	0.226106	9475	3240296	0.292412	7726	3755453	0.205728	7396	3239635
DNA Metabolism	YcfH	YcfH	0.0123069	0.0692433	0.358749	0.00073285	0.00153747	0.00249885	0.00156327	0	0	0	1975532	0	0	2235919	0	0	2635357	0	0	1523618	0	0	1606468	0	0	2831286	0	0	2411050	0	174	3644928	0.00477376	33	1811301	0.00182189	48	2999919	0.00160004	0	3240296	0	87	3755453	0.00231663	141	3239635
Protein Metabolism	Protein biosynthesis	tRNA aminoacylation, Val	0.012044	0.0692866	0.28048	0.238653	0.0533118	0.17019	0.017155	0.206897	0.051883	3677	1975532	0.186127	5357	2235919	0.239588	5069	2635357	0.192346	4462	1523618	0.292856	3864	1606468	0.240528	5722	2831286	0.202099	5854	2411050	0.242799	7043	3644928	0.193227	6490	1811301	0.358306	4513	2999919	0.150437	5900	3240296	0.182082	6923	3755453	0.184345	5937	3239635
Clustering-based subsystems	CBSS-211586.1.peg.3133	CBSS-211586.1.peg.3133	0.0113739	0.0693268	0.388603	0.000477618	0.000896206	0.00470798	0.00125829	0.00265212	0.00379039	0	1975532	0	0	2235919	0	0	2635357	0	0	1523618	0	0	1606468	0	65	2831286	0.00229578	0	2411050	0	73	3644928	0.00200278	0	1811301	0	140	2999919	0.00466679	97	3240296	0.00299355	121	3755453	0.00322198	176	3239635
Stress Response	SigmaB stress responce regulation	SigmaB stress responce regulation	0.0121224	0.0693484	0.344281	0.106276	0.0372387	0.054365	0.010702	0.0979444	0.0330922	1258	1975532	0.063679	2237	2235919	0.100048	2036	2635357	0.0772571	2386	1523618	0.156601	1795	1606468	0.111736	2247	2831286	0.0793632	2623	2411050	0.108791	2824	3644928	0.0774775	3288	1811301	0.181527	1574	2999919	0.0524681	2209	3240296	0.0681728	1376	3755453	0.0366401	1671	3239635
Protein Metabolism	Protein biosynthesis	tRNA aminoacylation, Ile	0.0113112	0.0693573	0.412457	0.273927	0.0343106	0.201108	0.018401	0.249017	0.0494555	5035	1975532	0.254868	6241	2235919	0.279125	6886	2635357	0.261293	4749	1523618	0.311692	4941	1606468	0.307569	6848	2831286	0.241869	7043	2411050	0.292113	7482	3644928	0.205272	5643	1811301	0.311544	5894	2999919	0.196472	6941	3240296	0.214209	7956	3755453	0.211852	7115	3239635
Clustering-based subsystems	Allophanate hydrolase 2 and Biotin carboxylase cluster	Allophanate hydrolase 2 and Biotin carboxylase cluster	0.012266	0.0693946	0.412109	4.96937e-06	1.40555e-05	0.0155702	0.00869982	0.00515488	0.0115267	0	1975532	0	1	2235919	4.47243e-05	0	2635357	0	0	1523618	0	0	1606468	0	0	2831286	0	0	2411050	0	0	3644928	0	0	1811301	0	555	2999919	0.0185005	477	3240296	0.0147209	861	3755453	0.0229267	0	3239635
Protein Metabolism	Protein biosynthesis	tRNA aminoacylation, Phe	0.0118031	0.0694619	0.405386	0.0792566	0.0115691	0.0568302	0.00478044	0.0757438	0.0158183	1389	1975532	0.0703102	1765	2235919	0.0789385	1827	2635357	0.0693265	1357	1523618	0.0890643	1456	1606468	0.0906336	1896	2831286	0.066966	2101	2411050	0.0871405	2310	3644928	0.0633757	1767	1811301	0.0975542	1559	2999919	0.0519681	1835	3240296	0.0566306	2393	3755453	0.0637207	1922	3239635
Carbohydrates	Aminosugars	(GlcNAc)2 Catabolic Operon	0.0119401	0.0694699	0.174499	0.0878714	0.0837908	0.0232195	0.00306061	0.0837383	0.0540255	561	1975532	0.0283974	1297	2235919	0.0580075	576	2635357	0.0218566	2468	1523618	0.161983	609	1606468	0.0379093	1054	2831286	0.0372269	1795	2411050	0.0744489	2719	3644928	0.0745968	5369	1811301	0.296417	613	2999919	0.0204339	584	3240296	0.018023	873	3755453	0.0232462	845	3239635
Cell Wall and Capsule	Capsular and extracellular polysacchrides	Capsular Polysaccharides Biosynthesis and Assembly	0.011292	0.0696567	0.304481	0.00331668	0.00781002	0.00962771	0.00424845	0.0301547	0.0301594	0	1975532	0	1	2235919	4.47243e-05	0	2635357	0	69	1523618	0.00452869	1	1606468	6.22484e-05	0	2831286	0	4	2411050	0.000165903	913	3644928	0.0250485	0	1811301	0	387	2999919	0.0129003	169	3240296	0.00521557	337	3755453	0.00897362	267	3239635
Protein Metabolism	Protein biosynthesis	tRNA aminoacylation, Glu and Gln	0.012044	0.0696781	0.380063	0.321785	0.0677803	0.214387	0.0215564	0.268856	0.0636267	5174	1975532	0.261904	6178	2235919	0.276307	9076	2635357	0.344394	6411	1523618	0.420775	5248	1606468	0.326679	8945	2831286	0.315934	6925	2411050	0.287219	8092	3644928	0.222007	7985	1811301	0.440843	6166	2999919	0.205539	6592	3240296	0.203438	6744	3755453	0.179579	7101	3239635
RNA Metabolism	RNA processing and modification	rRNA modification Bacteria	0.0133337	0.0726261	0.494451	0.132293	0.0283532	0.195975	0.0353384	0.143669	0.0133561	2785	1975532	0.140975	2349	2235919	0.105057	2808	2635357	0.106551	2152	1523618	0.141243	1833	1606468	0.114101	3102	2831286	0.109562	2871	2411050	0.119077	5796	3644928	0.159015	3533	1811301	0.195053	6303	2999919	0.210106	5218	3240296	0.161035	9120	3755453	0.242847	7197	3239635
Clustering-based subsystems	Clustering-based subsystems	CBSS-280355.3.peg.2835	0.0131332	0.072694	0.42261	0.0660671	0.0147217	0.0485239	0.00298516	0.076344	0.0144971	1132	1975532	0.057301	1652	2235919	0.0738846	2032	2635357	0.0771053	1226	1523618	0.0804664	1221	1606468	0.0760052	1898	2831286	0.0670367	1852	2411050	0.076813	1935	3644928	0.0530875	596	1811301	0.0329045	1485	2999919	0.0495013	1554	3240296	0.0479586	1889	3755453	0.0503002	1472	3239635
DNA Metabolism	DNA phosphorothioation	DNA phosphorothioation	0.0132408	0.0728956	0.462539	5.62436e-06	1.59081e-05	0.00308377	0.00436848	0.00713899	0.00405393	1	1975532	5.06193e-05	0	2235919	0	0	2635357	0	0	1523618	0	0	1606468	0	0	2831286	0	0	2411050	0	0	3644928	0	0	1811301	0	0	2999919	0	314	3240296	0.00969047	0	3755453	0	0	3239635
Virulence, Disease and Defense	Resistance to antibiotics and toxic compounds	Multiple Antibiotic Resistance MAR locus	0.0133241	0.0729618	0.450159	0.0149789	0.0104009	0.038171	0.00937589	0.0277802	0.0124437	565	1975532	0.0285999	37	2235919	0.0016548	784	2635357	0.0297493	187	1523618	0.0122734	133	1606468	0.00827903	764	2831286	0.0269842	102	2411050	0.00423052	226	3644928	0.0062004	305	1811301	0.0168387	956	2999919	0.0318675	755	3240296	0.0233003	2028	3755453	0.0540015	1252	3239635
DNA Metabolism	CRISPs	CRISPRs	0.0137714	0.0746134	0.351508	0.00986004	0.007944	1.55494e-05	2.48429e-05	0.00986988	0.00575775	41	1975532	0.00207539	524	2235919	0.0234356	0	2635357	0	229	1523618	0.01503	71	1606468	0.00441963	442	2831286	0.0156113	4	2411050	0.000165903	584	3644928	0.0160223	217	1811301	0.0119803	2	2999919	6.66685e-05	0	3240296	0	1	3755453	2.66279e-05	0	3239635
Metabolism of Aromatic Compounds	Peripheral pathways for catabolism of aromatic compounds	Biphenyl Degradation	0.013984	0.0753664	0.349274	0.286896	0.0554328	0.203285	0.0335593	0.26963	0.0492694	4747	1975532	0.24029	6310	2235919	0.282211	6271	2635357	0.237956	5731	1523618	0.376144	4594	1606468	0.285969	6703	2831286	0.236748	6843	2411050	0.283818	9009	3644928	0.247165	7096	1811301	0.391763	5043	2999919	0.168105	5651	3240296	0.174398	7909	3755453	0.2106	6532	3239635
Amino Acids and Derivatives	Branched-chain amino acids	Branched-Chain Amino Acid Biosynthesis	0.014321	0.0763784	0.334464	0.640084	0.20398	0.365624	0.0448943	0.506225	0.162271	7943	1975532	0.402069	14671	2235919	0.656151	11257	2635357	0.427153	13336	1523618	0.875285	10296	1606468	0.640909	13298	2831286	0.469681	15927	2411050	0.660584	20515	3644928	0.562837	19310	1811301	1.06608	10441	2999919	0.348043	14027	3240296	0.432893	12527	3755453	0.333568	12240	3239635
Protein Metabolism	Protein biosynthesis	Ribosome LSU eukaryotic and archaeal	0.014321	0.0767783	0.427113	0.46273	0.0631565	0.354617	0.0416788	0.394493	0.0477991	7795	1975532	0.394577	11568	2235919	0.517371	12060	2635357	0.457623	6042	1523618	0.396556	9205	1606468	0.572996	12333	2831286	0.435597	13108	2411050	0.543664	16342	3644928	0.448349	7206	1811301	0.397836	10227	2999919	0.340909	13958	3240296	0.430763	12206	3755453	0.325021	10167	3239635
Membrane Transport	Protein secretion system, Type VII (Chaperone/Usher pathway, CU)	kappa-Fimbriae	0.0148136	0.0785965	0.299661	0	0	8.87598e-06	1.98473e-05	0.000119961	0.000149462	0	1975532	0	0	2235919	0	0	2635357	0	0	1523618	0	0	1606468	0	0	2831286	0	0	2411050	0	0	3644928	0	0	1811301	0	0	2999919	0	0	3240296	0	2	3755453	5.32559e-05	0	3239635
Protein Metabolism	Protein biosynthesis	tRNA aminoacylation, Gly	0.0149869	0.0791062	0.307486	0.146824	0.0209647	0.114003	0.00729897	0.136463	0.0274856	2697	1975532	0.13652	3123	2235919	0.139674	3680	2635357	0.13964	2484	1523618	0.163033	2561	1606468	0.159418	3754	2831286	0.13259	3376	2411050	0.140022	4263	3644928	0.116957	3506	1811301	0.193563	3229	2999919	0.107636	3585	3240296	0.110638	4533	3755453	0.120704	3715	3239635
Amino Acids and Derivatives	Branched-chain amino acids	Isoleucine degradation	0.0150846	0.0792133	0.161486	0.0968566	0.0558908	0.0576302	0.0113283	0.0999994	0.0359914	1050	1975532	0.0531502	1728	2235919	0.0772837	1930	2635357	0.0732349	1461	1523618	0.0958902	1508	1606468	0.0938705	1797	2831286	0.0634694	1918	2411050	0.0795504	3080	3644928	0.084501	4542	1811301	0.250759	1443	2999919	0.0481013	1945	3240296	0.0600254	1699	3755453	0.0452409	1727	3239635
Clustering-based subsystems	Molybdopterin oxidoreductase	CBSS-269799.3.peg.2220	0.0152778	0.0798185	0.136278	0.00281559	0.00444109	0.0011988	0.00125582	3.76309e-06	8.41453e-06	0	1975532	0	35	2235919	0.00156535	2	2635357	7.5891e-05	10	1523618	0.000656332	54	1606468	0.00336141	8	2831286	0.000282557	24	2411050	0.000995417	542	3644928	0.01487	64	1811301	0.00353337	0	2999919	0	16	3240296	0.000493782	113	3755453	0.00300896	92	3239635
RNA Metabolism	RNA processing and modification	tRNA modification Bacteria	0.015786	0.0804224	0.416143	2.25248	0.190826	1.92627	0.109576	2.13272	0.151866	43775	1975532	2.21586	49227	2235919	2.20165	63023	2635357	2.39144	36205	1523618	2.37625	42220	1606468	2.62813	62316	2831286	2.20098	54043	2411050	2.24147	77357	3644928	2.12232	34310	1811301	1.89422	60078	2999919	2.00265	65337	3240296	2.01639	74699	3755453	1.98908	63045	3239635
Amino Acids and Derivatives	Branched-chain amino acids	Valine degradation	0.0159924	0.080671	0.152367	0.0962705	0.0561624	0.0576251	0.0113272	0.0986334	0.0372473	1050	1975532	0.0531502	1728	2235919	0.0772837	1791	2635357	0.0679604	1461	1523618	0.0958902	1508	1606468	0.0938705	1797	2831286	0.0634694	1918	2411050	0.0795504	3080	3644928	0.084501	4542	1811301	0.250759	1443	2999919	0.0481013	1944	3240296	0.0599945	1699	3755453	0.0452409	1727	3239635
Clustering-based subsystems	Two related proteases	CBSS-257314.1.peg.676	0.015786	0.0808245	0.27005	0.145416	0.0383978	0.096956	0.0100723	0.124725	0.0387155	2674	1975532	0.135356	2726	2235919	0.121919	3137	2635357	0.119035	2521	1523618	0.165461	1831	1606468	0.113977	4324	2831286	0.152722	3064	2411050	0.127082	4684	3644928	0.128507	4432	1811301	0.244686	2376	2999919	0.0792021	2892	3240296	0.0892511	3699	3755453	0.0984968	3517	3239635
DNA Metabolism	DNA replication	DNA replication, archaeal	0.0159631	0.0809216	0.347416	0	0	3.51247e-05	4.06857e-05	0	0	0	1975532	0	0	2235919	0	0	2635357	0	0	1523618	0	0	1606468	0	0	2831286	0	0	2411050	0	0	3644928	0	0	1811301	0	3	2999919	0.000100003	1	3240296	3.08614e-05	3	3755453	7.98838e-05	0	3239635
Protein Metabolism	Protein biosynthesis	tRNA aminoacylation, Thr	0.0157519	0.0810551	0.243796	0.231135	0.0674353	0.158489	0.0101068	0.215899	0.0576325	3278	1975532	0.16593	4822	2235919	0.215661	4711	2635357	0.178761	4541	1523618	0.298041	3712	1606468	0.231066	5100	2831286	0.18013	5806	2411050	0.240808	6673	3644928	0.183076	7005	1811301	0.386739	4584	2999919	0.152804	5262	3240296	0.162393	6021	3755453	0.160327	5433	3239635
Amino Acids and Derivatives	Alanine, serine, and glycine	Alanine biosynthesis	0.0157519	0.0814644	0.316917	0.0976279	0.0281649	0.0633882	0.00764847	0.0902277	0.0181318	1209	1975532	0.0611987	2108	2235919	0.0942789	2412	2635357	0.0915246	1903	1523618	0.1249	1676	1606468	0.104328	1965	2831286	0.0694031	2313	2411050	0.0959333	2840	3644928	0.0779165	2883	1811301	0.159167	2154	2999919	0.0718019	1883	3240296	0.058112	2113	3755453	0.0562649	1767	3239635
Clustering-based subsystems	NusA-TFII Cluster	NusA-TFII Cluster	0.0157141	0.0816813	0.266504	0.0168675	0.0477084	0.103885	0.0319398	0.069921	0.0934054	2999	1975532	0.151807	0	2235919	0	0	2635357	0	0	1523618	0	0	1606468	0	0	2831286	0	0	2411050	0	0	3644928	0	0	1811301	0	4608	2999919	0.153604	4357	3240296	0.134463	3003	3755453	0.0799637	2235	3239635
Stress Response	Oxidative stress	Glutathione: Biosynthesis and gamma-glutamyl cycle	0.0164132	0.0823879	0.21315	0.093349	0.0455067	0.128123	0.0237132	0.139493	0.0418277	1881	1975532	0.0952149	1621	2235919	0.0724982	1420	2635357	0.0538826	1076	1523618	0.0706214	1243	1606468	0.0773747	1942	2831286	0.0685907	1719	2411050	0.0712967	4315	3644928	0.118384	3845	1811301	0.212278	5025	2999919	0.167505	4858	3240296	0.149925	4199	3755453	0.111811	3904	3239635
Stress Response	Detoxification	Glutathione-dependent pathway of formaldehyde detoxification	0.0169916	0.0828543	0.33172	0.191688	0.0347859	0.136469	0.0112886	0.175858	0.0424192	3311	1975532	0.1676	4355	2235919	0.194774	4063	2635357	0.154173	3536	1523618	0.232079	3618	1606468	0.225215	4660	2831286	0.16459	4833	2411050	0.200452	5160	3644928	0.141567	4433	1811301	0.244741	3944	2999919	0.13147	4616	3240296	0.142456	5612	3755453	0.149436	4605	3239635
Photosynthesis	Electron transport and photophosphorylation	Photosystem II	0.0172884	0.0831141	0.446592	0.0175428	0.0116011	0.033959	0.00779891	0.0086996	0.0121594	613	1975532	0.0310296	456	2235919	0.0203943	880	2635357	0.0333921	51	1523618	0.0033473	187	1606468	0.0116404	685	2831286	0.024194	63	2411050	0.00261297	985	3644928	0.0270239	77	1811301	0.00425109	1462	2999919	0.0487346	931	3240296	0.0287319	1437	3755453	0.0382644	1031	3239635
Cell Wall and Capsule	Capsular and extracellular polysacchrides	Serotype determining Capsular polysaccharide biosynthesis in Staphylococcus	0.0169793	0.0831907	0.398721	0.0118838	0.00528606	0.0225979	0.00380774	0.0152465	0.00695489	178	1975532	0.00901023	374	2235919	0.0167269	136	2635357	0.00516059	246	1523618	0.0161458	111	1606468	0.00690957	256	2831286	0.00904183	272	2411050	0.0112814	360	3644928	0.00987674	413	1811301	0.0228013	622	2999919	0.0207339	940	3240296	0.0290097	696	3755453	0.0185331	777	3239635
Clustering-based subsystems	CBSS-316273.3.peg.922	CBSS-316273.3.peg.922	0.0171856	0.0834033	0.0534138	0.000329207	0.000873767	0.000252015	0.000211574	0	0	1	1975532	5.06193e-05	0	2235919	0	3	2635357	0.000113837	0	1523618	0	0	1606468	0	0	2831286	0	0	2411050	0	102	3644928	0.00279841	0	1811301	0	2	2999919	6.66685e-05	3	3240296	9.25841e-05	15	3755453	0.000399419	12	3239635
Clustering-based subsystems	YidC containing cluster in LSU rRNA proximity	YidC containing cluster in LSU rRNA proximity	0.0172804	0.0834676	0.344291	0.00124374	0.00351782	0.00830721	0.00146829	0.00655539	0.00668607	0	1975532	0	0	2235919	0	0	2635357	0	0	1523618	0	0	1606468	0	0	2831286	0	0	2411050	0	408	3644928	0.0111936	0	1811301	0	238	2999919	0.00793355	200	3240296	0.00617228	304	3755453	0.0080949	259	3239635
Iron acquisition and metabolism	Campylobacter Iron Metabolism	Campylobacter Iron Metabolism	0.0169725	0.0835569	0.131594	0.00731738	0.0200416	0.0267798	0.00395538	0.0179541	0.0303312	0	1975532	0	0	2235919	0	0	2635357	0	0	1523618	0	0	1606468	0	0	2831286	0	0	2411050	0	2332	3644928	0.0639793	34	1811301	0.0018771	739	2999919	0.024634	692	3240296	0.0213561	1162	3755453	0.0309417	771	3239635
Clustering-based subsystems	Choline bitartrate degradation, putative	CBSS-344610.3.peg.2335	0.0169182	0.083692	0.358108	0.070547	0.0170122	0.0411384	0.00851841	0.0514523	0.022187	914	1975532	0.046266	1631	2235919	0.0729454	1467	2635357	0.0556661	1324	1523618	0.0868984	1206	1606468	0.0750715	1578	2831286	0.0557344	1921	2411050	0.0796748	2164	3644928	0.0593702	1871	1811301	0.103296	1195	2999919	0.0398344	1753	3240296	0.0541	1371	3755453	0.0365069	1423	3239635
Amino Acids and Derivatives	Lysine, threonine, methionine, and cysteine	Threonine degradation	0.016833	0.0840828	0.348584	0.0878624	0.0211889	0.0631561	0.00834457	0.0895515	0.0109573	1330	1975532	0.0673236	1935	2235919	0.0865416	1657	2635357	0.0628757	1829	1523618	0.120043	1426	1606468	0.0887662	1862	2831286	0.0657652	2121	2411050	0.08797	3112	3644928	0.0853789	2284	1811301	0.126097	1942	2999919	0.0647351	2245	3240296	0.0692838	2503	3755453	0.0666497	1886	3239635
Sulfur Metabolism	Organic sulfur assimilation	Taurine Utilization	0.0169182	0.0840983	0.4272	0.0223315	0.00543922	0.0316863	0.00526337	0.0333924	0.00704462	465	1975532	0.023538	499	2235919	0.0223174	604	2635357	0.0229191	288	1523618	0.0189024	507	1606468	0.0315599	639	2831286	0.0225692	617	2411050	0.0255905	864	3644928	0.0237042	179	1811301	0.0098824	1021	2999919	0.0340343	1313	3240296	0.040521	1085	3755453	0.0288913	1057	3239635
Membrane Transport	Transport of Zinc	Transport of Zinc	0.0178949	0.0848351	0.492189	0.00731866	0.0113053	0.0346546	0.00447622	0.0120328	0.0167137	16	1975532	0.000809908	0	2235919	0	196	2635357	0.00743732	8	1523618	0.000525066	7	1606468	0.000435739	50	2831286	0.00176598	0	2411050	0	1210	3644928	0.0331968	393	1811301	0.0216971	1178	2999919	0.0392677	927	3240296	0.0286085	1505	3755453	0.0400751	964	3239635
Protein Metabolism	Protein biosynthesis	Pyrrolysine	0.0183989	0.084867	0.487221	0.000776214	0.00162727	0	0	0.00562425	0.00405129	0	1975532	0	0	2235919	0	51	2635357	0.00193522	0	1523618	0	0	1606468	0	143	2831286	0.00505071	0	2411050	0	0	3644928	0	0	1811301	0	0	2999919	0	0	3240296	0	0	3755453	0	0	3239635
Carbohydrates	Aminosugars	Fructoselysine (Amadori product) utilization pathway	0.0188441	0.0850061	0.356876	0.000632266	0.000377808	6.10899e-05	6.18619e-05	0.000439079	0.000369349	20	1975532	0.00101239	1	2235919	4.47243e-05	1	2635357	3.79455e-05	14	1523618	0.000918865	17	1606468	0.00105822	14	2831286	0.000494475	16	2411050	0.000663611	17	3644928	0.000466402	18	1811301	0.000993761	2	2999919	6.66685e-05	0	3240296	0	2	3755453	5.32559e-05	6	3239635
Miscellaneous	Plant-Prokaryote DOE project	Experimental-Ubiquinone BiosynthesisVDC	0.017874	0.0851299	0.156673	0.000406261	0.000760338	0.0036878	0.00172623	0.0038087	0.00690817	37	1975532	0.00187291	0	2235919	0	47	2635357	0.00178344	0	1523618	0	0	1606468	0	0	2831286	0	0	2411050	0	0	3644928	0	0	1811301	0	195	2999919	0.00650018	115	3240296	0.00354906	61	3755453	0.0016243	59	3239635
Respiration	Electron accepting reactions	Terminal cytochrome C oxidases	0.018811	0.0852323	0.25285	0.00190364	0.00313459	0.0067041	0.000890509	0.0044218	0.00510684	36	1975532	0.00182229	20	2235919	0.000894487	23	2635357	0.000872747	0	1523618	0	0	1606468	0	50	2831286	0.00176598	0	2411050	0	385	3644928	0.0105626	22	1811301	0.0012146	191	2999919	0.00636684	199	3240296	0.00614141	257	3755453	0.00684338	173	3239635
Stress Response	Osmotic stress	Osmoprotectant ABC transporter YehZYXW of Enterobacteriales	0.0183989	0.085251	0.43935	1.42091e-05	2.65947e-05	0	0	0.000180009	0.000160928	0	1975532	0	0	2235919	0	0	2635357	0	1	1523618	6.56332e-05	1	1606468	6.22484e-05	0	2831286	0	0	2411050	0	0	3644928	0	0	1811301	0	0	2999919	0	0	3240296	0	0	3755453	0	0	3239635
Cofactors, Vitamins, Prosthetic Groups, Pigments	Folate and pterines	Folate Biosynthesis	0.0178203	0.085271	0.414433	0.0766158	0.0172867	0.0499104	0.00375003	0.0678299	0.0120801	1569	1975532	0.0794216	1703	2235919	0.0761655	2557	2635357	0.0970267	1184	1523618	0.0777098	1648	1606468	0.102585	2161	2831286	0.0763257	1995	2411050	0.082744	1741	3644928	0.047765	902	1811301	0.0497985	1573	2999919	0.0524347	1849	3240296	0.0570627	1794	3755453	0.0477705	1539	3239635
Carbohydrates	Monosaccharides	Mannose Metabolism	0.0182497	0.0853319	0.295518	0.261598	0.0528523	0.364867	0.0585613	0.32496	0.0919922	6503	1975532	0.329177	6816	2235919	0.304841	7272	2635357	0.27594	3516	1523618	0.230767	4022	1606468	0.250363	8175	2831286	0.288738	5731	2411050	0.237697	10830	3644928	0.297125	2531	1811301	0.139734	10967	2999919	0.365577	9675	3240296	0.298584	14379	3755453	0.382883	10508	3239635
Regulation and Cell signaling	Rcs phosphorelay signal transduction pathway	Rcs phosphorelay signal transduction pathway	0.0186807	0.0853976	0.300483	0.00278118	0.00166578	0.0003006	0.000435642	0.00283299	0.00246076	72	1975532	0.00364459	98	2235919	0.00438299	35	2635357	0.00132809	0	1523618	0	8	1606468	0.000497987	101	2831286	0.00356728	85	2411050	0.00352543	186	3644928	0.00510298	54	1811301	0.00298128	32	2999919	0.0010667	0	3240296	0	0	3755453	0	0	3239635
Protein Metabolism	Protein biosynthesis	Translation termination factors bacterial	0.0183686	0.0854974	0.340516	0.30132	0.0299945	0.24747	0.0147051	0.292609	0.0450743	5464	1975532	0.276584	6562	2235919	0.293481	9253	2635357	0.35111	4720	1523618	0.309789	5470	1606468	0.340499	8344	2831286	0.294707	7696	2411050	0.319197	9369	3644928	0.257042	4881	1811301	0.269475	7330	2999919	0.24434	8444	3240296	0.260593	9843	3755453	0.262099	8422	3239635
Miscellaneous	Plant-Prokaryote DOE project	COG0398	0.0187976	0.08555	0.333439	0.194075	0.0597251	0.196512	0.0433198	0.116646	0.039465	3541	1975532	0.179243	3582	2235919	0.160203	4965	2635357	0.1884	4003	1523618	0.26273	2585	1606468	0.160912	5122	2831286	0.180907	4019	2411050	0.166691	4317	3644928	0.118439	5962	1811301	0.329156	4927	2999919	0.164238	4498	3240296	0.138814	6411	3755453	0.170712	6800	3239635
Cofactors, Vitamins, Prosthetic Groups, Pigments	Folate and pterines	Pterin carbinolamine dehydratase	0.0186533	0.0856547	0.351105	0.000637521	0.000805516	0.00418197	0.00153736	0.002785	0.00336115	52	1975532	0.0026322	17	2235919	0.000760314	0	2635357	0	12	1523618	0.000787599	8	1606468	0.000497987	30	2831286	0.00105959	0	2411050	0	0	3644928	0	0	1811301	0	176	2999919	0.00586683	54	3240296	0.00166651	140	3755453	0.00372791	96	3239635
Amino Acids and Derivatives	Aromatic amino acids and derivatives	Chorismate: Intermediate for synthesis of Tryptophan, PAPA antibiotics, PABA, 3-hydroxyanthranilate and more.	0.0182497	0.0857233	0.373056	0.177236	0.0417804	0.11785	0.0114124	0.144253	0.0301615	2234	1975532	0.113083	3829	2235919	0.171249	3683	2635357	0.139753	3424	1523618	0.224728	2941	1606468	0.183072	3805	2831286	0.134391	4244	2411050	0.176023	7363	3644928	0.202007	4543	1811301	0.250814	3657	2999919	0.121903	4170	3240296	0.128692	3927	3755453	0.104568	4136	3239635
Membrane Transport	Protein translocation across cytoplasmic membrane	HtrA and Sec secretion	0.0182365	0.0860562	0.283956	0.262014	0.0554281	0.210279	0.00864778	0.271511	0.0317525	4104	1975532	0.207742	5898	2235919	0.263784	5843	2635357	0.221716	5025	1523618	0.329807	4226	1606468	0.263062	5925	2831286	0.209269	6704	2411050	0.278053	7650	3644928	0.209881	6789	1811301	0.374813	6548	2999919	0.218273	6540	3240296	0.201833	8253	3755453	0.21976	6777	3239635
Clustering-based subsystems	Clustering-based subsystems	Sporulation-related Hypotheticals	0.019686	0.0865168	0.203191	0.0503814	0.0346084	0.0199049	0.00345037	0.0435552	0.0213887	535	1975532	0.0270813	1075	2235919	0.0480787	361	2635357	0.0136983	1325	1523618	0.0869641	548	1606468	0.0341121	760	2831286	0.0268429	1066	2411050	0.0442131	1488	3644928	0.0408239	2384	1811301	0.131618	465	2999919	0.0155004	490	3240296	0.0151221	783	3755453	0.0208497	672	3239635
Protein Metabolism	Protein folding	Periplasmic disulfide interchange	0.0197714	0.0865208	0.381677	0.463485	0.0578684	0.388355	0.0467126	0.369661	0.0546558	7521	1975532	0.380708	10100	2235919	0.451716	12487	2635357	0.473826	8202	1523618	0.538324	8685	1606468	0.540627	12056	2831286	0.425814	11728	2411050	0.486427	13602	3644928	0.373176	9070	1811301	0.500745	11753	2999919	0.391777	14771	3240296	0.455853	13997	3755453	0.372711	13209	3239635
Respiration	ATP synthases	V-Type ATP synthase	0.0196718	0.0868271	0.322763	0.0721223	0.0262581	0.102774	0.014587	0.101633	0.0195396	1237	1975532	0.062616	1631	2235919	0.0729454	1146	2635357	0.0434856	1331	1523618	0.0873579	895	1606468	0.0557123	1483	2831286	0.052379	1597	2411050	0.0662367	2558	3644928	0.0701797	2503	1811301	0.138188	3252	2999919	0.108403	2368	3240296	0.0730797	4316	3755453	0.114926	3643	3239635
Nucleosides and Nucleotides	Adenosyl nucleosidases	Adenosyl nucleosidases	0.0193849	0.0870619	0.119583	0.00262752	0.00445532	0.00116241	0.00124238	3.76309e-06	8.41453e-06	0	1975532	0	35	2235919	0.00156535	2	2635357	7.5891e-05	7	1523618	0.000459433	47	1606468	0.00292567	3	2831286	0.000105959	26	2411050	0.00107837	543	3644928	0.0148974	46	1811301	0.00253961	0	2999919	0	16	3240296	0.000493782	114	3755453	0.00303559	88	3239635
Miscellaneous	Plant-Prokaryote DOE project	Experimental-COG2515	0.0196718	0.0872029	0.279598	0.0678755	0.0271137	0.038707	0.00512661	0.0673037	0.0203188	788	1975532	0.039888	1496	2235919	0.0669076	1133	2635357	0.0429923	1549	1523618	0.101666	1008	1606468	0.0627463	1311	2831286	0.046304	1688	2411050	0.070011	1978	3644928	0.0542672	2284	1811301	0.126097	1136	2999919	0.0378677	1564	3240296	0.0482672	1286	3755453	0.0342435	1258	3239635
Iron acquisition and metabolism	Hemin transport system	Hemin transport system	0.0195162	0.0872692	0.323918	0.0150763	0.0102471	0.00480473	0.00503312	0.0293973	0.0213462	270	1975532	0.0136672	573	2235919	0.025627	0	2635357	0	166	1523618	0.0108951	42	1606468	0.00261443	592	2831286	0.0209092	634	2411050	0.0262956	1063	3644928	0.0291638	118	1811301	0.00651465	9	2999919	0.000300008	35	3240296	0.00108015	469	3755453	0.0124885	36	3239635
Carbohydrates	Fermentation	Acetoin, butanediol metabolism	0.0204238	0.0875062	0.265595	0.0324061	0.0133773	0.0579279	0.0209077	0.0287344	0.0274888	1123	1975532	0.0568454	875	2235919	0.0391338	1072	2635357	0.0406776	360	1523618	0.023628	298	1606468	0.01855	1263	2831286	0.0446087	546	2411050	0.0226457	1196	3644928	0.0328127	231	1811301	0.0127533	1227	2999919	0.0409011	1095	3240296	0.0337932	2762	3755453	0.0735464	1529	3239635
RNA Metabolism	RNA processing and modification	Wyeosine-MimG Biosynthesis	0.0196718	0.0875821	0.333582	0.0617028	0.0146499	0.0410594	0.00858364	0.0432144	0.0162656	1215	1975532	0.0615024	1537	2235919	0.0687413	1739	2635357	0.0659873	442	1523618	0.0290099	1287	1606468	0.0801136	1715	2831286	0.0605732	1939	2411050	0.0804214	1994	3644928	0.0547062	983	1811301	0.0542704	1567	2999919	0.0522347	1070	3240296	0.0330217	1467	3755453	0.0390632	1723	3239635
Clustering-based subsystems	CBSS-138119.3.peg.2719	CBSS-138119.3.peg.2719	0.0203821	0.0876945	0.32602	0.0168675	0.0477084	0.0991184	0.0256858	0.0562347	0.0661761	2999	1975532	0.151807	0	2235919	0	0	2635357	0	0	1523618	0	0	1606468	0	0	2831286	0	0	2411050	0	0	3644928	0	0	1811301	0	3750	2999919	0.125003	4357	3240296	0.134463	3003	3755453	0.0799637	2235	3239635
Miscellaneous	Plant-Prokaryote DOE project	At5g63420	0.0206014	0.0878994	0.259678	0.227713	0.0648054	0.149894	0.00824789	0.191193	0.0636426	4477	1975532	0.226622	3777	2235919	0.168924	6001	2635357	0.227711	5154	1523618	0.338274	2706	1606468	0.168444	7027	2831286	0.248191	4468	2411050	0.185313	5604	3644928	0.153748	6017	1811301	0.332192	4469	2999919	0.148971	4884	3240296	0.150727	5352	3755453	0.142513	4842	3239635
Photosynthesis	Electron transport and photophosphorylation	Photosystem I	0.0203797	0.0880539	0.283219	0.014237	0.00942647	0.0312541	0.00952289	0.0135105	0.0178423	332	1975532	0.0168056	452	2235919	0.0202154	206	2635357	0.00781678	231	1523618	0.0151613	118	1606468	0.00734531	172	2831286	0.00607498	148	2411050	0.0061384	1356	3644928	0.0372024	206	1811301	0.011373	1501	2999919	0.0500347	1171	3240296	0.0361387	1060	3755453	0.0282256	831	3239635
Carbohydrates	Aminosugars	Chitin and N-acetylglucosamine utilization	0.0203209	0.0881722	0.341931	0.186815	0.0719716	0.305975	0.0403057	0.250584	0.0857808	4598	1975532	0.232747	4642	2235919	0.20761	5842	2635357	0.221678	1447	1523618	0.0949713	3638	1606468	0.22646	6982	2831286	0.246602	4463	2411050	0.185106	8802	3644928	0.241486	447	1811301	0.0246784	9169	2999919	0.305642	7397	3240296	0.228282	12121	3755453	0.322757	9812	3239635
Carbohydrates	Aminosugars	N-Acetyl-Galactosamine and Galactosamine Utilization	0.0203209	0.0885474	0.247027	0.185484	0.0987284	0.292971	0.0253114	0.24389	0.0799088	4127	1975532	0.208906	5791	2235919	0.258999	5584	2635357	0.211888	76	1523618	0.00498813	4199	1606468	0.261381	6272	2831286	0.221525	6028	2411050	0.250016	9062	3644928	0.248619	55	1811301	0.00303649	8197	2999919	0.273241	8156	3240296	0.251705	12122	3755453	0.322784	9357	3239635
Carbohydrates	Monosaccharides	Hexose Phosphate Uptake System	0.0210978	0.0896438	0.401483	0.0178944	0.00495506	0.0107628	0.00316344	0.0124714	0.00238566	508	1975532	0.0257146	430	2235919	0.0192315	563	2635357	0.0213633	211	1523618	0.0138486	346	1606468	0.0215379	461	2831286	0.0162824	483	2411050	0.0200328	556	3644928	0.0152541	141	1811301	0.00778446	417	2999919	0.0139004	502	3240296	0.0154924	251	3755453	0.00668361	354	3239635
Respiration	Electron donating reactions	Na(+)-translocating NADH-quinone oxidoreductase and rnf-like group of electron transport complexes	0.0215595	0.090479	0.372848	0.246635	0.0381015	0.192204	0.0115747	0.219265	0.0267633	4586	1975532	0.23214	5487	2235919	0.245402	5722	2635357	0.217124	4401	1523618	0.288852	3848	1606468	0.239532	5357	2831286	0.189207	5917	2411050	0.245412	8517	3644928	0.233667	5948	1811301	0.328383	5868	2999919	0.195605	6419	3240296	0.198099	7177	3755453	0.191109	6058	3239635
Cofactors, Vitamins, Prosthetic Groups, Pigments	Riboflavin, FMN, FAD	Flavodoxin	0.0214888	0.0905538	0.432517	0.00085976	0.00208076	0.00538683	0.00101829	0.00142514	0.00317114	0	1975532	0	4	2235919	0.000178897	3	2635357	0.000113837	1	1523618	6.56332e-05	10	1606468	0.000622484	1	2831286	3.53196e-05	0	2411050	0	245	3644928	0.00672167	0	1811301	0	152	2999919	0.0050668	138	3240296	0.00425887	208	3755453	0.00553861	182	3239635
Regulation and Cell signaling	cAMP signaling in bacteria	cAMP signaling in bacteria	0.0214508	0.0907672	0.200624	0.14844	0.0550589	0.119285	0.0230366	0.172577	0.0245267	2945	1975532	0.149074	3693	2235919	0.165167	4295	2635357	0.162976	3008	1523618	0.197425	2995	1606468	0.186434	4524	2831286	0.159786	4223	2411050	0.175152	5101	3644928	0.139948	0	1811301	0	4225	2999919	0.140837	2694	3240296	0.0831406	4362	3755453	0.116151	4602	3239635
Virulence, Disease and Defense	Adhesion	Adhesion of Campylobacter	0.02194	0.0913274	0.332985	0.00223947	0.00404151	0.00923975	0.00437732	0.00263586	0.00484793	2	1975532	0.000101239	0	2235919	0	9	2635357	0.00034151	0	1523618	0	5	1606468	0.000311242	5	2831286	0.000176598	0	2411050	0	419	3644928	0.0114954	140	1811301	0.00772925	435	2999919	0.0145004	257	3240296	0.00793137	463	3755453	0.0123287	415	3239635
Sulfur Metabolism	Organic sulfur assimilation	Alkanesulfonates Utilization	0.0223192	0.0914194	0.374375	0.0205225	0.00757013	0.029746	0.00627434	0.0326183	0.00665782	410	1975532	0.0207539	503	2235919	0.0224963	606	2635357	0.022995	295	1523618	0.0193618	421	1606468	0.0262066	641	2831286	0.0226399	640	2411050	0.0265445	864	3644928	0.0237042	0	1811301	0	1025	2999919	0.0341676	1314	3240296	0.0405519	971	3755453	0.0258557	916	3239635
Virulence, Disease and Defense	Adhesion	Adhesins in Staphylococcus	0.0219191	0.0916128	0.29862	0.00363987	0.0100355	0.0105454	0.00411258	0.0253723	0.0224268	0	1975532	0	0	2235919	0	0	2635357	0	0	1523618	0	0	1606468	0	21	2831286	0.000741712	0	2411050	0	1167	3644928	0.0320171	0	1811301	0	464	2999919	0.0154671	306	3240296	0.00944358	481	3755453	0.012808	154	3239635
Secondary Metabolism	Biosynthesis of phenylpropanoids	Lignine biosynthesis	0.0224946	0.0917707	0.324919	0.00208428	0.00123483	0.00169945	0.000522099	0.000510271	0.000785883	14	1975532	0.00070867	58	2235919	0.00259401	35	2635357	0.00132809	35	1523618	0.00229716	15	1606468	0.000933725	33	2831286	0.00116555	59	2411050	0.00244707	183	3644928	0.00502068	41	1811301	0.00226357	38	2999919	0.0012667	34	3240296	0.00104929	79	3755453	0.00210361	81	3239635
Regulation and Cell signaling	Quorum sensing and biofilm formation	Protein YjgK cluster linked to biofilm formation	0.0223192	0.0917865	0.339274	0.0827051	0.0118931	0.0625685	0.00762746	0.0777141	0.0147142	1421	1975532	0.07193	1885	2235919	0.0843054	2049	2635357	0.0777504	1508	1523618	0.0989749	1549	1606468	0.0964227	2098	2831286	0.0741006	2201	2411050	0.091288	2208	3644928	0.0605773	1612	1811301	0.0889968	1706	2999919	0.0568682	2024	3240296	0.0624634	2631	3755453	0.0700581	2280	3239635
Motility and Chemotaxis	Flagellar motility in Prokaryota	Archaeal Flagellum	0.0222752	0.0919749	0.35402	0.0171242	0.0476405	0.10471	0.0248104	0.0578214	0.0664869	3000	1975532	0.151858	0	2235919	0	1	2635357	3.79455e-05	0	1523618	0	0	1606468	0	0	2831286	0	0	2411050	0	81	3644928	0.00222227	0	1811301	0	3861	2999919	0.128703	4487	3240296	0.138475	3272	3755453	0.0871266	2393	3239635
Membrane Transport	Choline Transport	Choline Transport	0.0222641	0.0923014	0.413379	0.00621398	0.00550783	0.0127032	0.00240652	0.0159515	0.00602169	79	1975532	0.00399892	255	2235919	0.0114047	79	2635357	0.0029977	0	1523618	0	0	1606468	0	343	2831286	0.0121146	309	2411050	0.012816	453	3644928	0.0124282	3	1811301	0.000165627	397	2999919	0.0132337	279	3240296	0.00861032	457	3755453	0.012169	401	3239635
Clustering-based subsystems	proteosome related	Cluster-based Subsystem Grouping Hypotheticals - perhaps Proteosome Related	0.0230557	0.0936867	0.276142	0.201131	0.0413746	0.144323	0.0167885	0.183071	0.0476094	2986	1975532	0.151149	4798	2235919	0.214587	4623	2635357	0.175422	3849	1523618	0.252622	3344	1606468	0.208159	4948	2831286	0.174762	5057	2411050	0.209743	5365	3644928	0.147191	5009	1811301	0.276542	4198	2999919	0.139937	4696	3240296	0.144925	6492	3755453	0.172869	4649	3239635
Clustering-based subsystems	CTP synthase (EC 6.3.4.2) cluster	CTP synthase (EC 6.3.4.2) cluster	0.0240757	0.0951874	0.28202	0.183504	0.0364137	0.13814	0.0138712	0.180075	0.0368244	2905	1975532	0.147049	3967	2235919	0.177421	4022	2635357	0.152617	3575	1523618	0.234639	3070	1606468	0.191102	4539	2831286	0.160316	4525	2411050	0.187678	5337	3644928	0.146423	4606	1811301	0.254292	3825	2999919	0.127503	4387	3240296	0.135389	6147	3755453	0.163682	4413	3239635
Clustering-based subsystems	CBSS-393131.3.peg.612	CBSS-393131.3.peg.612	0.0236462	0.0953295	0.2434	0.000659059	0.000645012	0.000995908	0.000736921	0.00012893	0.000161288	38	1975532	0.00192353	6	2235919	0.000268346	33	2635357	0.0012522	5	1523618	0.000328166	6	1606468	0.00037349	40	2831286	0.00141279	5	2411050	0.000207379	0	3644928	0	3	1811301	0.000165627	7	2999919	0.00023334	9	3240296	0.000277752	80	3755453	0.00213024	20	3239635
Fatty Acids, Lipids, and Isoprenoids	Isoprenoids	Carotenoids	0.0240757	0.0955564	0.312349	0.241882	0.043308	0.178041	0.0224935	0.231437	0.0492187	3669	1975532	0.185722	5629	2235919	0.251753	5511	2635357	0.209118	4229	1523618	0.277563	4314	1606468	0.268539	5666	2831286	0.200121	6411	2411050	0.265901	7189	3644928	0.197233	5814	1811301	0.320985	5629	2999919	0.187638	6846	3240296	0.211277	6774	3755453	0.180378	5693	3239635
Virulence, Disease and Defense	Invasion and intracellular resistance	Cytolysin and Lipase operon in Vibrio	0.0236454	0.0957029	0.318048	0.0445526	0.00760373	0.0324129	0.00348583	0.0431691	0.0104492	753	1975532	0.0381163	1048	2235919	0.0468711	972	2635357	0.036883	837	1523618	0.054935	778	1606468	0.0484292	1025	2831286	0.0362026	1140	2411050	0.0472823	1308	3644928	0.0358855	1021	1811301	0.0563683	873	2999919	0.0291008	1001	3240296	0.0308922	1440	3755453	0.0383442	1139	3239635
Phosphorus Metabolism	P uptake (cyanobacteria)	P uptake (cyanobacteria)	0.0240757	0.0959282	0.352988	0.072358	0.013821	0.09738	0.0092817	0.0691511	0.0233358	1330	1975532	0.0673236	1508	2235919	0.0674443	1990	2635357	0.0755116	1111	1523618	0.0729185	856	1606468	0.0532846	2329	2831286	0.0822594	1391	2411050	0.0576927	3779	3644928	0.103678	1288	1811301	0.0711091	2584	2999919	0.0861357	2689	3240296	0.0829862	3966	3755453	0.105606	3292	3239635
DNA Metabolism	DNA recombination	RuvABC plus a hypothetical	0.0239544	0.0961935	0.419191	0.0995217	0.0109662	0.0805913	0.0142133	0.116399	0.022519	1996	1975532	0.101036	2470	2235919	0.110469	3049	2635357	0.115696	1508	1523618	0.0989749	1549	1606468	0.0964227	3173	2831286	0.112069	2201	2411050	0.091288	2943	3644928	0.0807423	1612	1811301	0.0889968	2962	2999919	0.098736	2025	3240296	0.0624943	3560	3755453	0.0947955	2277	3239635
Regulation and Cell signaling	Programmed Cell Death and Toxin-antitoxin Systems	Murein hydrolase regulation and cell death	0.0240624	0.0962495	0.367952	0.0197291	0.049844	0.102432	0.0278458	0.0502872	0.0505487	0	1975532	0	0	2235919	0	280	2635357	0.0106247	0	1523618	0	0	1606468	0	187	2831286	0.00660477	0	2411050	0	5844	3644928	0.160332	0	1811301	0	1452	2999919	0.0484013	3051	3240296	0.0941581	4040	3755453	0.107577	4019	3239635
Clustering-based subsystems	USS-DB-7	USS-DB-7	0.0245184	0.0965646	0.420418	0.0386697	0.0706539	0.167071	0.0278984	0.101997	0.0742421	0	1975532	0	0	2235919	0	0	2635357	0	43	1523618	0.00282223	1	1606468	6.22484e-05	0	2831286	0	3554	2411050	0.147405	6974	3644928	0.191334	116	1811301	0.00640424	5224	2999919	0.174138	6492	3240296	0.200352	4293	3755453	0.114314	5988	3239635
Clustering-based subsystems	Cell Division	CBSS-393130.3.peg.794	0.0253412	0.0986668	0.252646	0.053154	0.0136772	0.0389396	0.00113335	0.0473175	0.00876227	1045	1975532	0.0528971	1190	2235919	0.053222	1786	2635357	0.0677707	933	1523618	0.0612358	856	1606468	0.0532846	1913	2831286	0.0675665	1442	2411050	0.059808	1503	3644928	0.0412354	387	1811301	0.0213659	1118	2999919	0.0372677	1258	3240296	0.0388236	1486	3755453	0.0395691	1226	3239635
Clustering-based subsystems	Probably Ybbk-related hypothetical membrane proteins	CBSS-316057.3.peg.659	0.0252609	0.0987297	0.00582531	0.00906069	0.0253736	0.00617993	0.00543059	0.00653094	0.00926565	13	1975532	0.000658051	0	2235919	0	0	2635357	0	0	1523618	0	1	1606468	6.22484e-05	0	2831286	0	0	2411050	0	0	3644928	0	1464	1811301	0.0808259	113	2999919	0.00376677	111	3240296	0.00342561	164	3755453	0.00436698	108	3239635
RNA Metabolism	Transcription	RNA polymerase II initiation factors	0.0251953	0.0988506	0.319146	0.0148246	0.0105245	0.00471105	0.00510799	0.0292412	0.0214027	268	1975532	0.013566	570	2235919	0.0254929	0	2635357	0	165	1523618	0.0108295	10	1606468	0.000622484	592	2831286	0.0209092	634	2411050	0.0262956	1064	3644928	0.0291912	118	1811301	0.00651465	9	2999919	0.000300008	16	3240296	0.000493782	469	3755453	0.0124885	36	3239635
Metabolism of Aromatic Compounds	Peripheral pathways for catabolism of aromatic compounds	Salicylate ester degradation	0.0257281	0.0994171	0.272885	0.0637013	0.025923	0.0341081	0.00551075	0.0491094	0.019395	707	1975532	0.0357878	1279	2235919	0.0572024	1196	2635357	0.0453828	1368	1523618	0.0897863	994	1606468	0.0618749	1222	2831286	0.0431606	1470	2411050	0.0609693	1992	3644928	0.0546513	2255	1811301	0.124496	924	2999919	0.0308008	1316	3240296	0.0406136	1123	3755453	0.0299032	1140	3239635
Membrane Transport	Protein secretion system, Type III	Type III secretion system orphans	0.025919	0.0997785	0.38341	0.00356739	0.00495628	0.00523696	0.00346145	0.0166625	0.0114569	114	1975532	0.0057706	0	2235919	0	55	2635357	0.002087	0	1523618	0	79	1606468	0.00491762	87	2831286	0.00307281	392	2411050	0.0162585	0	3644928	0	0	1811301	0	0	2999919	0	230	3240296	0.00709812	131	3755453	0.00348826	170	3239635
Amino Acids and Derivatives	Lysine, threonine, methionine, and cysteine	Cysteine Biosynthesis	0.0257281	0.0997937	0.43783	0.0516211	0.0408585	0.125312	0.0163385	0.062067	0.0417676	1030	1975532	0.0521379	886	2235919	0.0396258	429	2635357	0.0162786	1049	1523618	0.0688493	287	1606468	0.0178653	686	2831286	0.0242293	1014	2411050	0.0420564	5759	3644928	0.158	825	1811301	0.0455474	3615	2999919	0.120503	3667	3240296	0.113169	4809	3755453	0.128054	4892	3239635
Clustering-based subsystems	Clustering-based subsystems	CBSS-292415.3.peg.2341	0.0264203	0.101327	0.115869	0.000570092	0.000941222	0.00041368	0.00038138	7.52619e-06	1.68291e-05	0	1975532	0	6	2235919	0.000268346	1	2635357	3.79455e-05	0	1523618	0	7	1606468	0.000435739	6	2831286	0.000211918	4	2411050	0.000165903	114	3644928	0.00312763	16	1811301	0.000883343	2	2999919	6.66685e-05	2	3240296	6.17228e-05	26	3755453	0.000692327	31	3239635
Cell Wall and Capsule	Gram-Negative cell wall components	Vibrio Core Oligosaccharide Biosynthesis	0.0269007	0.102785	0.159535	0.00269588	0.00730387	0.0159272	0.00185834	0.0339562	0.0548398	0	1975532	0	0	2235919	0	11	2635357	0.000417401	0	1523618	0	8	1606468	0.000497987	0	2831286	0	0	2411050	0	851	3644928	0.0233475	0	1811301	0	536	2999919	0.0178671	535	3240296	0.0165108	552	3755453	0.0146986	593	3239635
Regulation and Cell signaling	Orphan regulatory proteins	Orphan regulatory proteins	0.0272526	0.103742	0.368967	0.000334229	0.000325579	5.55571e-06	1.24229e-05	3.76309e-06	8.41453e-06	12	1975532	0.000607431	0	2235919	0	13	2635357	0.000493292	14	1523618	0.000918865	5	1606468	0.000311242	18	2831286	0.000635754	1	2411050	4.14757e-05	0	3644928	0	0	1811301	0	1	2999919	3.33342e-05	0	3240296	0	0	3755453	0	0	3239635
Regulation and Cell signaling	Regulation of virulence	Streptococcus pyogenes virulence regulators	0.0276209	0.104755	0.384567	0.0108504	0.00652979	0.00135887	0.00251799	0.00743444	0.00404621	204	1975532	0.0103263	124	2235919	0.00554582	345	2635357	0.0130912	340	1523618	0.0223153	0	1606468	0	374	2831286	0.0132095	140	2411050	0.0058066	309	3644928	0.00847753	342	1811301	0.0188815	8	2999919	0.000266674	0	3240296	0	0	3755453	0	0	3239635
Carbohydrates	Unknown carbohydrate utilization ( cluster Ydj )	Unknown carbohydrate utilization ( cluster Ydj )	0.0278934	0.105398	0.417136	0.0171781	0.00466473	0.0799914	0.051555	0.0194742	0.0337258	331	1975532	0.016755	429	2235919	0.0191867	483	2635357	0.0183277	261	1523618	0.0171303	412	1606468	0.0256463	601	2831286	0.0212271	270	2411050	0.0111984	584	3644928	0.0160223	165	1811301	0.00910947	3545	2999919	0.11817	2606	3240296	0.0804248	473	3755453	0.012595	4510	3239635
Respiration	Electron donating reactions	Coenzyme F420 hydrogenase	0.0281509	0.105592	0.192628	0.000701771	0.000633735	0.000106022	0.000121718	0.000515669	0.000532411	0	1975532	0	13	2235919	0.000581416	9	2635357	0.00034151	33	1523618	0.0021659	6	1606468	0.00037349	16	2831286	0.000565114	8	2411050	0.000331806	19	3644928	0.000521272	26	1811301	0.00143543	0	2999919	0	3	3240296	9.25841e-05	0	3755453	0	0	3239635
Miscellaneous	Plant-Prokaryote DOE project	At5g37530	0.0280751	0.105695	0.327994	0.213974	0.0449159	0.156052	0.03324	0.224133	0.0402331	3399	1975532	0.172055	4504	2235919	0.201438	4521	2635357	0.171552	4316	1523618	0.283273	3394	1606468	0.211271	5106	2831286	0.180342	5199	2411050	0.215632	6846	3644928	0.187823	5477	1811301	0.302379	5075	2999919	0.169171	4422	3240296	0.136469	5630	3755453	0.149915	4190	3239635
Miscellaneous	Plant-Prokaryote DOE project	COG3533	0.0289389	0.10698	0.362156	0.955805	0.0904427	0.813502	0.0637141	0.917652	0.0742509	15607	1975532	0.790015	22845	2235919	1.02173	25323	2635357	0.960894	13279	1523618	0.871544	17395	1606468	1.08281	25654	2831286	0.90609	25570	2411050	1.06053	32946	3644928	0.903886	18199	1811301	1.00475	25120	2999919	0.837356	30212	3240296	0.932384	29959	3755453	0.797747	23330	3239635
Clustering-based subsystems	LSU ribosomal proteins cluster	LSU ribosomal proteins cluster	0.0287309	0.106983	0.271073	0.127655	0.0231729	0.0972692	0.00818507	0.118858	0.0252749	2091	1975532	0.105845	2860	2235919	0.127912	2788	2635357	0.105792	2425	1523618	0.159161	2309	1606468	0.143731	3126	2831286	0.110409	3255	2411050	0.135003	3532	3644928	0.0969018	2973	1811301	0.164136	2906	2999919	0.0968693	3237	3240296	0.0998983	4034	3755453	0.107417	3308	3239635
Potassium metabolism	pH adaptation potassium efflux system	pH adaptation potassium efflux system	0.0286326	0.107007	0.306683	0.0129668	0.0148899	0.0222472	0.00721162	0.00285619	0.00638663	777	1975532	0.0393312	283	2235919	0.012657	850	2635357	0.0322537	0	1523618	0	0	1606468	0	766	2831286	0.0270548	0	2411050	0	197	3644928	0.00540477	0	1811301	0	480	2999919	0.0160004	440	3240296	0.013579	1127	3755453	0.0300097	566	3239635
Carbohydrates	Monosaccharides	L-Arabinose utilization	0.0289389	0.107368	0.346672	0.34664	0.0575809	0.258145	0.0440078	0.317322	0.0446659	5481	1975532	0.277444	7661	2235919	0.342633	8476	2635357	0.321626	6565	1523618	0.430882	6648	1606468	0.413827	8432	2831286	0.297815	9144	2411050	0.379254	9561	3644928	0.26231	7136	1811301	0.393971	8122	2999919	0.270741	10902	3240296	0.336451	8511	3755453	0.22663	7606	3239635
Cell Wall and Capsule	Gram-Negative cell wall components	Lipopolysaccharide-related cluster in Alphaproteobacteria	0.0292468	0.107729	0.379486	0.0019784	0.00559575	0.0157533	0.00167166	0.0118032	0.0125754	0	1975532	0	0	2235919	0	0	2635357	0	0	1523618	0	0	1606468	0	0	2831286	0	0	2411050	0	649	3644928	0.0178056	0	1811301	0	536	2999919	0.0178671	535	3240296	0.0165108	552	3755453	0.0146986	560	3239635
Amino Acids and Derivatives	Lysine, threonine, methionine, and cysteine	Threonine and Homoserine Biosynthesis	0.0294869	0.108224	0.350663	0.122949	0.0532583	0.227252	0.0499918	0.152918	0.0742692	3566	1975532	0.180508	4966	2235919	0.222101	1752	2635357	0.0664806	1551	1523618	0.101797	1398	1606468	0.0870232	1817	2831286	0.0641758	1938	2411050	0.0803799	6117	3644928	0.167822	2468	1811301	0.136256	8300	2999919	0.276674	9234	3240296	0.284974	6375	3755453	0.169753	5666	3239635
Clustering-based subsystems	Fatty acid metabolic cluster	COG1399	0.0298939	0.108551	0.402642	0.133066	0.0348467	0.133144	0.0143865	0.186197	0.0309765	2501	1975532	0.126599	2157	2235919	0.0964704	4814	2635357	0.18267	1041	1523618	0.0683242	2359	1606468	0.146844	4903	2831286	0.173172	2783	2411050	0.115427	5852	3644928	0.160552	2310	1811301	0.127533	4408	2999919	0.146937	4678	3240296	0.14437	4099	3755453	0.109148	4594	3239635
Carbohydrates	CO2 fixation	Photorespiration (oxidative C2 cycle)	0.0300886	0.108872	0.433488	0.179209	0.0185457	0.216723	0.0219226	0.177373	0.0192807	3141	1975532	0.158995	4280	2235919	0.19142	4275	2635357	0.162217	2963	1523618	0.194471	3291	1606468	0.204859	4414	2831286	0.155901	4932	2411050	0.204558	6119	3644928	0.167877	3126	1811301	0.172583	5768	2999919	0.192272	6904	3240296	0.213067	9572	3755453	0.254883	7652	3239635
Amino Acids and Derivatives	Branched-chain amino acids	Leucine Degradation and HMG-CoA Metabolism	0.0298939	0.108937	0.332102	0.084514	0.0105804	0.0689761	0.00796055	0.0684411	0.0141291	1540	1975532	0.0779537	1728	2235919	0.0772837	2182	2635357	0.0827971	1468	1523618	0.0963496	1510	1606468	0.093995	2166	2831286	0.0765023	1943	2411050	0.0805873	2571	3644928	0.0705364	1895	1811301	0.104621	1845	2999919	0.0615017	2319	3240296	0.0715675	2539	3755453	0.0676084	1857	3239635
Clustering-based subsystems	CBSS-320372.3.peg.6046	CBSS-320372.3.peg.6046	0.0298939	0.109326	0.314118	0.0936867	0.026909	0.0590386	0.00632886	0.0974002	0.0304663	1225	1975532	0.0620086	2232	2235919	0.0998247	1448	2635357	0.0549451	2264	1523618	0.148594	1549	1606468	0.0964227	2226	2831286	0.0786215	2645	2411050	0.109703	2970	3644928	0.0814831	2021	1811301	0.111577	1637	2999919	0.0545681	1907	3240296	0.0588526	2135	3755453	0.0568507	2066	3239635
Amino Acids and Derivatives	Lysine, threonine, methionine, and cysteine	Lysine degradation	0.0317617	0.114119	0.256967	0.00998353	0.00350633	0.0156432	0.00253738	0.0127722	0.00559131	213	1975532	0.0107819	313	2235919	0.0139987	158	2635357	0.00599539	198	1523618	0.0129954	111	1606468	0.00690957	234	2831286	0.0082648	302	2411050	0.0125257	515	3644928	0.0141292	77	1811301	0.00425109	480	2999919	0.0160004	364	3240296	0.0112335	576	3755453	0.0153377	494	3239635
Regulation and Cell signaling	Programmed Cell Death and Toxin-antitoxin Systems	A toxin-antitoxin module cotranscribed with DinB	0.0317082	0.114328	0.086456	0.000438607	0.000878499	0.000262609	0.000249033	0	0	0	1975532	0	7	2235919	0.00031307	0	2635357	0	2	1523618	0.000131266	8	1606468	0.000497987	0	2831286	0	3	2411050	0.000124427	105	3644928	0.00288072	0	1811301	0	3	2999919	0.000100003	1	3240296	3.08614e-05	13	3755453	0.000346163	23	3239635
Protein Metabolism	Protein degradation	Omega peptidases (EC 3.4.19.-)	0.0319457	0.114379	0.450998	0.013628	0.0192492	0.0459217	0.0040935	0.0109601	0.0200089	713	1975532	0.0360915	144	2235919	0.0064403	243	2635357	0.00922076	0	1523618	0	19	1606468	0.00118272	134	2831286	0.00473283	136	2411050	0.0056407	2163	3644928	0.0593427	0	1811301	0	1439	2999919	0.047968	1757	3240296	0.0542234	1615	3755453	0.0430041	1393	3239635
Protein Metabolism	Protein biosynthesis	tRNA aminoacylation, Tyr	0.0321073	0.114557	0.266448	0.11539	0.0164844	0.0915997	0.00697064	0.108289	0.0221403	1933	1975532	0.0978471	2765	2235919	0.123663	2806	2635357	0.106475	1926	1523618	0.12641	2255	1606468	0.14037	3083	2831286	0.10889	3173	2411050	0.131602	3094	3644928	0.0848851	2144	1811301	0.118368	2612	2999919	0.087069	3170	3240296	0.0978306	3765	3755453	0.100254	2962	3239635
Virulence, Disease and Defense	Resistance to antibiotics and toxic compounds	Beta-lactamase	0.0322466	0.114654	0.289396	0.0412314	0.0151494	0.0317313	0.00621609	0.0559476	0.0187457	935	1975532	0.047329	942	2235919	0.0421303	1575	2635357	0.0597642	181	1523618	0.0118796	358	1606468	0.0222849	1710	2831286	0.0603966	1075	2411050	0.0445864	1745	3644928	0.0478747	631	1811301	0.0348368	814	2999919	0.0271341	749	3240296	0.0231152	1420	3755453	0.0378117	901	3239635
Protein Metabolism	Protein biosynthesis	Universal GTPases	0.0326681	0.115751	0.251201	1.10674	0.117035	0.94754	0.0672637	1.14531	0.206206	21060	1975532	1.06604	25070	2235919	1.12124	30274	2635357	1.14876	18341	1523618	1.20378	20464	1606468	1.27385	28042	2831286	0.990433	28239	2411050	1.17123	31119	3644928	0.853762	20496	1811301	1.13156	29082	2999919	0.969426	33696	3240296	1.0399	36842	3755453	0.981027	30386	3239635
Clustering-based subsystems	EC49-61	EC49-61	0.0328021	0.115825	0.0894707	0.00832424	0.0161407	0.0213316	0.00187385	0.0186889	0.0288528	72	1975532	0.00364459	97	2235919	0.00433826	34	2635357	0.00129015	0	1523618	0	28	1606468	0.00174295	101	2831286	0.00356728	85	2411050	0.00352543	1962	3644928	0.0538282	54	1811301	0.00298128	622	2999919	0.0207339	727	3240296	0.0224362	785	3755453	0.0209029	576	3239635
Protein Metabolism	Protein biosynthesis	Ribosome activity modulation	0.0329632	0.115994	0.355342	0.00170182	0.00138582	0.000231461	0.000503885	0.000291307	0.000308298	33	1975532	0.00167044	77	2235919	0.00344377	58	2635357	0.00220084	0	1523618	0	70	1606468	0.00435739	45	2831286	0.00158938	33	2411050	0.0013687	25	3644928	0.000685885	0	1811301	0	0	2999919	0	44	3240296	0.0013579	0	3755453	0	1	3239635
Clustering-based subsystems	CBSS-196620.1.peg.2477	CBSS-196620.1.peg.2477	0.0331605	0.116289	0.0208292	0.015667	0.0221202	0.0187877	0.00191967	0.0127183	0.0113374	254	1975532	0.0128573	271	2235919	0.0121203	225	2635357	0.00853774	0	1523618	0	54	1606468	0.00336141	373	2831286	0.0131742	352	2411050	0.0145994	2783	3644928	0.0763527	0	1811301	0	560	2999919	0.0186672	546	3240296	0.0168503	720	3755453	0.0191721	728	3239635
Carbohydrates	Di- and oligosaccharides	Lactose and Galactose Uptake and Utilization	0.0334552	0.116922	0.212634	0.815271	0.19155	0.946644	0.0381493	0.748329	0.140062	15944	1975532	0.807074	19587	2235919	0.876016	24108	2635357	0.914791	9915	1523618	0.650754	15714	1606468	0.978171	25980	2831286	0.917604	22043	2411050	0.914249	34265	3644928	0.940073	6135	1811301	0.338707	26513	2999919	0.883791	30749	3240296	0.948957	35437	3755453	0.943615	29881	3239635
Secondary Metabolism	Biosynthesis of phenylpropanoids	Biflavanoid biosynthesis	0.0339621	0.117889	0.115104	0.000103755	0.000267978	0.000206531	0.000169298	1.74311e-05	3.89771e-05	17	1975532	0.000860528	0	2235919	0	1	2635357	3.79455e-05	0	1523618	0	0	1606468	0	1	2831286	3.53196e-05	0	2411050	0	0	3644928	0	0	1811301	0	7	2999919	0.00023334	8	3240296	0.000246891	20	3755453	0.000532559	0	3239635
Miscellaneous	Archease2	Archease2	0.0338995	0.118072	0.13401	0	0	0.000134183	0.000181644	0.000143629	0.000272336	0	1975532	0	0	2235919	0	0	2635357	0	0	1523618	0	0	1606468	0	0	2831286	0	0	2411050	0	0	3644928	0	0	1811301	0	0	2999919	0	1	3240296	3.08614e-05	4	3755453	0.000106512	0	3239635
Clustering-based subsystems	Biosynthesis of galactoglycans and related lipopolysacharides	CBSS-258594.1.peg.3339	0.0349002	0.120329	0.237253	0.00616172	0.0156123	0.0305236	0.0113431	0.035861	0.0395591	12	1975532	0.000607431	10	2235919	0.000447243	0	2635357	0	0	1523618	0	0	1606468	0	62	2831286	0.00218982	47	2411050	0.00194936	1832	3644928	0.0502616	0	1811301	0	862	2999919	0.0287341	273	3240296	0.00842516	1362	3755453	0.0362673	1123	3239635
Phages, Prophages, Transposable elements, Plasmids	Transposable elements	Tn552	0.0350296	0.12037	0.338675	0.0164697	0.00702083	0.0297839	0.0122446	0.0099141	0.0134429	421	1975532	0.0213107	432	2235919	0.0193209	506	2635357	0.0192004	325	1523618	0.0213308	371	1606468	0.0230941	540	2831286	0.0190726	212	2411050	0.00879285	587	3644928	0.0161046	0	1811301	0	818	2999919	0.0272674	785	3240296	0.0242262	1680	3755453	0.0447349	549	3239635
Nitrogen Metabolism	Denitrification	Denitrification	0.0349002	0.120736	0.235076	0.00101614	0.00167232	0.00398714	0.00129487	0.00217236	0.00337103	11	1975532	0.000556812	12	2235919	0.000536692	9	2635357	0.00034151	6	1523618	0.000393799	13	1606468	0.000809229	0	2831286	0	0	2411050	0	207	3644928	0.00567912	15	1811301	0.000828134	140	2999919	0.00466679	56	3240296	0.00172824	142	3755453	0.00378117	134	3239635
Virulence, Disease and Defense	Invasion and intracellular resistance	Salmonella invasion locus	0.0360622	0.121473	0.248021	0.0846978	0.0303606	0.0513167	0.0101838	0.0680679	0.0237482	1739	1975532	0.0880269	2554	2235919	0.114226	2171	2635357	0.0823797	1106	1523618	0.0725904	1583	1606468	0.0985392	2559	2831286	0.090383	2604	2411050	0.108003	3722	3644928	0.102114	109	1811301	0.00601777	1308	2999919	0.0436012	1091	3240296	0.0336698	2118	3755453	0.056398	1728	3239635
Regulation and Cell signaling	Regulation of virulence	BarA-UvrY(SirA) two-component regulatory system	0.0354723	0.121484	0.304035	0.0139118	0.0274634	0.0606182	0.0320771	0.0160287	0.0358412	0	1975532	0	0	2235919	0	0	2635357	0	0	1523618	0	0	1606468	0	2299	2831286	0.0811999	0	2411050	0	1604	3644928	0.0440064	0	1811301	0	2720	2999919	0.0906691	1928	3240296	0.0595007	2300	3755453	0.0612443	0	3239635
Phages, Prophages, Transposable elements, Plasmids	Pathogenicity islands	Staphylococcal pathogenicity islands SaPI	0.0362448	0.121687	0.235242	0.288796	0.0667905	0.215772	0.0371536	0.241415	0.0556444	6208	1975532	0.314244	5728	2235919	0.256181	12147	2635357	0.460924	4548	1523618	0.2985	4125	1606468	0.256774	6815	2831286	0.240703	6593	2411050	0.273449	7929	3644928	0.217535	5087	1811301	0.280848	8820	2999919	0.294008	6557	3240296	0.202358	7859	3755453	0.209269	6901	3239635
Phages, Prophages, Transposable elements, Plasmids	Phages, Prophages	Prophage-encoded Rst operon	0.035674	0.121767	0.291002	0.00337998	0.00231501	0.00674292	0.00180049	0.00315953	0.00308505	144	1975532	0.00728918	65	2235919	0.00290708	133	2635357	0.00504675	0	1523618	0	39	1606468	0.00242769	91	2831286	0.00321409	89	2411050	0.00369134	213	3644928	0.00584374	0	1811301	0	184	2999919	0.0061335	137	3240296	0.00422801	339	3755453	0.00902687	200	3239635
Carbohydrates	Sugar alcohols	Inositol catabolism	0.0360622	0.121873	0.370818	0.00510515	0.00241019	0.00303029	0.00208187	0.00133319	0.00135097	105	1975532	0.00531502	217	2235919	0.00970518	42	2635357	0.00159371	80	1523618	0.00525066	49	1606468	0.00305017	191	2831286	0.00674605	70	2411050	0.0029033	272	3644928	0.00746242	71	1811301	0.00391983	122	2999919	0.00406678	10	3240296	0.000308614	212	3755453	0.00564512	97	3239635
Respiration	Biogenesis of cytochrome c oxidases	Biogenesis of cytochrome c oxidases	0.0358546	0.121977	0.1499	0.329431	0.102234	0.269276	0.0235737	0.347465	0.0570764	6502	1975532	0.329127	7713	2235919	0.344959	9583	2635357	0.363632	6125	1523618	0.402004	7188	1606468	0.447441	9647	2831286	0.340729	9292	2411050	0.385392	10316	3644928	0.283023	1242	1811301	0.0685695	8413	2999919	0.280441	9345	3240296	0.2884	10523	3755453	0.280206	8852	3239635
Respiration	Sodium Ion-Coupled Energetics	Na+ translocating decarboxylases and related biotin-dependent enzymes	0.0360622	0.122277	0.320802	0.295129	0.0396944	0.239148	0.0221228	0.275337	0.0337373	4915	1975532	0.248794	7228	2235919	0.323268	6342	2635357	0.240651	5098	1523618	0.334598	5310	1606468	0.330539	6896	2831286	0.243564	8183	2411050	0.339396	10107	3644928	0.277289	5761	1811301	0.318059	7301	2999919	0.243373	7990	3240296	0.246582	8587	3755453	0.228654	8956	3239635
Nucleosides and Nucleotides	Pyrimidines	pyrimidine conversions	0.0367981	0.122342	0.247604	0.642966	0.0643989	0.560633	0.0344195	0.619777	0.0718315	11873	1975532	0.601003	13625	2235919	0.609369	17308	2635357	0.656761	11135	1523618	0.730826	10839	1606468	0.67471	17932	2831286	0.633352	17449	2411050	0.72371	18433	3644928	0.505716	11796	1811301	0.651245	17163	2999919	0.572115	18471	3240296	0.570041	22081	3755453	0.587972	18328	3239635
Protein Metabolism	Protein biosynthesis	Ribosome SSU bacterial	0.0367981	0.12274	0.311155	0.542304	0.0666812	0.457421	0.0122867	0.554334	0.0780611	10521	1975532	0.532565	13190	2235919	0.589914	15301	2635357	0.580604	8842	1523618	0.580329	9853	1606468	0.613333	14511	2831286	0.512523	14030	2411050	0.581904	18549	3644928	0.508899	6895	1811301	0.380666	13909	2999919	0.463646	14377	3240296	0.443694	16458	3755453	0.438243	15206	3239635
Cofactors, Vitamins, Prosthetic Groups, Pigments	Pyridoxine	Pyridoxin (Vitamin B6) Biosynthesis	0.0366921	0.122787	0.322812	0.200498	0.0344012	0.155099	0.0129272	0.198512	0.032308	3630	1975532	0.183748	4114	2235919	0.183996	4244	2635357	0.161041	3708	1523618	0.243368	3498	1606468	0.217745	4293	2831286	0.151627	4537	2411050	0.188175	7781	3644928	0.213475	4733	1811301	0.261304	4801	2999919	0.160038	5232	3240296	0.161467	5176	3755453	0.137826	5327	3239635
Clustering-based subsystems	Nucleoside Catabolism cluster	Nucleoside Catabolism cluster	0.0377392	0.12426	0.276189	0.21363	0.0417475	0.174637	0.0115174	0.177584	0.0206543	4059	1975532	0.205464	4798	2235919	0.214587	5679	2635357	0.215493	4312	1523618	0.283011	3474	1606468	0.216251	4997	2831286	0.176492	5012	2411050	0.207876	4895	3644928	0.134296	4876	1811301	0.269199	5483	2999919	0.182772	5045	3240296	0.155696	6650	3755453	0.177076	6217	3239635
Miscellaneous	Plant-Prokaryote DOE project	COG0451	0.0375092	0.124302	0.437713	0.00656456	0.00794863	0.0285522	0.0135094	0.0121675	0.0102325	408	1975532	0.0206527	0	2235919	0	281	2635357	0.0106627	0	1523618	0	0	1606468	0	282	2831286	0.00996014	0	2411050	0	649	3644928	0.0178056	0	1811301	0	1150	2999919	0.0383344	535	3240296	0.0165108	1942	3755453	0.0517115	560	3239635
Clustering-based subsystems	Nucleotidyl-phosphate metabolic cluster	CBSS-222523.1.peg.1311	0.0379191	0.124452	0.235232	0.0369983	0.0716413	0.131824	0.0626254	0.0505392	0.0854448	0	1975532	0	0	2235919	0	137	2635357	0.00519854	0	1523618	0	0	1606468	0	6022	2831286	0.212695	0	2411050	0	4195	3644928	0.115091	0	1811301	0	1880	2999919	0.0626684	4598	3240296	0.141901	5383	3755453	0.143338	1983	3239635
Protein Metabolism	Protein biosynthesis	Translation initiation factors bacterial	0.0377392	0.124661	0.425294	0.09688	0.0639439	0.230231	0.0282971	0.211531	0.105414	5342	1975532	0.270408	1813	2235919	0.0810852	1445	2635357	0.0548313	1021	1523618	0.0670115	1440	1606468	0.0896376	2130	2831286	0.0752308	1745	2411050	0.0723751	4130	3644928	0.113308	870	1811301	0.0480318	7909	2999919	0.26364	8721	3240296	0.269142	7531	3755453	0.200535	6760	3239635
RNA Metabolism	RNA processing and modification	tRNA processing	0.0382272	0.125063	0.00319068	0.00145408	0.00411275	0.00175516	0.00275317	0.00124827	0.00279121	0	1975532	0	0	2235919	0	0	2635357	0	0	1523618	0	0	1606468	0	0	2831286	0	0	2411050	0	477	3644928	0.0130867	0	1811301	0	0	2999919	0	8	3240296	0.000246891	38	3755453	0.00101186	30	3239635
Amino Acids and Derivatives	Histidine Metabolism	Histidine Biosynthesis	0.0389003	0.126457	0.313582	0.0545995	0.0461115	0.116029	0.0222421	0.0787428	0.0356688	678	1975532	0.0343199	1022	2235919	0.0457083	0	2635357	0	1351	1523618	0.0886705	187	1606468	0.0116404	357	2831286	0.0126091	1329	2411050	0.0551212	3311	3644928	0.0908386	2762	1811301	0.152487	3901	2999919	0.130037	4809	3240296	0.148412	3565	3755453	0.0949286	4221	3239635
Clustering-based subsystems	Methylamine utilization	Glutamate-mediated methylamine utilization pathway	0.0389003	0.12686	0.280675	0.245628	0.060911	0.165612	0.020143	0.213069	0.0622477	3163	1975532	0.160109	5691	2235919	0.254526	4956	2635357	0.188058	4095	1523618	0.268768	3884	1606468	0.241773	5763	2831286	0.203547	6699	2411050	0.277846	8458	3644928	0.232048	6955	1811301	0.383978	4434	2999919	0.147804	6190	3240296	0.191032	5793	3755453	0.154256	5878	3239635
RNA Metabolism	RNA processing and modification	Spliceosome	0.0395227	0.12767	0.27933	0.187987	0.0404574	0.137914	0.0156956	0.168991	0.0343746	2706	1975532	0.136976	4098	2235919	0.18328	4164	2635357	0.158005	3542	1523618	0.232473	3450	1606468	0.214757	4385	2831286	0.154877	4908	2411050	0.203563	5331	3644928	0.146258	4740	1811301	0.26169	4320	2999919	0.144004	5311	3240296	0.163905	4986	3755453	0.132767	4527	3239635
Virulence, Disease and Defense	Resistance to antibiotics and toxic compounds	Methicillin resistance in Staphylococci	0.0396655	0.127728	0.325627	0.417956	0.046477	0.372796	0.0566856	0.337791	0.0422564	6777	1975532	0.343047	8773	2235919	0.392367	12877	2635357	0.488625	6284	1523618	0.412439	7457	1606468	0.464186	12411	2831286	0.438352	10224	2411050	0.424048	12756	3644928	0.349966	8125	1811301	0.448573	12951	2999919	0.431712	14491	3240296	0.447212	13744	3755453	0.365974	12335	3239635
Cofactors, Vitamins, Prosthetic Groups, Pigments	Quinone cofactors	Tocopherol Biosynthesis	0.0399569	0.127862	0.38695	0.000435044	0.000411189	5.55571e-06	1.24229e-05	0	0	16	1975532	0.000809908	17	2235919	0.000760314	0	2635357	0	12	1523618	0.000787599	8	1606468	0.000497987	30	2831286	0.00105959	0	2411050	0	0	3644928	0	0	1811301	0	1	2999919	3.33342e-05	0	3240296	0	0	3755453	0	0	3239635
Protein Metabolism	Protein biosynthesis	tRNA aminoacylation, Lys	0.0401261	0.128003	0.22458	0.147345	0.0185776	0.12147	0.0106466	0.134944	0.0276832	2823	1975532	0.142898	3393	2235919	0.15175	3960	2635357	0.150264	2579	1523618	0.169268	2846	1606468	0.177159	4085	2831286	0.144281	3526	2411050	0.146243	3932	3644928	0.107876	2470	1811301	0.136366	3358	2999919	0.111936	4217	3240296	0.130142	5173	3755453	0.137746	3889	3239635
Amino Acids and Derivatives	Alanine, serine, and glycine	Serine Biosynthesis	0.0395227	0.128074	0.279375	0.187987	0.0404507	0.137914	0.0156956	0.168991	0.0343746	2707	1975532	0.137026	4098	2235919	0.18328	4164	2635357	0.158005	3542	1523618	0.232473	3449	1606468	0.214695	4385	2831286	0.154877	4909	2411050	0.203604	5330	3644928	0.146231	4740	1811301	0.26169	4320	2999919	0.144004	5311	3240296	0.163905	4986	3755453	0.132767	4527	3239635
Cofactors, Vitamins, Prosthetic Groups, Pigments	Quinone cofactors	Plastoquinone Biosynthesis	0.0399569	0.128263	0.38695	0.000435044	0.000411189	5.55571e-06	1.24229e-05	0	0	16	1975532	0.000809908	17	2235919	0.000760314	0	2635357	0	12	1523618	0.000787599	8	1606468	0.000497987	30	2831286	0.00105959	0	2411050	0	0	3644928	0	0	1811301	0	1	2999919	3.33342e-05	0	3240296	0	0	3755453	0	0	3239635
Clustering-based subsystems	Chromosome Replication	SeqA and Co-occurring Genes	0.0405491	0.128951	0.354198	0.0375775	0.0251796	0.00564763	0.00799539	0.0461151	0.0263013	1180	1975532	0.0597307	1599	2235919	0.0715142	1610	2635357	0.0610923	0	1523618	0	387	1606468	0.0240901	1611	2831286	0.0568999	933	2411050	0.0386968	954	3644928	0.0261734	0	1811301	0	535	2999919	0.0178338	0	3240296	0	0	3755453	0	0	3239635
Protein Metabolism	Protein degradation	Proteasome eukaryotic	0.0409154	0.129313	0.323574	0.0332933	0.016189	0.0476039	0.00959972	0.0235213	0.0114086	1086	1975532	0.0549725	665	2235919	0.0297417	1296	2635357	0.0491774	324	1523618	0.0212652	301	1606468	0.0187368	1699	2831286	0.0600081	532	2411050	0.0220651	1127	3644928	0.0309197	231	1811301	0.0127533	1258	2999919	0.0419345	1024	3240296	0.0316021	1828	3755453	0.0486759	1514	3239635
Fatty Acids, Lipids, and Isoprenoids	Polyhydroxybutyrate metabolism	Polyhydroxybutyrate metabolism	0.0413308	0.129427	0.435009	0.0051768	0.00486235	0.00559428	0.00336728	0.0194223	0.0117137	119	1975532	0.00602369	38	2235919	0.00169952	197	2635357	0.00747527	17	1523618	0.00111577	87	1606468	0.00541561	87	2831286	0.00307281	423	2411050	0.0175442	40	3644928	0.00109742	57	1811301	0.00314691	5	2999919	0.000166671	230	3240296	0.00709812	167	3755453	0.00444687	203	3239635
Virulence, Disease and Defense	Invasion and intracellular resistance	Listeria surface proteins: Internalin-like proteins	0.0412805	0.129667	0.153053	0.0346655	0.0507287	0.0170651	0.00461736	0.057161	0.0243962	0	1975532	0	324	2235919	0.0144907	0	2635357	0	650	1523618	0.0426616	0	1606468	0	0	2831286	0	835	2411050	0.0346322	1935	3644928	0.0530875	3027	1811301	0.167117	356	2999919	0.011867	362	3240296	0.0111718	604	3755453	0.0160833	604	3239635
Carbohydrates	Monosaccharides	D-gluconate and ketogluconates metabolism	0.0409154	0.129713	0.116563	0.0752791	0.0268908	0.0719686	0.00611195	0.0892695	0.0140536	1507	1975532	0.0762832	1831	2235919	0.0818903	2392	2635357	0.0907657	1330	1523618	0.0872922	1512	1606468	0.0941195	2468	2831286	0.0871689	2066	2411050	0.0856888	2660	3644928	0.0729781	24	1811301	0.00132501	2196	2999919	0.073202	2460	3240296	0.075919	2787	3755453	0.0742121	2434	3239635
Cell Wall and Capsule	Gram-Positive cell wall components	Sortase	0.0411695	0.129716	0.182079	0.000267448	0.000250657	2.83405e-05	6.33712e-05	0.000657538	0.000901598	5	1975532	0.000253096	0	2235919	0	1	2635357	3.79455e-05	6	1523618	0.000393799	1	1606468	6.22484e-05	6	2831286	0.000211918	7	2411050	0.00029033	10	3644928	0.000274354	16	1811301	0.000883343	0	2999919	0	0	3240296	0	0	3755453	0	0	3239635
Membrane Transport	Protein secretion system, Type VII (Chaperone/Usher pathway, CU)	alpha-related Fimbriae in Yersinia	0.0416301	0.129967	0.363589	0.0119807	0.00272474	0.0109467	0.00223285	0.0159746	0.00304772	231	1975532	0.0116931	285	2235919	0.0127464	327	2635357	0.0124082	165	1523618	0.0108295	268	1606468	0.0166826	372	2831286	0.0131389	311	2411050	0.0128989	430	3644928	0.0117972	102	1811301	0.00563131	348	2999919	0.0116003	209	3240296	0.00645003	508	3755453	0.013527	406	3239635
Cofactors, Vitamins, Prosthetic Groups, Pigments	Coenzyme A	Coenzyme A Biosynthesis	0.0421438	0.130774	0.26241	0.145195	0.0201831	0.118019	0.0143961	0.134823	0.0206821	2341	1975532	0.1185	3489	2235919	0.156043	3610	2635357	0.136983	2752	1523618	0.180623	2720	1606468	0.169316	3577	2831286	0.126338	3759	2411050	0.155907	4553	3644928	0.124913	2502	1811301	0.138133	3520	2999919	0.117337	4754	3240296	0.146715	4333	3755453	0.115379	3573	3239635
Amino Acids and Derivatives	Histidine Metabolism	Histidine Degradation	0.0421438	0.131171	0.376256	0.0948395	0.0331096	0.141361	0.0299713	0.0888957	0.0179955	1905	1975532	0.0964297	2401	2235919	0.107383	2805	2635357	0.106437	948	1523618	0.0622203	2571	1606468	0.160041	2613	2831286	0.0922902	2690	2411050	0.11157	3080	3644928	0.084501	592	1811301	0.0326837	4662	2999919	0.155404	6144	3240296	0.189612	4930	3755453	0.131276	4904	3239635
RNA Metabolism	Transcription	RNA polymerase bacterial	0.0426332	0.131495	0.24438	0.880149	0.120622	0.703656	0.0711554	0.833565	0.179371	14372	1975532	0.7275	20041	2235919	0.89632	21980	2635357	0.834043	15134	1523618	0.993294	16465	1606468	1.02492	22527	2831286	0.795646	23453	2411050	0.97273	24666	3644928	0.676721	18116	1811301	1.00017	20266	2999919	0.675552	24460	3240296	0.754869	29065	3755453	0.773941	23520	3239635
Cell Wall and Capsule	Peptidoglycan biosynthesis--gjo	Peptidoglycan biosynthesis--gjo	0.0426085	0.131816	0.422006	0.00789314	0.00897163	0.0735796	0.0513064	0.0184346	0.0321687	327	1975532	0.0165525	0	2235919	0	563	2635357	0.0213633	0	1523618	0	79	1606468	0.00491762	630	2831286	0.0222514	0	2411050	0	217	3644928	0.00595348	0	1811301	0	3313	2999919	0.110436	2284	3240296	0.0704874	177	3755453	0.00471315	4236	3239635
RNA Metabolism	RNA processing and modification	16S rRNA modification within P site of ribosome	0.043284	0.132307	0.153998	0.0769581	0.070919	0.0252067	0.00692832	0.0742315	0.050032	99	1975532	0.00501131	1373	2235919	0.0614065	836	2635357	0.0317225	2013	1523618	0.13212	583	1606468	0.0362908	1089	2831286	0.0384631	1644	2411050	0.0681861	2378	3644928	0.0652413	4604	1811301	0.254182	730	2999919	0.024334	614	3240296	0.0189489	531	3755453	0.0141394	941	3239635
Carbohydrates	Unknown carbohydrate utilization ( cluster Yeg )	Unknown carbohydrate utilization ( cluster Yeg )	0.043284	0.132703	0.380543	0.00765001	0.00265957	0.00720884	0.00114846	0.0137833	0.00587813	150	1975532	0.00759289	213	2235919	0.00952628	123	2635357	0.0046673	106	1523618	0.00695712	106	1606468	0.00659833	231	2831286	0.00815884	237	2411050	0.00982974	455	3644928	0.0124831	55	1811301	0.00303649	201	2999919	0.00670018	167	3240296	0.00515385	308	3755453	0.00820141	228	3239635
Respiration	Electron donating reactions	Respiratory Complex I	0.0432445	0.13298	0.199704	0.0146128	0.024294	0.0368618	0.0121986	0.0529435	0.0513376	420	1975532	0.0212601	60	2235919	0.00268346	2035	2635357	0.0772191	0	1523618	0	31	1606468	0.0019297	0	2831286	0	0	2411050	0	1036	3644928	0.0284231	0	1811301	0	1483	2999919	0.0494347	1730	3240296	0.0533902	1613	3755453	0.0429509	903	3239635
Metabolism of Aromatic Compounds	Peripheral pathways for catabolism of aromatic compounds	n-Phenylalkanoic acid degradation	0.0437466	0.133323	0.255784	0.082153	0.0553897	0.181956	0.06113	0.137305	0.0976304	1721	1975532	0.0871158	0	2235919	0	922	2635357	0.0349858	1619	1523618	0.10626	0	1606468	0	3471	2831286	0.122594	2216	2411050	0.0919102	6139	3644928	0.168426	2320	1811301	0.128085	6926	2999919	0.230873	4845	3240296	0.149523	4980	3755453	0.132607	4736	3239635
Motility and Chemotaxis	Social motility and nonflagellar swimming in bacteria	Rhamnolipids in Pseudomonas	0.0439705	0.133608	0.271785	0.0143292	0.0160172	0.038257	0.0078925	0.0166187	0.0239747	646	1975532	0.0327001	772	2235919	0.0345272	0	2635357	0	0	1523618	0	0	1606468	0	867	2831286	0.0306221	4	2411050	0.000165903	1128	3644928	0.0309471	0	1811301	0	1084	2999919	0.0361343	810	3240296	0.0249977	1590	3755453	0.0423384	1181	3239635
Clustering-based subsystems	Sulfatases and sulfatase modifying factor 1 (and a hypothetical)	Sulfatases and sulfatase modifying factor 1	0.0441037	0.133616	0.278601	0.0769324	0.0259834	0.113204	0.0157814	0.0912017	0.0279708	1385	1975532	0.0701077	2141	2235919	0.0957548	1425	2635357	0.0540724	924	1523618	0.0606451	1087	1606468	0.067664	1982	2831286	0.0700035	1908	2411050	0.0791356	5164	3644928	0.141676	966	1811301	0.0533318	3126	2999919	0.104203	2664	3240296	0.0822147	4584	3755453	0.122063	3889	3239635
Miscellaneous	Luciferases	Luciferases	0.0449064	0.134065	0.303056	0.139119	0.0299346	0.128321	0.0120655	0.179624	0.0444027	2974	1975532	0.150542	4096	2235919	0.183191	3832	2635357	0.145407	2024	1523618	0.132842	1185	1606468	0.0737643	4453	2831286	0.157278	2582	2411050	0.10709	5446	3644928	0.149413	2763	1811301	0.152542	3218	2999919	0.10727	4390	3240296	0.135481	5136	3755453	0.136761	4290	3239635
Carbohydrates	Di- and oligosaccharides	Beta-Glucoside Metabolism	0.0448093	0.134166	0.33752	0.221038	0.0653795	0.204406	0.048682	0.12707	0.0472523	4799	1975532	0.242922	3535	2235919	0.158101	6967	2635357	0.264366	4127	1523618	0.270868	2697	1606468	0.167884	7482	2831286	0.264262	4115	2411050	0.170673	4348	3644928	0.119289	5995	1811301	0.330978	5169	2999919	0.172305	4657	3240296	0.143721	6680	3755453	0.177875	6447	3239635
Carbohydrates	Central carbohydrate metabolism	Pyruvate metabolism I: anaplerotic reactions, PEP	0.0448093	0.134559	0.268848	0.583649	0.144703	0.418958	0.0381746	0.564263	0.124865	8605	1975532	0.435579	14036	2235919	0.627751	9779	2635357	0.371069	11047	1523618	0.725051	9431	1606468	0.587064	13321	2831286	0.470493	15949	2411050	0.661496	18782	3644928	0.515291	15560	1811301	0.859051	12442	2999919	0.414745	14199	3240296	0.438201	15730	3755453	0.418858	15037	3239635
Membrane Transport	Protein secretion system, Type VII (Chaperone/Usher pathway, CU)	The usher protein HtrE fimbrial cluster	0.0446802	0.134566	0.269172	0.00923028	0.0118141	0.024893	0.0129781	0.00789524	0.0115705	423	1975532	0.021412	35	2235919	0.00156535	928	2635357	0.0352134	36	1523618	0.0023628	67	1606468	0.00417064	489	2831286	0.0172713	6	2411050	0.000248854	0	3644928	0	15	1811301	0.000828134	646	2999919	0.0215339	588	3240296	0.0181465	1539	3755453	0.0409804	172	3239635
Photosynthesis	Light-harvesting complexes	Bacterial light-harvesting proteins	0.0446802	0.134963	0.235301	0.0270346	0.0131452	0.0135601	0.00330857	0.0257669	0.0111057	550	1975532	0.0278406	533	2235919	0.0238381	260	2635357	0.00986584	381	1523618	0.0250063	177	1606468	0.011018	807	2831286	0.0285029	568	2411050	0.0235582	1352	3644928	0.0370926	1025	1811301	0.0565892	521	2999919	0.0173671	316	3240296	0.0097522	531	3755453	0.0141394	516	3239635
Respiration	Electron accepting reactions	Terminal cytochrome d ubiquinol oxidases	0.0458116	0.136369	0.3247	0.0260704	0.0301566	0.0683245	0.0184229	0.0261259	0.0307569	1300	1975532	0.0658051	0	2235919	0	1519	2635357	0.0576392	0	1523618	0	0	1606468	0	2007	2831286	0.0708865	0	2411050	0	1469	3644928	0.0403026	0	1811301	0	1415	2999919	0.0471679	1418	3240296	0.0437614	3131	3755453	0.0833721	2065	3239635
Clustering-based subsystems	Carbohydrates	Cluster Ytf and putative sugar transporter	0.0460855	0.136787	0.307822	0.0120262	0.00595305	0.0141663	0.00120495	0.00626311	0.00468391	303	1975532	0.0153376	353	2235919	0.0157877	489	2635357	0.0185554	116	1523618	0.00761346	127	1606468	0.00790554	550	2831286	0.0194258	218	2411050	0.0090417	531	3644928	0.0145682	0	1811301	0	377	2999919	0.012567	444	3240296	0.0137025	573	3755453	0.0152578	493	3239635
Clustering-based subsystems	Cytochrome biogenesis	CBSS-196164.1.peg.1690	0.0464553	0.137486	0.189435	0.174966	0.0410484	0.208863	0.0119402	0.173483	0.0311664	3861	1975532	0.195441	4028	2235919	0.18015	5366	2635357	0.203616	1744	1523618	0.114464	3541	1606468	0.220421	5706	2831286	0.201534	4685	2411050	0.194314	6342	3644928	0.173995	1644	1811301	0.0907635	6192	2999919	0.206406	6944	3240296	0.214301	8377	3755453	0.223062	6943	3239635
Clustering-based subsystems	CBSS-176299.4.peg.1996A	CBSS-176299.4.peg.1996A	0.0465933	0.137497	0.331604	0	0	8.23138e-05	0.000184059	0.00113563	0.00131338	0	1975532	0	0	2235919	0	0	2635357	0	0	1523618	0	0	1606468	0	0	2831286	0	0	2411050	0	0	3644928	0	0	1811301	0	0	2999919	0	0	3240296	0	0	3755453	0	16	3239635
Stress Response	Universal stress protein family	Universal stress protein family	0.0484406	0.142538	0.299272	0.0521652	0.0114607	0.0382059	0.00722346	0.0403827	0.00942459	979	1975532	0.0495563	975	2235919	0.0436062	1517	2635357	0.0575634	834	1523618	0.0547381	792	1606468	0.0493007	1657	2831286	0.0585246	1238	2411050	0.0513469	1089	3644928	0.0298771	1358	1811301	0.0749737	838	2999919	0.0279341	1210	3240296	0.0373423	1928	3755453	0.0513387	1072	3239635
Membrane Transport	Protein secretion system, Type II	General Secretion Pathway	0.0494391	0.145059	0.304547	0.0398906	0.037349	0.0790197	0.0304259	0.0270429	0.020111	1790	1975532	0.0906085	0	2235919	0	1482	2635357	0.0562353	0	1523618	0	0	1606468	0	2051	2831286	0.0724406	0	2411050	0	1974	3644928	0.0541574	1550	1811301	0.0855738	998	2999919	0.0332676	1653	3240296	0.0510139	4303	3755453	0.11458	3452	3239635
Carbohydrates	Di- and oligosaccharides	Trehalose Biosynthesis	0.0503651	0.146934	0.25554	0.130859	0.0145695	0.149159	0.0238363	0.158468	0.0235677	2564	1975532	0.129788	3175	2235919	0.142	3680	2635357	0.13964	1713	1523618	0.11243	2346	1606468	0.146035	3931	2831286	0.138842	3531	2411050	0.146451	4262	3644928	0.11693	1913	1811301	0.105615	5006	2999919	0.166871	3736	3240296	0.115298	6874	3755453	0.183041	3982	3239635
Membrane Transport	Protein secretion system, Type VIII (Extracellular nucleation/precipitation pathway, ENP)	Fap amyloid fiber secretion system	0.0503651	0.147354	0.216297	0.016726	0.0226683	0.0523651	0.0297407	0.0466349	0.0417146	245	1975532	0.0124017	321	2235919	0.0143565	99	2635357	0.00375661	71	1523618	0.00465996	60	1606468	0.0037349	365	2831286	0.0128917	373	2411050	0.0154704	2896	3644928	0.0794529	69	1811301	0.00380942	2307	2999919	0.0769021	354	3240296	0.0109249	2962	3755453	0.078872	1594	3239635
Miscellaneous	Plant-Prokaryote DOE project	At4g10620 At3g57180 At3g47450	0.05105	0.148509	0.392141	0.00304267	0.00436608	0.0173079	0.0132599	0.003149	0.00442323	166	1975532	0.0084028	0	2235919	0	288	2635357	0.0109283	0	1523618	0	0	1606468	0	228	2831286	0.00805288	0	2411050	0	0	3644928	0	0	1811301	0	43	2999919	0.00143337	0	3240296	0	1118	3755453	0.02977	407	3239635
Clustering-based subsystems	Protein export?	CBSS-393121.3.peg.2760	0.0521399	0.15125	0.235727	0.496242	0.136414	0.350901	0.0331098	0.449814	0.11136	7282	1975532	0.36861	10965	2235919	0.490402	10197	2635357	0.38693	10068	1523618	0.660796	7685	1606468	0.478379	11126	2831286	0.392966	12320	2411050	0.510981	13988	3644928	0.383766	14370	1811301	0.793352	9233	2999919	0.307775	11411	3240296	0.352159	14349	3755453	0.382084	11942	3239635
Metabolism of Aromatic Compounds	Phenylacetyl-CoA catabolic pathway (core)	Phenylacetyl-CoA catabolic pathway (core)	0.0527607	0.152189	0.301979	4.60841e-06	1.30346e-05	3.61364e-05	4.01659e-05	0	0	0	1975532	0	0	2235919	0	0	2635357	0	0	1523618	0	0	1606468	0	0	2831286	0	1	2411050	4.14757e-05	0	3644928	0	0	1811301	0	0	2999919	0	2	3240296	6.17228e-05	4	3755453	0.000106512	0	3239635
Clustering-based subsystems	Carbohydrates	Putative sugar ABC transporter (ytf cluster)	0.0526465	0.152288	0.244754	0.0120262	0.00595305	0.0123414	0.00123634	0.00626311	0.00468391	303	1975532	0.0153376	353	2235919	0.0157877	489	2635357	0.0185554	116	1523618	0.00761346	127	1606468	0.00790554	550	2831286	0.0194258	218	2411050	0.0090417	531	3644928	0.0145682	0	1811301	0	329	2999919	0.010967	372	3240296	0.0114804	502	3755453	0.0133672	421	3239635
Photosynthesis	Light-harvesting complexes	Chlorosome	0.0531302	0.152396	0.264387	0.000676185	0.000922468	0.00259682	0.000856587	0.00162389	0.00205232	20	1975532	0.00101239	0	2235919	0	74	2635357	0.00280797	0	1523618	0	0	1606468	0	43	2831286	0.00151874	18	2411050	0.000746563	0	3644928	0	0	1811301	0	74	2999919	0.00246673	38	3240296	0.00117273	92	3755453	0.00244977	90	3239635
Fatty Acids, Lipids, and Isoprenoids	Fatty acids	Fatty Acid Biosynthesis FASII	0.0530507	0.152595	0.298717	0.292634	0.0599965	0.261533	0.0124532	0.340496	0.0436563	5210	1975532	0.263726	8014	2235919	0.358421	6975	2635357	0.26467	3460	1523618	0.227091	5690	1606468	0.354193	8087	2831286	0.28563	9249	2411050	0.383609	11057	3644928	0.303353	3496	1811301	0.19301	7650	2999919	0.255007	8216	3240296	0.253557	10169	3755453	0.27078	8571	3239635
Carbohydrates	Central carbohydrate metabolism	Pyruvate:ferredoxin oxidoreductase	0.0538606	0.154059	0.286424	0.285496	0.0474898	0.215684	0.0226925	0.288578	0.0714022	4295	1975532	0.21741	7126	2235919	0.318706	6714	2635357	0.254766	4770	1523618	0.313071	5713	1606468	0.355625	7137	2831286	0.252076	7465	2411050	0.309616	7998	3644928	0.219428	5955	1811301	0.328769	6034	2999919	0.201139	7645	3240296	0.235935	8600	3755453	0.229	7506	3239635
Respiration	Reverse electron transport	Energy conserving hydrogenase, Methanococcales-Methanobacteriales-Methanopyrales	0.0543289	0.154536	0.206652	0.239179	0.0703989	0.17632	0.0157397	0.209983	0.0382706	6469	1975532	0.327456	5653	2235919	0.252827	8018	2635357	0.304247	2675	1523618	0.175569	4540	1606468	0.282608	7770	2831286	0.274434	6062	2411050	0.251426	7204	3644928	0.197645	1565	1811301	0.086402	6320	2999919	0.210672	5693	3240296	0.175694	6423	3755453	0.171031	5482	3239635
Stress Response	Dessication stress	O-antigen capsule important for environmental persistence	0.0542897	0.154854	0.211493	0.024933	0.00714136	0.0177718	0.00174215	0.0244571	0.00709778	408	1975532	0.0206527	491	2235919	0.0219597	477	2635357	0.0181	506	1523618	0.0332104	381	1606468	0.0237166	520	2831286	0.0183662	658	2411050	0.027291	746	3644928	0.0204668	736	1811301	0.0406338	437	2999919	0.0145671	530	3240296	0.0163565	714	3755453	0.0190124	598	3239635
Virulence, Disease and Defense	Toxins and superantigens	Streptolysin S Biosynthesis and Transport	0.0548014	0.155018	0.157979	0.170794	0.083025	0.157646	0.0116037	0.106133	0.0592614	3401	1975532	0.172156	5460	2235919	0.244195	5464	2635357	0.207334	471	1523618	0.0309133	3905	1606468	0.24308	5258	2831286	0.185711	5778	2411050	0.239647	7305	3644928	0.200415	248	1811301	0.0136918	4287	2999919	0.142904	4956	3240296	0.152949	5997	3755453	0.159688	4757	3239635
Protein Metabolism	Protein degradation	Metalloendopeptidases (EC 3.4.24.-)	0.0548014	0.155448	0.300845	0.035362	0.0240949	0.0742884	0.0184359	0.0456273	0.0308035	469	1975532	0.0237404	860	2235919	0.0384629	395	2635357	0.0149885	1049	1523618	0.0688493	81	1606468	0.00504212	527	2831286	0.0186134	535	2411050	0.0221895	2946	3644928	0.0808246	825	1811301	0.0455474	2206	2999919	0.0735353	1893	3240296	0.0584206	2781	3755453	0.0740523	3180	3239635
Fatty Acids, Lipids, and Isoprenoids	Fatty acids	Fatty acid degradation regulons	0.0564418	0.159219	0.126287	0.0198728	0.045437	0.060107	0.0537256	0.0604735	0.0608644	1	1975532	5.06193e-05	0	2235919	0	139	2635357	0.00527443	0	1523618	0	2	1606468	0.000124497	10	2831286	0.000353196	0	2411050	0	977	3644928	0.0268044	2649	1811301	0.146248	2133	2999919	0.0711019	251	3240296	0.00774621	3096	3755453	0.0824401	365	3239635
Clustering-based subsystems	PFGI-1-like cluster 2	PFGI-1-like cluster 2	0.0575839	0.16155	0.256485	0	0	5.14461e-06	1.15037e-05	3.22879e-05	4.24963e-05	0	1975532	0	0	2235919	0	0	2635357	0	0	1523618	0	0	1606468	0	0	2831286	0	0	2411050	0	0	3644928	0	0	1811301	0	0	2999919	0	0	3240296	0	0	3755453	0	1	3239635
Protein Metabolism	Protein biosynthesis	tRNA aminoacylation, Ser	0.0574326	0.161569	0.215801	0.131279	0.0329881	0.0972188	0.00906889	0.121263	0.0291315	1938	1975532	0.0981002	2682	2235919	0.119951	2749	2635357	0.104312	2714	1523618	0.178129	2095	1606468	0.13041	3077	2831286	0.108679	3359	2411050	0.139317	3832	3644928	0.105132	3577	1811301	0.197482	2525	2999919	0.0841689	3062	3240296	0.0944975	3898	3755453	0.103796	3331	3239635
Secondary Metabolism	Plant Octadecanoids	Octadecanoids	0.0584494	0.163531	0.141692	0.00145237	0.00204807	0.00154157	0.00123246	0.000138696	0.000310135	31	1975532	0.0015692	28	2235919	0.00125228	36	2635357	0.00136604	18	1523618	0.0011814	0	1606468	0	20	2831286	0.000706393	0	2411050	0	255	3644928	0.00699602	0	1811301	0	31	2999919	0.00103336	20	3240296	0.000617228	121	3755453	0.00322198	103	3239635
Cofactors, Vitamins, Prosthetic Groups, Pigments	Folate and pterines	Pterin biosynthesis	0.0588165	0.163663	0.370854	0.00208709	0.00151953	0.000720078	0.000483642	0.000291307	0.000308298	33	1975532	0.00167044	77	2235919	0.00344377	59	2635357	0.00223879	0	1523618	0	70	1606468	0.00435739	45	2831286	0.00158938	33	2411050	0.0013687	150	3644928	0.00411531	0	1811301	0	17	2999919	0.000566682	58	3240296	0.00178996	16	3755453	0.000426047	18	3239635
Cofactors, Vitamins, Prosthetic Groups, Pigments	Folate and pterines	Methanopterin biosynthesis2	0.0590057	0.163745	0.25154	0.00223346	0.00150901	0.00441814	0.00076292	0.00321506	0.00213257	67	1975532	0.00339149	77	2235919	0.00344377	59	2635357	0.00223879	0	1523618	0	70	1606468	0.00435739	46	2831286	0.0016247	33	2411050	0.0013687	134	3644928	0.00367634	0	1811301	0	101	2999919	0.00336676	176	3240296	0.0054316	176	3755453	0.00468652	113	3239635
Clustering-based subsystems	Possible Ammonia conversion cluster	Possible Ammonia conversion cluster	0.0588165	0.164109	0.160513	0.000327096	0.000611943	0.00239673	0.00184077	0.00522366	0.00844593	29	1975532	0.00146796	33	2235919	0.0014759	0	2635357	0	0	1523618	0	0	1606468	0	0	2831286	0	0	2411050	0	0	3644928	0	0	1811301	0	166	2999919	0.00553348	131	3240296	0.00404284	66	3755453	0.00175744	42	3239635
Miscellaneous	Plant-Prokaryote DOE project	COG4319	0.0599314	0.165417	0.24889	0.00467297	0.00463209	0.000761247	0.0017022	0.00545439	0.00211886	71	1975532	0.00359397	0	2235919	0	280	2635357	0.0106247	0	1523618	0	0	1606468	0	279	2831286	0.00985418	255	2411050	0.0105763	270	3644928	0.00740755	0	1811301	0	0	2999919	0	148	3240296	0.00456748	0	3755453	0	0	3239635
Clustering-based subsystems	Bacteriophage P4 cluster	Bacteriophage P4 cluster	0.0599158	0.165821	0.056343	4.13809e-05	9.46662e-05	3.80678e-05	6.17733e-05	7.96681e-05	4.02957e-05	0	1975532	0	0	2235919	0	0	2635357	0	0	1523618	0	0	1606468	0	2	2831286	7.06393e-05	0	2411050	0	11	3644928	0.000301789	0	1811301	0	5	2999919	0.000166671	0	3240296	0	0	3755453	0	2	3239635
Stress Response	Oxidative stress	Regulation of Oxidative Stress Response	0.0606261	0.166437	0.185402	0.723585	0.133188	0.820788	0.0315179	0.699888	0.0979589	13946	1975532	0.705936	16252	2235919	0.72686	20813	2635357	0.78976	10653	1523618	0.699191	13983	1606468	0.870419	21605	2831286	0.763081	18546	2411050	0.769208	29613	3644928	0.812444	6799	1811301	0.375366	24239	2999919	0.807988	28106	3240296	0.86739	29540	3755453	0.78659	26337	3239635
Virulence, Disease and Defense	Resistance to antibiotics and toxic compounds	Bile hydrolysis	0.0605157	0.166581	0.378602	0.0481156	0.0378557	0.00759186	0.00627863	0.0587163	0.0164572	1496	1975532	0.0757264	1211	2235919	0.0541612	2661	2635357	0.100973	0	1523618	0	18	1606468	0.00112047	2707	2831286	0.0956103	1492	2411050	0.0618818	1588	3644928	0.0435674	0	1811301	0	231	2999919	0.00770021	12	3240296	0.000370337	13	3755453	0.000346163	261	3239635
Cell Wall and Capsule	Gram-Negative cell wall components	LOS core oligosaccharide biosynthesis	0.061021	0.166628	0.24279	0.0362123	0.0184356	0.0420477	0.00325074	0.0752366	0.0504203	608	1975532	0.0307765	881	2235919	0.0394021	692	2635357	0.0262583	1031	1523618	0.0676679	510	1606468	0.0317467	875	2831286	0.0309047	946	2411050	0.039236	2184	3644928	0.0599189	0	1811301	0	1067	2999919	0.0355676	1327	3240296	0.040953	1656	3755453	0.0440959	1361	3239635
Clustering-based subsystems	RNA modification and chromosome partitioning cluster	RNA modification and chromosome partitioning cluster	0.060933	0.166833	0.109485	0.141051	0.0555296	0.110348	0.00833141	0.116672	0.027494	2855	1975532	0.144518	3641	2235919	0.162841	4124	2635357	0.156487	3171	1523618	0.208123	2803	1606468	0.174482	4135	2831286	0.146047	3994	2411050	0.165654	4057	3644928	0.111305	0	1811301	0	2935	2999919	0.097836	3822	3240296	0.117952	4591	3755453	0.122249	3601	3239635
Phosphorus Metabolism	Phosphoenolpyruvate phosphomutase	Phosphoenolpyruvate phosphomutase	0.0634159	0.171793	0.142075	0.0153578	0.0163171	0.0143635	0.00323498	0.00473372	0.00669455	130	1975532	0.00658051	392	2235919	0.0175319	172	2635357	0.00652663	254	1523618	0.0166708	0	1606468	0	230	2831286	0.00812352	200	2411050	0.00829514	568	3644928	0.0155833	1067	1811301	0.0589079	373	2999919	0.0124337	284	3240296	0.00876463	556	3755453	0.0148051	461	3239635
Cell Wall and Capsule	Capsular and extracellular polysacchrides	Capsular surface virulence antigen loci	0.0634004	0.172207	0.285573	2.33427e-05	2.12556e-05	0	0	2.67375e-05	2.07329e-05	1	1975532	5.06193e-05	1	2235919	4.47243e-05	1	2635357	3.79455e-05	0	1523618	0	0	1606468	0	1	2831286	3.53196e-05	1	2411050	4.14757e-05	0	3644928	0	0	1811301	0	0	2999919	0	0	3240296	0	0	3755453	0	0	3239635
Carbohydrates	Central carbohydrate metabolism	Pentose phosphate pathway	0.0633082	0.172414	0.259291	0.186747	0.0519922	0.136289	0.0276473	0.141452	0.0288348	5671	1975532	0.287062	4559	2235919	0.203898	4952	2635357	0.187906	2526	1523618	0.16579	2562	1606468	0.15948	6385	2831286	0.225516	4113	2411050	0.17059	7221	3644928	0.198111	1492	1811301	0.0823717	3265	2999919	0.108836	3162	3240296	0.0975837	4650	3755453	0.12382	5220	3239635
Phages, Prophages, Transposable elements, Plasmids	Pathogenicity islands	Listeria Pathogenicity Island LIPI-1 extended	0.0638587	0.172536	0.225389	0.268758	0.050717	0.210234	0.0166382	0.245408	0.0541081	4441	1975532	0.2248	5897	2235919	0.263739	6296	2635357	0.238905	5072	1523618	0.332892	4285	1606468	0.266734	6435	2831286	0.227282	6702	2411050	0.27797	7730	3644928	0.212076	6782	1811301	0.374427	5778	2999919	0.192605	6711	3240296	0.207111	8601	3755453	0.229027	7133	3239635
Membrane Transport	ABC transporters	ABC transporter of unknown substrate X	0.0643277	0.173346	0.281721	1.3833e-05	3.91255e-05	5.55571e-06	1.24229e-05	6.02434e-05	4.64386e-05	0	1975532	0	0	2235919	0	0	2635357	0	0	1523618	0	2	1606468	0.000124497	0	2831286	0	0	2411050	0	0	3644928	0	0	1811301	0	1	2999919	3.33342e-05	0	3240296	0	0	3755453	0	0	3239635
Carbohydrates	Central carbohydrate metabolism	Glycolate, glyoxylate interconversions	0.0658633	0.177018	0.238292	0.000746597	0.00163515	0.000411122	0.000919297	0.00786894	0.0107512	102	1975532	0.00516317	0	2235919	0	0	2635357	0	0	1523618	0	25	1606468	0.00155621	0	2831286	0	0	2411050	0	0	3644928	0	0	1811301	0	74	2999919	0.00246673	0	3240296	0	0	3755453	0	0	3239635
Virulence, Disease and Defense	Resistance to antibiotics and toxic compounds	Lysozyme inhibitors	0.0663311	0.177809	0.198534	0.00016215	0.000191887	0.000135045	0.000112088	0	0	6	1975532	0.000303716	12	2235919	0.000536692	1	2635357	3.79455e-05	3	1523618	0.0001969	0	1606468	0	0	2831286	0	0	2411050	0	14	3644928	0.000384095	0	1811301	0	8	2999919	0.000266674	0	3240296	0	10	3755453	0.000266279	6	3239635
Cell Wall and Capsule	Capsular and extracellular polysacchrides	Legionaminic Acid Biosynthesis	0.0668284	0.178674	0.210203	0.0941771	0.0494406	0.134367	0.00946067	0.12365	0.0191555	1711	1975532	0.0866096	2413	2235919	0.10792	1684	2635357	0.0639003	2263	1523618	0.148528	817	1606468	0.0508569	1229	2831286	0.0434078	1894	2411050	0.078555	2300	3644928	0.0631014	3708	1811301	0.204715	3714	2999919	0.123803	3966	3240296	0.122396	4875	3755453	0.129811	4539	3239635
Secondary Metabolism	Plant Alkaloids	Alkaloid biosynthesis from L-lysine	0.0671354	0.179028	0.173456	0.000737707	0.00208655	0.00298993	0.00413656	0	0	0	1975532	0	0	2235919	0	0	2635357	0	0	1523618	0	0	1606468	0	0	2831286	0	0	2411050	0	242	3644928	0.00663936	0	1811301	0	0	2999919	0	13	3240296	0.000401198	370	3755453	0.00985234	249	3239635
Metabolism of Aromatic Compounds	Peripheral pathways for catabolism of aromatic compounds	Benzoate degradation	0.0674861	0.179495	0.238781	0.134145	0.045365	0.0921696	0.0158487	0.079161	0.0579128	2382	1975532	0.120575	3226	2235919	0.144281	3654	2635357	0.138653	1426	1523618	0.093593	945	1606468	0.0588247	3583	2831286	0.12655	4023	2411050	0.166857	4570	3644928	0.12538	4213	1811301	0.232595	2804	2999919	0.0934692	3297	3240296	0.10175	2177	3755453	0.057969	3415	3239635
Photosynthesis	Light-harvesting complexes	Phycobilisome	0.0682843	0.181148	0.201237	7.25462e-05	9.81314e-05	0	0	1.45881e-05	2.15368e-05	0	1975532	0	0	2235919	0	1	2635357	3.79455e-05	0	1523618	0	1	1606468	6.22484e-05	9	2831286	0.000317877	3	2411050	0.000124427	0	3644928	0	2	1811301	0.000110418	0	2999919	0	0	3240296	0	0	3755453	0	0	3239635
Carbohydrates	Monosaccharides	L-ascorbate utilization (and related gene clusters)	0.0724528	0.181842	0.260758	0.0536342	0.0126214	0.0394885	0.00863359	0.0412917	0.0108332	897	1975532	0.0454055	1061	2235919	0.0474525	1456	2635357	0.0552487	939	1523618	0.0616296	809	1606468	0.0503589	1564	2831286	0.0552399	1316	2411050	0.054582	1151	3644928	0.0315781	1471	1811301	0.0812123	820	2999919	0.0273341	1217	3240296	0.0375583	2062	3755453	0.0549068	1074	3239635
Cell Division and Cell Cycle	MukBEF Chromosome Condensation	MukBEF Chromosome Condensation	0.0724398	0.182256	0.244151	0	0	0	0	1.02452e-05	1.52351e-05	0	1975532	0	0	2235919	0	0	2635357	0	0	1523618	0	0	1606468	0	0	2831286	0	0	2411050	0	0	3644928	0	0	1811301	0	0	2999919	0	0	3240296	0	0	3755453	0	0	3239635
Membrane Transport	Protein secretion system, Type VIII (Extracellular nucleation/precipitation pathway, ENP)	Curli production	0.0724398	0.182705	0.255177	0	0	0	0	0.00247739	0.00357715	0	1975532	0	0	2235919	0	0	2635357	0	0	1523618	0	0	1606468	0	0	2831286	0	0	2411050	0	0	3644928	0	0	1811301	0	0	2999919	0	0	3240296	0	0	3755453	0	0	3239635
Carbohydrates	Di- and oligosaccharides	Trehalose Uptake and Utilization	0.0698353	0.182893	0.332555	0.0346049	0.0140561	0.0646261	0.0239267	0.0394987	0.0170014	1051	1975532	0.0532009	437	2235919	0.0195445	1383	2635357	0.0524787	570	1523618	0.037411	318	1606468	0.019795	1184	2831286	0.0418185	476	2411050	0.0197424	724	3644928	0.0198632	862	1811301	0.0475901	1203	2999919	0.0401011	1033	3240296	0.0318798	3322	3755453	0.088458	1729	3239635
Carbohydrates	Monosaccharides	D-galactarate, D-glucarate and D-glycerate catabolism	0.0693006	0.182896	0.249622	0.01872	0.0186095	0.00653485	0.00637031	0.0312843	0.0189921	51	1975532	0.00258158	617	2235919	0.0275949	121	2635357	0.00459141	944	1523618	0.0619578	112	1606468	0.00697182	376	2831286	0.0132802	784	2411050	0.032517	692	3644928	0.0189853	0	1811301	0	173	2999919	0.00576682	0	3240296	0	305	3755453	0.00812152	203	3239635
Stress Response	Osmotic stress	Ectoine biosynthesis and regulation	0.0724398	0.183156	0.257153	0	0	0.00129335	0.00185783	0	0	0	1975532	0	0	2235919	0	0	2635357	0	0	1523618	0	0	1606468	0	0	2831286	0	0	2411050	0	0	3644928	0	0	1811301	0	0	2999919	0	144	3240296	0.00444404	0	3755453	0	0	3239635
RNA Metabolism	RNA processing and modification	eukaryotic rRNA modification and related functions	0.0692332	0.183191	0.297849	0.702328	0.125872	0.543268	0.0554062	0.601889	0.105984	10109	1975532	0.51171	15434	2235919	0.690275	17717	2635357	0.672281	11851	1523618	0.77782	11537	1606468	0.718159	17228	2831286	0.608487	18259	2411050	0.757305	22008	3644928	0.603798	17771	1811301	0.981118	16352	2999919	0.545081	21327	3240296	0.658181	17929	3755453	0.477412	17115	3239635
Cell Division and Cell Cycle	Bacterial Cytoskeleton	Bacterial Cytoskeleton	0.0698353	0.183362	0.259889	0.123793	0.0323306	0.0828694	0.0145035	0.113326	0.033974	2753	1975532	0.139355	2491	2235919	0.111408	3744	2635357	0.142068	2642	1523618	0.173403	893	1606468	0.0555878	4253	2831286	0.150214	2722	2411050	0.112897	3557	3644928	0.0975877	2384	1811301	0.131618	2544	2999919	0.0848023	2163	3240296	0.0667532	3692	3755453	0.0983104	2202	3239635
Respiration	Biogenesis of c-type cytochromes	Biogenesis of c-type cytochromes	0.0697146	0.183516	0.345002	0.0656835	0.0166886	0.0643455	0.00294491	0.0364087	0.0263759	1302	1975532	0.0659063	1700	2235919	0.0760314	1945	2635357	0.073804	677	1523618	0.0444337	1579	1606468	0.0982902	1826	2831286	0.0644937	1548	2411050	0.0642044	2436	3644928	0.0668326	673	1811301	0.0371556	1959	2999919	0.0653018	1929	3240296	0.0595316	2594	3755453	0.0690729	2030	3239635
Clustering-based subsystems	LMPTP YfkJ cluster	LMPTP YfkJ cluster	0.0724398	0.18361	0.126038	0	0	0	0	0.00147599	0.00328485	0	1975532	0	0	2235919	0	0	2635357	0	0	1523618	0	0	1606468	0	0	2831286	0	0	2411050	0	0	3644928	0	0	1811301	0	0	2999919	0	0	3240296	0	0	3755453	0	0	3239635
Metabolism of Aromatic Compounds	Metabolism of central aromatic intermediates	N-heterocyclic aromatic compound degradation	0.0703917	0.18388	0.155842	0.261914	0.060772	0.224938	0.0183954	0.280621	0.0539121	4904	1975532	0.248237	6559	2235919	0.293347	7054	2635357	0.267668	4462	1523618	0.292856	5325	1606468	0.331473	7503	2831286	0.265003	7755	2411050	0.321644	8001	3644928	0.219511	2128	1811301	0.117485	6561	2999919	0.218706	7931	3240296	0.244762	8519	3755453	0.226843	7704	3239635
RNA Metabolism	RNA processing and modification	RNA 3'-terminal phosphate cyclase	0.0724398	0.184065	0.250497	0	0	0	0	9.57345e-06	1.39956e-05	0	1975532	0	0	2235919	0	0	2635357	0	0	1523618	0	0	1606468	0	0	2831286	0	0	2411050	0	0	3644928	0	0	1811301	0	0	2999919	0	0	3240296	0	0	3755453	0	0	3239635
Clustering-based subsystems	CBSS-176279.3.peg.868	CBSS-176279.3.peg.868	0.0746281	0.184143	0.183863	0.0687825	0.0195988	0.0671107	0.00911496	0.0890822	0.0272439	1605	1975532	0.0812439	1337	2235919	0.0597964	2032	2635357	0.0771053	506	1523618	0.0332104	1561	1606468	0.0971697	2349	2831286	0.0829658	1659	2411050	0.0688082	2847	3644928	0.0781085	736	1811301	0.0406338	1936	2999919	0.0645351	2364	3240296	0.0729563	1997	3755453	0.053176	2511	3239635
Amino Acids and Derivatives	Arginine; urea cycle, polyamines	Urease subunits	0.075006	0.184187	0.232815	0.0662068	0.0300638	0.0982744	0.0160813	0.0668128	0.0277553	1309	1975532	0.0662606	1646	2235919	0.0736163	2396	2635357	0.0909175	854	1523618	0.0560508	1877	1606468	0.11684	2162	2831286	0.0763611	1821	2411050	0.0755273	1229	3644928	0.0337181	119	1811301	0.00656986	3056	2999919	0.101869	3573	3240296	0.110268	4066	3755453	0.108269	3443	3239635
Cofactors, Vitamins, Prosthetic Groups, Pigments	Folate and pterines	Pterin metabolism	0.0736831	0.184478	0.32018	0.00170182	0.00138582	0.00040575	0.000609187	0.000291307	0.000308298	33	1975532	0.00167044	77	2235919	0.00344377	58	2635357	0.00220084	0	1523618	0	70	1606468	0.00435739	45	2831286	0.00158938	33	2411050	0.0013687	25	3644928	0.000685885	0	1811301	0	0	2999919	0	52	3240296	0.00160479	30	3755453	0.000798838	1	3239635
Protein Metabolism	Protein degradation	Metallocarboxypeptidases (EC 3.4.17.-)	0.0724398	0.184523	0.231109	0	0	0.00195975	0.00302107	0	0	0	1975532	0	0	2235919	0	0	2635357	0	0	1523618	0	0	1606468	0	0	2831286	0	0	2411050	0	0	3644928	0	0	1811301	0	0	2999919	0	0	3240296	0	299	3755453	0.00796176	123	3239635
Membrane Transport	Protein secretion system, Type II	Widespread colonization island	0.0753384	0.184561	0.0748493	0.00054152	0.00117488	0.000362027	0.000341119	0	0	0	1975532	0	18	2235919	0.000805038	0	2635357	0	0	1523618	0	0	1606468	0	8	2831286	0.000282557	0	2411050	0	138	3644928	0.00378608	0	1811301	0	0	2999919	0	10	3240296	0.000308614	38	3755453	0.00101186	15	3239635
Virulence, Disease and Defense	Detection	MLST	0.0746281	0.184587	0.212892	0.100808	0.0325644	0.0677003	0.0125024	0.0872725	0.0261696	2094	1975532	0.105997	1843	2235919	0.082427	2792	2635357	0.105944	1889	1523618	0.123981	1236	1606468	0.076939	2457	2831286	0.0867804	1955	2411050	0.081085	2362	3644928	0.0648024	3248	1811301	0.179319	1421	2999919	0.0473679	2128	3240296	0.065673	2795	3755453	0.0744251	2051	3239635
Amino Acids and Derivatives	Arginine; urea cycle, polyamines	Urea decomposition	0.075006	0.18463	0.24006	0.0662323	0.030073	0.0987439	0.0151179	0.0668224	0.0277672	1311	1975532	0.0663619	1646	2235919	0.0736163	2396	2635357	0.0909175	855	1523618	0.0561164	1878	1606468	0.116902	2162	2831286	0.0763611	1821	2411050	0.0755273	1229	3644928	0.0337181	119	1811301	0.00656986	3058	2999919	0.101936	3573	3240296	0.110268	4066	3755453	0.108269	3444	3239635
Metabolism of Aromatic Compounds	Peripheral pathways for catabolism of aromatic compounds	Phenol hydroxylase	0.0743783	0.184862	0.221183	0.00770831	0.00768818	0.00948108	0.00470178	0.00159931	0.00357618	347	1975532	0.0175649	0	2235919	0	458	2635357	0.017379	0	1523618	0	90	1606468	0.00560235	469	2831286	0.0165649	0	2411050	0	447	3644928	0.0122636	0	1811301	0	119	2999919	0.00396677	105	3240296	0.00324044	524	3755453	0.013953	289	3239635
Respiration	Carbon monoxide induced hydrogenase	Carbon monoxide induced hydrogenase	0.0741986	0.184865	0.235139	0.137715	0.00886727	0.122753	0.00940708	0.130519	0.0152942	2572	1975532	0.130193	2869	2235919	0.128314	3724	2635357	0.141309	2220	1523618	0.145706	2448	1606468	0.152384	3830	2831286	0.135274	3406	2411050	0.141266	4467	3644928	0.122554	2580	1811301	0.142439	3523	2999919	0.117437	4213	3240296	0.130019	4930	3755453	0.131276	4129	3239635
Protein Metabolism	Protein biosynthesis	tRNA aminoacylation, Arg	0.0724398	0.184983	0.262473	0	0	0	0	0.0234704	0.0332508	0	1975532	0	0	2235919	0	0	2635357	0	0	1523618	0	0	1606468	0	0	2831286	0	0	2411050	0	0	3644928	0	0	1811301	0	0	2999919	0	0	3240296	0	0	3755453	0	0	3239635
Carbohydrates	Central carbohydrate metabolism	Pyruvate Alanine Serine Interconversions	0.0746281	0.185034	0.236459	0.120576	0.01396	0.102494	0.0123234	0.117359	0.0150478	2424	1975532	0.122701	2593	2235919	0.11597	2734	2635357	0.103743	1894	1523618	0.124309	2364	1606468	0.147155	3270	2831286	0.115495	3368	2411050	0.13969	4054	3644928	0.111223	1900	1811301	0.104897	3571	2999919	0.119037	3130	3240296	0.0965961	3738	3755453	0.0995353	3734	3239635
Virulence, Disease and Defense	Resistance to antibiotics and toxic compounds	Adaptation to d-cysteine	0.0741986	0.185316	0.26123	0.0280029	0.0083714	0.0228641	0.00283095	0.034244	0.00840947	343	1975532	0.0173624	634	2235919	0.0283552	525	2635357	0.0199214	536	1523618	0.0351794	472	1606468	0.0293812	638	2831286	0.0225339	756	2411050	0.0313556	802	3644928	0.0220032	832	1811301	0.0459338	546	2999919	0.0182005	690	3240296	0.0212944	864	3755453	0.0230065	810	3239635
Nitrogen Metabolism	Cyanate hydrolysis	Cyanate hydrolysis	0.0724398	0.185446	0.263158	0	0	1.02882e-05	1.45497e-05	0	0	0	1975532	0	0	2235919	0	0	2635357	0	0	1523618	0	0	1606468	0	0	2831286	0	0	2411050	0	0	3644928	0	0	1811301	0	0	2999919	0	1	3240296	3.08614e-05	0	3755453	0	1	3239635
Iron acquisition and metabolism	Siderophores	Siderophore Pyoverdine	0.0724398	0.185911	0.263158	0	0	1.02882e-05	1.45497e-05	0	0	0	1975532	0	0	2235919	0	0	2635357	0	0	1523618	0	0	1606468	0	0	2831286	0	0	2411050	0	0	3644928	0	0	1811301	0	0	2999919	0	1	3240296	3.08614e-05	0	3755453	0	1	3239635
Membrane Transport	Protein secretion system, Type VII (Chaperone/Usher pathway, CU)	The fimbrial Stf cluster	0.0724398	0.186378	0.224138	0	0	0	0	4.99145e-05	7.84869e-05	0	1975532	0	0	2235919	0	0	2635357	0	0	1523618	0	0	1606468	0	0	2831286	0	0	2411050	0	0	3644928	0	0	1811301	0	0	2999919	0	0	3240296	0	0	3755453	0	0	3239635
Clustering-based subsystems	CBSS-314269.3.peg.1840	CBSS-314269.3.peg.1840	0.0724398	0.186847	0.218646	0	0	1.55494e-05	2.48429e-05	0	0	0	1975532	0	0	2235919	0	0	2635357	0	0	1523618	0	0	1606468	0	0	2831286	0	0	2411050	0	0	3644928	0	0	1811301	0	2	2999919	6.66685e-05	0	3240296	0	1	3755453	2.66279e-05	0	3239635
Carbohydrates	Central carbohydrate metabolism	Entner-Doudoroff Pathway	0.0765919	0.187184	0.176468	0.555519	0.0988029	0.473625	0.0362905	0.564714	0.0931981	10417	1975532	0.527301	12881	2235919	0.576094	15021	2635357	0.56998	9966	1523618	0.654101	11013	1606468	0.685541	15870	2831286	0.560523	14848	2411050	0.615831	17461	3644928	0.479049	6000	1811301	0.331254	14224	2999919	0.474146	15924	3240296	0.491437	18954	3755453	0.504706	15837	3239635
Regulation and Cell signaling	Programmed Cell Death and Toxin-antitoxin Systems	Fratricide in Streptococcus	0.0724398	0.187319	0.262727	0	0	1.06993e-05	1.51479e-05	0	0	0	1975532	0	0	2235919	0	0	2635357	0	0	1523618	0	0	1606468	0	0	2831286	0	0	2411050	0	0	3644928	0	0	1811301	0	1	2999919	3.33342e-05	1	3240296	3.08614e-05	0	3755453	0	0	3239635
Amino Acids and Derivatives	Arginine; urea cycle, polyamines	Urea carboxylase and Allophanate hydrolase cluster	0.0724398	0.187793	0.216253	0	0	0	0	2.08627e-05	3.35671e-05	0	1975532	0	0	2235919	0	0	2635357	0	0	1523618	0	0	1606468	0	0	2831286	0	0	2411050	0	0	3644928	0	0	1811301	0	0	2999919	0	0	3240296	0	0	3755453	0	0	3239635
Potassium metabolism	Potassium homeostasis	Potassium homeostasis	0.0720878	0.187832	0.32903	0.0705261	0.0344529	0.137533	0.0096298	0.100956	0.0603291	1551	1975532	0.0785105	1383	2235919	0.0618538	984	2635357	0.0373384	858	1523618	0.0563133	873	1606468	0.0543428	1758	2831286	0.0620919	1419	2411050	0.058854	5969	3644928	0.163762	1117	1811301	0.0616684	3962	2999919	0.13207	3888	3240296	0.119989	5286	3755453	0.140755	4604	3239635
Carbohydrates	Di- and oligosaccharides	Melibiose Utilization	0.0723149	0.187945	0.137863	0.123159	0.0694057	0.107544	0.00966083	0.0718098	0.051796	2493	1975532	0.126194	4352	2235919	0.19464	3688	2635357	0.139943	0	1523618	0	2829	1606468	0.176101	3854	2831286	0.136122	4487	2411050	0.186101	5443	3644928	0.149331	0	1811301	0	2943	2999919	0.0981026	3502	3240296	0.108077	3997	3755453	0.106432	3060	3239635
Respiration	Quinone oxidoreductase family	Quinone oxidoreductase family	0.0771339	0.18806	0.187072	0.00182819	0.00270048	0	0	0.000223344	0.00037967	136	1975532	0.00688422	0	2235919	0	178	2635357	0.0067543	16	1523618	0.00105013	0	1606468	0	29	2831286	0.00102427	0	2411050	0	27	3644928	0.000740755	0	1811301	0	0	2999919	0	0	3240296	0	0	3755453	0	0	3239635
Secondary Metabolism	Plant Hormones	Auxin biosynthesis	0.0776491	0.188866	0.208319	0.101647	0.0433016	0.0627895	0.00408286	0.0920176	0.02662	1166	1975532	0.0590221	2137	2235919	0.0955759	1589	2635357	0.0602954	2410	1523618	0.158176	1216	1606468	0.075694	1886	2831286	0.0666128	2483	2411050	0.102984	3799	3644928	0.104227	3482	1811301	0.192238	1876	2999919	0.062535	1853	3240296	0.0571861	2200	3755453	0.0585815	2168	3239635
Regulation and Cell signaling	Quorum sensing and biofilm formation	Quorum sensing regulation in Pseudomonas	0.0780986	0.189061	0.244521	0.327922	0.102861	0.427921	0.0385687	0.329611	0.0664709	6824	1975532	0.345426	4453	2235919	0.199157	9401	2635357	0.356726	3664	1523618	0.24048	3274	1606468	0.203801	9780	2831286	0.345426	6808	2411050	0.282367	17451	3644928	0.478775	9041	1811301	0.499144	11026	2999919	0.367543	13962	3240296	0.430887	16548	3755453	0.440639	14896	3239635
Amino Acids and Derivatives	Aromatic amino acids and derivatives	Aromatic amino acid interconversions with aryl acids	0.0780474	0.189385	0.282089	0.0276329	0.0309757	0.0764604	0.00851962	0.049242	0.0462228	1269	1975532	0.0642359	816	2235919	0.0364951	423	2635357	0.016051	0	1523618	0	173	1606468	0.010769	747	2831286	0.0263838	0	2411050	0	3454	3644928	0.0947618	0	1811301	0	2349	2999919	0.0783021	1957	3240296	0.0603957	3263	3755453	0.086887	2656	3239635
Carbohydrates	Monosaccharides	D-ribose utilization	0.0786641	0.189981	0.229371	0.0060682	0.0076452	0.0110835	0.00614639	0.00215419	0.00305978	258	1975532	0.0130598	20	2235919	0.000894487	541	2635357	0.0205285	5	1523618	0.000328166	31	1606468	0.0019297	456	2831286	0.0161058	18	2411050	0.000746563	3	3644928	8.23062e-05	17	1811301	0.000938552	146	2999919	0.0048668	188	3240296	0.00580194	721	3755453	0.0191987	178	3239635
Clustering-based subsystems	CBSS-296591.1.peg.2330	CBSS-296591.1.peg.2330	0.0793481	0.191182	0.220691	0.289527	0.0572858	0.296222	0.0176785	0.242682	0.0323411	4533	1975532	0.229457	5082	2235919	0.227289	6278	2635357	0.238222	5699	1523618	0.374044	4777	1606468	0.29736	7572	2831286	0.26744	6035	2411050	0.250306	13285	3644928	0.364479	6469	1811301	0.357147	8162	2999919	0.272074	9413	3240296	0.290498	10395	3755453	0.276797	9996	3239635
Carbohydrates	Sugar alcohols	Propanediol utilization	0.080909	0.19403	0.399967	0.00848747	0.00632199	0.0719052	0.0508736	0.0288069	0.0316125	59	1975532	0.00298654	202	2235919	0.00903432	68	2635357	0.0025803	269	1523618	0.0176553	115	1606468	0.00715856	76	2831286	0.00268429	170	2411050	0.00705087	214	3644928	0.00587117	387	1811301	0.0213659	3302	2999919	0.11007	2354	3240296	0.0726477	138	3755453	0.00367466	4219	3239635
Amino Acids and Derivatives	Lysine, threonine, methionine, and cysteine	Methionine Degradation	0.080909	0.194486	0.201725	0.404759	0.075015	0.343376	0.0317047	0.444762	0.106209	6093	1975532	0.308423	10227	2235919	0.457396	8436	2635357	0.320108	7489	1523618	0.491527	6471	1606468	0.402809	9544	2831286	0.337091	10125	2411050	0.419942	13402	3644928	0.367689	9742	1811301	0.537845	9200	2999919	0.306675	10886	3240296	0.335957	14439	3755453	0.384481	11873	3239635
Miscellaneous	Plant-Prokaryote DOE project	COG0277	0.0832266	0.199122	0.126634	0	0	0.00178472	0.0021418	0.0015534	0.00347351	0	1975532	0	0	2235919	0	0	2635357	0	0	1523618	0	0	1606468	0	0	2831286	0	0	2411050	0	0	3644928	0	0	1811301	0	99	2999919	0.00330009	54	3240296	0.00166651	0	3755453	0	0	3239635
RNA Metabolism	RNA processing and modification	tRNA modification yeast cytoplasmic	0.0843058	0.201233	0.122833	0.521925	0.119973	0.427711	0.0411052	0.501383	0.127481	9882	1975532	0.50022	12964	2235919	0.579806	15049	2635357	0.571042	7067	1523618	0.46383	11111	1606468	0.691642	14819	2831286	0.523402	15346	2411050	0.636486	17712	3644928	0.485936	4437	1811301	0.244962	13268	2999919	0.442279	14568	3240296	0.449589	17314	3755453	0.461036	14530	3239635
Nucleosides and Nucleotides	Purines	Purine conversions	0.0859642	0.204715	0.239942	0.424327	0.0313965	0.454813	0.0608528	0.394618	0.0236152	8446	1975532	0.42753	9110	2235919	0.407439	11215	2635357	0.425559	6698	1523618	0.439612	7163	1606468	0.445885	12237	2831286	0.432206	10072	2411050	0.417743	12775	3644928	0.350487	8558	1811301	0.472478	15295	2999919	0.509847	11424	3240296	0.35256	20347	3755453	0.541799	13701	3239635
Miscellaneous	Plant-Prokaryote DOE project	Niacin-Choline transport and metabolism	0.0868743	0.206402	0.00931589	0.00608322	0.017123	0.00781202	0.00443259	0.00994453	0.0222367	0	1975532	0	0	2235919	0	1	2635357	3.79455e-05	3	1523618	0.0001969	0	1606468	0	0	2831286	0	0	2411050	0	1987	3644928	0.0545141	0	1811301	0	218	2999919	0.00726686	374	3240296	0.0115422	287	3755453	0.00764222	203	3239635
Sulfur Metabolism	Thioredoxin-disulfide reductase	Thioredoxin-disulfide reductase	0.0881627	0.206587	0.0611948	0.0302644	0.00551828	0.0288443	0.00965053	0.0237949	0.0161677	586	1975532	0.0296629	603	2235919	0.0269688	950	2635357	0.0360482	398	1523618	0.026122	617	1606468	0.0384072	795	2831286	0.0280791	813	2411050	0.0337197	1235	3644928	0.0338827	353	1811301	0.0194888	734	2999919	0.0244673	712	3240296	0.0219733	1737	3755453	0.0462527	844	3239635
Fatty Acids, Lipids, and Isoprenoids	Fatty acids	Fatty acid metabolism cluster	0.0886136	0.206698	0.182777	0.000586048	0.00165759	0.0493504	0.0541026	0.0288101	0.0607527	0	1975532	0	0	2235919	0	139	2635357	0.00527443	0	1523618	0	0	1606468	0	0	2831286	0	0	2411050	0	0	3644928	0	0	1811301	0	2133	2999919	0.0711019	0	3240296	0	3096	3755453	0.0824401	0	3239635
Metabolism of Aromatic Compounds	Anaerobic degradation of aromatic compounds	Anaerobic toluene and ethylbenzene degradation	0.0872137	0.206729	0.211625	0.216359	0.0689089	0.149532	0.0178805	0.210221	0.0605668	3134	1975532	0.158641	4791	2235919	0.214274	2728	2635357	0.103515	4694	1523618	0.308082	3154	1606468	0.196331	5628	2831286	0.198779	5243	2411050	0.217457	7367	3644928	0.202116	6304	1811301	0.348037	4029	2999919	0.134304	5206	3240296	0.160664	5833	3755453	0.155321	4949	3239635
Cell Division and Cell Cycle	Macromolecular synthesis operon	Macromolecular synthesis operon	0.0874658	0.206847	0.276598	0.399539	0.0499517	0.35543	0.0613749	0.321944	0.0475166	5956	1975532	0.301488	8742	2235919	0.39098	11663	2635357	0.442559	6262	1523618	0.410995	7335	1606468	0.456592	11080	2831286	0.391342	10201	2411050	0.423094	12083	3644928	0.331502	8102	1811301	0.447303	12444	2999919	0.414811	14180	3240296	0.437614	13135	3755453	0.349758	11845	3239635
Clustering-based subsystems	Fatty acid metabolic cluster	CBSS-246196.1.peg.364	0.088504	0.206913	0.153627	0.000843067	0.00167307	0.000332765	0.000147229	0.00233706	0.00282629	18	1975532	0.000911147	6	2235919	0.000268346	145	2635357	0.0055021	0	1523618	0	0	1606468	0	14	2831286	0.000494475	0	2411050	0	15	3644928	0.000411531	0	1811301	0	3	2999919	0.000100003	12	3240296	0.000370337	10	3755453	0.000266279	9	3239635
Cofactors, Vitamins, Prosthetic Groups, Pigments	Thiamin biosynthesis	Thiamin biosynthesis	0.0881627	0.207061	0.269293	0.221587	0.0291992	0.206312	0.0252864	0.184312	0.0185498	4125	1975532	0.208805	6481	2235919	0.289858	6589	2635357	0.250023	3512	1523618	0.230504	3186	1606468	0.198323	6099	2831286	0.215414	4831	2411050	0.200369	7474	3644928	0.205052	3549	1811301	0.195937	6221	2999919	0.207372	7780	3240296	0.240102	7265	3755453	0.193452	6906	3239635
Virulence, Disease and Defense	Resistance to antibiotics and toxic compounds	Copper homeostasis	0.0881627	0.207537	0.238949	0.122991	0.0258169	0.0943333	0.00774609	0.103186	0.0258452	1514	1975532	0.0766376	3010	2235919	0.13462	2733	2635357	0.103705	2677	1523618	0.1757	2086	1606468	0.12985	2906	2831286	0.102639	3156	2411050	0.130897	4502	3644928	0.123514	2343	1811301	0.129355	2477	2999919	0.0825689	3407	3240296	0.105145	3235	3755453	0.0861414	3212	3239635
Clustering-based subsystems	KH domain RNA binding protein YlqC	KH domain RNA binding protein YlqC	0.0881017	0.207871	0.236659	0	0	0.00542618	0.00559094	0.00396706	0.00575843	0	1975532	0	0	2235919	0	0	2635357	0	0	1523618	0	0	1606468	0	0	2831286	0	0	2411050	0	0	3644928	0	0	1811301	0	337	2999919	0.0112336	0	3240296	0	0	3755453	0	0	3239635
Clustering-based subsystems	Bacterial Cell Division	Bacterial Cell Division	0.0895087	0.208311	0.182804	0.217296	0.0595725	0.19128	0.0125449	0.245038	0.0313282	5193	1975532	0.262866	5514	2235919	0.24661	7215	2635357	0.273777	3341	1523618	0.219281	1531	1606468	0.0953022	7946	2831286	0.28065	4238	2411050	0.175774	9071	3644928	0.248866	2763	1811301	0.152542	5297	2999919	0.176571	6062	3240296	0.187082	8045	3755453	0.214222	5820	3239635
Respiration	Electron donating reactions	Respiratory dehydrogenases 1	0.0899727	0.208916	0.261804	0.00505366	0.00607168	0.000185168	0.000414049	0.00917666	0.00767116	74	1975532	0.00374583	86	2235919	0.00384629	0	2635357	0	0	1523618	0	0	1606468	0	251	2831286	0.00886523	252	2411050	0.0104519	677	3644928	0.0185738	0	1811301	0	0	2999919	0	36	3240296	0.00111101	0	3755453	0	0	3239635
Miscellaneous	Plant-Prokaryote DOE project	Scaffold proteins for [4Fe-4S] cluster assembly (MRP family)	0.0913353	0.211123	0.215348	0.1721	0.0243348	0.14273	0.0121546	0.166401	0.030741	3111	1975532	0.157477	3995	2235919	0.178674	3973	2635357	0.150758	3043	1523618	0.199722	2859	1606468	0.177968	4629	2831286	0.163495	4497	2411050	0.186516	4570	3644928	0.12538	3784	1811301	0.208911	3813	2999919	0.127103	4372	3240296	0.134926	6025	3755453	0.160433	4648	3239635
Cell Wall and Capsule	Cell wall of Mycobacteria	mycolic acid synthesis	0.0913353	0.2116	0.279157	0.107888	0.0186442	0.0936455	0.0166385	0.122686	0.0170531	1871	1975532	0.0947087	2567	2235919	0.114807	2751	2635357	0.104388	1091	1523618	0.0716059	2082	1606468	0.129601	2858	2831286	0.100944	3225	2411050	0.133759	3532	3644928	0.0969018	2251	1811301	0.124275	3120	2999919	0.104003	3561	3240296	0.109897	2695	3755453	0.0717623	3443	3239635
Carbohydrates	Sugar alcohols	Glycerol and Glycerol-3-phosphate Uptake and Utilization	0.0924625	0.211816	0.212796	0.0974924	0.0353766	0.0638426	0.0105848	0.0705526	0.031688	1269	1975532	0.0642359	1844	2235919	0.0824717	2289	2635357	0.0868573	1889	1523618	0.123981	1592	1606468	0.0990994	2416	2831286	0.0853322	2053	2411050	0.0851496	2362	3644928	0.0648024	3360	1811301	0.185502	1685	2999919	0.0561682	2128	3240296	0.065673	2933	3755453	0.0780998	2215	3239635
Protein Metabolism	Protein biosynthesis	tRNA aminoacylation, Cys	0.0929306	0.21194	0.130439	0.222045	0.0649608	0.177249	0.00503573	0.208901	0.0421873	5197	1975532	0.263068	4945	2235919	0.221162	6964	2635357	0.264253	4224	1523618	0.277235	3816	1606468	0.23754	7666	2831286	0.27076	5763	2411050	0.239024	5864	3644928	0.160881	1168	1811301	0.064484	5396	2999919	0.179872	5818	3240296	0.179551	6517	3755453	0.173534	5554	3239635
Clustering-based subsystems	CBSS-87626.3.peg.3639	CBSS-87626.3.peg.3639	0.0919398	0.212041	0.245677	0.00716368	0.020262	0.0474917	0.0346014	0.0161027	0.0360066	0	1975532	0	0	2235919	0	0	2635357	0	0	1523618	0	0	1606468	0	0	2831286	0	0	2411050	0	2350	3644928	0.0644732	0	1811301	0	1879	2999919	0.062635	0	3240296	0	3278	3755453	0.0872864	2013	3239635
Iron acquisition and metabolism	Siderophores	Petrobactin-mediated iron uptake system	0.0928126	0.212143	0.144456	4.88135e-05	7.28199e-05	5.62272e-05	5.98593e-05	0	0	0	1975532	0	0	2235919	0	0	2635357	0	3	1523618	0.0001969	0	1606468	0	1	2831286	3.53196e-05	1	2411050	4.14757e-05	0	3644928	0	3	1811301	0.000165627	0	2999919	0	1	3240296	3.08614e-05	0	3755453	0	5	3239635
Nitrogen Metabolism	Nitrogen fixation	Nitrogen fixation	0.0924625	0.212291	0.169276	0.17901	0.0506622	0.178487	0.0116089	0.216148	0.0300882	3677	1975532	0.186127	3076	2235919	0.137572	7519	2635357	0.285312	2103	1523618	0.138027	2791	1606468	0.173735	6621	2831286	0.233851	2620	2411050	0.108666	6797	3644928	0.186478	2922	1811301	0.161321	5405	2999919	0.180172	5076	3240296	0.156652	7040	3755453	0.187461	5818	3239635
Cell Wall and Capsule	Gram-Negative cell wall components	Lipopolysaccharide assembly	0.0923574	0.212526	0.3311	0.0200732	0.0303457	0.0663905	0.00683959	0.0379844	0.0342474	795	1975532	0.0402423	1101	2235919	0.0492415	0	2635357	0	1	1523618	6.56332e-05	24	1606468	0.00149396	6	2831286	0.000211918	9	2411050	0.000373281	3233	3644928	0.0886986	6	1811301	0.000331254	1872	2999919	0.0624017	2416	3240296	0.0745611	2626	3755453	0.069925	2267	3239635
Regulation and Cell signaling	Quorum sensing and biofilm formation	Quorum sensing in Yersinia	0.096136	0.218763	0.283154	0.0406293	0.00889659	0.0479833	0.00326182	0.0535152	0.0114722	711	1975532	0.0359903	1103	2235919	0.0493309	1004	2635357	0.0380973	548	1523618	0.035967	854	1606468	0.0531601	1125	2831286	0.0397346	1102	2411050	0.0457062	1688	3644928	0.0463109	387	1811301	0.0213659	1559	2999919	0.0519681	1521	3240296	0.0469402	1916	3755453	0.0510191	1624	3239635
Cell Wall and Capsule	Gram-Positive cell wall components	Polyglycerolphosphate lipoteichoic acid biosynthesis	0.0972522	0.220324	0.202823	0.139303	0.0473388	0.094345	0.0160077	0.109276	0.0394461	2169	1975532	0.109793	2811	2235919	0.12572	3041	2635357	0.115392	2799	1523618	0.183707	1751	1606468	0.108997	3584	2831286	0.126586	2913	2411050	0.120819	3833	3644928	0.10516	4665	1811301	0.25755	2097	2999919	0.0699019	2918	3240296	0.0900535	4358	3755453	0.116045	3106	3239635
Clustering-based subsystems	DNA gyrase subunits	DNA gyrase subunits	0.0972522	0.220812	0.22513	0.273099	0.0618853	0.309434	0.0270605	0.23634	0.0521299	6689	1975532	0.338592	4287	2235919	0.191733	9133	2635357	0.346556	3664	1523618	0.24048	3274	1606468	0.203801	9780	2831286	0.345426	4885	2411050	0.202609	11619	3644928	0.318772	4889	1811301	0.269916	8117	2999919	0.270574	10599	3240296	0.3271	12243	3755453	0.326006	10625	3239635
RNA Metabolism	Transcription	Transcription elongation factors, archaeal	0.0984524	0.22255	0.179179	0.0169628	0.00535643	0.0107027	0.0032291	0.0146876	0.0073772	508	1975532	0.0257146	430	2235919	0.0192315	563	2635357	0.0213633	166	1523618	0.0108951	346	1606468	0.0215379	461	2831286	0.0162824	403	2411050	0.0167147	479	3644928	0.0131415	141	1811301	0.00778446	417	2999919	0.0139004	502	3240296	0.0154924	249	3755453	0.00663036	354	3239635
Phosphorus Metabolism	High affinity phosphate transporter and control of PHO regulon	High affinity phosphate transporter and control of PHO regulon	0.0992045	0.223756	0.231688	0.0287584	0.0270831	0.0562505	0.0121553	0.0249808	0.0278009	1063	1975532	0.0538083	0	2235919	0	1095	2635357	0.0415503	0	1523618	0	674	1606468	0.0419554	1385	2831286	0.0489177	0	2411050	0	2646	3644928	0.072594	0	1811301	0	1332	2999919	0.0444012	1197	3240296	0.0369411	2455	3755453	0.0653716	1869	3239635
Sulfur Metabolism	Organic sulfur assimilation	Alkanesulfonate assimilation	0.0995955	0.224145	0.224458	0.152501	0.0361895	0.106969	0.0299612	0.124341	0.040986	2797	1975532	0.141582	4034	2235919	0.180418	3896	2635357	0.147836	2579	1523618	0.169268	2944	1606468	0.183259	4220	2831286	0.149049	3874	2411050	0.160677	6610	3644928	0.181348	1070	1811301	0.0590736	2648	2999919	0.088269	2231	3240296	0.0688517	4092	3755453	0.108962	3400	3239635
Cofactors, Vitamins, Prosthetic Groups, Pigments	Folate and pterines	YgfZ	0.101043	0.226904	0.223166	0.833952	0.101436	0.730879	0.0430896	0.798463	0.0705749	15457	1975532	0.782422	18739	2235919	0.838089	23725	2635357	0.900258	11803	1523618	0.774669	16458	1606468	1.02448	23268	2831286	0.821817	22894	2411050	0.949545	25955	3644928	0.712085	12719	1811301	0.702202	21815	2999919	0.727186	26164	3240296	0.807457	25444	3755453	0.677521	24546	3239635
Cell Wall and Capsule	Gram-Negative cell wall components	Outer membrane	0.102835	0.230422	0.172344	0.0173925	0.0260913	0.0429541	0.00457219	0.0427336	0.0403049	795	1975532	0.0402423	958	2235919	0.0428459	0	2635357	0	0	1523618	0	0	1606468	0	0	2831286	0	0	2411050	0	2677	3644928	0.0734445	0	1811301	0	1369	2999919	0.0456346	1531	3240296	0.0472488	1466	3755453	0.0390366	1573	3239635
Iron acquisition and metabolism	Heme, hemin uptake and utilization systems in GramNegatives	Heme, hemin uptake and utilization systems in GramNegatives	0.104906	0.231019	0.185409	0.0979477	0.0342915	0.128078	0.0162602	0.121296	0.0276647	2088	1975532	0.105693	2792	2235919	0.12487	2682	2635357	0.10177	1873	1523618	0.122931	2083	1606468	0.129663	2807	2831286	0.0991422	2457	2411050	0.101906	3177	3644928	0.0871622	152	1811301	0.00839176	4354	2999919	0.145137	4693	3240296	0.144832	5306	3755453	0.141288	3754	3239635
Clustering-based subsystems	Bacterial RNA-metabolizing Zn-dependent hydrolases	Bacterial RNA-metabolizing Zn-dependent hydrolases	0.104906	0.231517	0.20135	0.243383	0.0862851	0.167463	0.0108792	0.193615	0.0591403	4490	1975532	0.227281	3777	2235919	0.168924	6032	2635357	0.228887	6025	1523618	0.39544	2798	1606468	0.174171	7061	2831286	0.249392	4472	2411050	0.185479	5991	3644928	0.164365	7182	1811301	0.396511	4535	2999919	0.151171	5276	3240296	0.162825	6360	3755453	0.169354	5459	3239635
Cofactors, Vitamins, Prosthetic Groups, Pigments	Lipoic acid	Lipoic acid metabolism	0.103718	0.231893	0.0715525	0.00139791	0.00284768	0.00491078	0.00401864	0.00405918	0.00907661	0	1975532	0	85	2235919	0.00380157	0	2635357	0	0	1523618	0	0	1606468	0	0	2831286	0	0	2411050	0	318	3644928	0.00872445	1	1811301	5.52089e-05	0	2999919	0	85	3240296	0.00262322	381	3755453	0.0101452	95	3239635
RNA Metabolism	RNA processing and modification	ATP-dependent RNA helicases, bacterial	0.104906	0.232017	0.197726	0.225651	0.06902	0.158506	0.0122284	0.200535	0.0607397	2834	1975532	0.143455	4784	2235919	0.213961	5469	2635357	0.207524	4471	1523618	0.293446	3300	1606468	0.20542	4849	2831286	0.171265	5163	2411050	0.214139	7042	3644928	0.1932	7036	1811301	0.38845	4200	2999919	0.140004	5306	3240296	0.16375	6439	3755453	0.171457	5476	3239635
Carbohydrates	Monosaccharides	D-Tagatose and Galactitol Utilization	0.104227	0.232019	0.0571764	0.130598	0.0667569	0.1004	0.0101818	0.125737	0.0533606	3028	1975532	0.153275	3696	2235919	0.165301	4613	2635357	0.175043	388	1523618	0.0254657	3256	1606468	0.202681	4395	2831286	0.15523	4328	2411050	0.179507	4329	3644928	0.118768	2	1811301	0.000110418	3045	2999919	0.101503	3478	3240296	0.107336	4140	3755453	0.11024	3242	3239635
Stress Response	Periplasmic Stress	Periplasmic Acid Stress Response in Enterobacteria	0.105818	0.23203	0.122859	0.0490752	0.0205931	0.0355407	0.0105873	0.0469689	0.00960572	929	1975532	0.0470253	1173	2235919	0.0524616	1692	2635357	0.0642038	710	1523618	0.0465996	1266	1606468	0.0788064	1493	2831286	0.0527322	1478	2411050	0.0613011	1405	3644928	0.0385467	0	1811301	0	1149	2999919	0.038301	1768	3240296	0.0545629	1254	3755453	0.0333914	977	3239635
Carbohydrates	Organic acids	Propionate-CoA to Succinate Module	0.104753	0.232179	0.195161	0.0154471	0.00999932	0.0230858	0.00451466	0.0245163	0.00897477	310	1975532	0.015692	543	2235919	0.0242853	258	2635357	0.00978994	0	1523618	0	285	1606468	0.0177408	495	2831286	0.0174832	550	2411050	0.0228116	1138	3644928	0.0312215	0	1811301	0	535	2999919	0.0178338	520	3240296	0.0160479	1066	3755453	0.0283854	837	3239635
Clustering-based subsystems	ClpAS cluster	ClpAS cluster	0.104074	0.232183	0.0829606	0.084974	0.0471688	0.0642017	0.00759536	0.0884182	0.0236101	2080	1975532	0.105288	2208	2235919	0.0987513	3239	2635357	0.122906	0	1523618	0	2070	1606468	0.128854	3140	2831286	0.110904	2787	2411050	0.115593	3006	3644928	0.0824708	0	1811301	0	2047	2999919	0.0682352	2503	3240296	0.077246	2163	3755453	0.0575962	2127	3239635
Virulence, Disease and Defense	Resistance to antibiotics and toxic compounds	Streptococcus pneumoniae Vancomycin Tolerance Locus	0.105791	0.232468	0.219695	0.00955333	0.0111925	0.000967624	0.00216367	0.00168963	0.00377813	195	1975532	0.00987076	0	2235919	0	315	2635357	0.0119528	554	1523618	0.0363608	219	1606468	0.0136324	401	2831286	0.0141632	0	2411050	0	0	3644928	0	0	1811301	0	0	2999919	0	0	3240296	0	0	3755453	0	0	3239635
Phages, Prophages, Transposable elements, Plasmids	Phages, Prophages	Phage capsid proteins	0.104679	0.23252	0.233965	0.510606	0.11768	0.382465	0.0566424	0.434573	0.0985482	10392	1975532	0.526036	13708	2235919	0.613081	9578	2635357	0.363442	10608	1523618	0.696238	7418	1606468	0.461758	11699	2831286	0.413204	9787	2411050	0.405923	15835	3644928	0.434439	12341	1811301	0.681333	13043	2999919	0.434778	15612	3240296	0.481808	12183	3755453	0.324408	11013	3239635
Protein Metabolism	Protein biosynthesis	tRNA aminoacylation, Met	0.106738	0.233547	0.209145	0.171487	0.028116	0.139584	0.0121074	0.16539	0.0331181	2918	1975532	0.147707	3998	2235919	0.178808	3991	2635357	0.151441	3047	1523618	0.199985	2863	1606468	0.178217	4518	2831286	0.159574	4501	2411050	0.186682	4417	3644928	0.121182	3981	1811301	0.219787	3817	2999919	0.127237	4373	3240296	0.134957	6029	3755453	0.16054	4461	3239635
Cofactors, Vitamins, Prosthetic Groups, Pigments	Folate and pterines	Pterin metabolism 3	0.107569	0.234363	0.133306	0.00253444	0.00157296	0.00459284	0.00112582	0.00308212	0.00344999	85	1975532	0.00430264	94	2235919	0.00420409	58	2635357	0.00220084	12	1523618	0.000787599	78	1606468	0.00485537	75	2831286	0.00264897	33	2411050	0.0013687	89	3644928	0.00244175	0	1811301	0	176	2999919	0.00586683	106	3240296	0.00327131	170	3755453	0.00452675	97	3239635
Protein Metabolism	Protein biosynthesis	tRNA aminoacylation, Leu	0.107434	0.234568	0.096501	0.238718	0.0282196	0.21418	0.0115327	0.224326	0.0468493	4319	1975532	0.218625	5740	2235919	0.256718	6403	2635357	0.242965	3784	1523618	0.248356	4542	1606468	0.282732	6433	2831286	0.227211	6295	2411050	0.26109	6476	3644928	0.177672	4222	1811301	0.233092	6373	2999919	0.212439	7538	3240296	0.232633	8169	3755453	0.217524	7028	3239635
Phages, Prophages, Transposable elements, Plasmids	Phages, Prophages	Phage Ea cluster	0.108642	0.236198	0.160571	0.00119222	0.00317998	0.000271807	0.000341773	0.0049733	0.00718745	11	1975532	0.000556812	0	2235919	0	0	2635357	0	155	1523618	0.0101732	0	1606468	0	0	2831286	0	0	2411050	0	0	3644928	0	0	1811301	0	0	2999919	0	13	3240296	0.000401198	0	3755453	0	9	3239635
Protein Metabolism	Protein biosynthesis	Nucleolar protein complex	0.110181	0.237528	0.256026	0.130006	0.0207957	0.12367	0.0198514	0.150685	0.012069	2273	1975532	0.115058	2660	2235919	0.118967	3925	2635357	0.148936	1342	1523618	0.0880798	2379	1606468	0.148089	3701	2831286	0.130718	3805	2411050	0.157815	4316	3644928	0.118411	2608	1811301	0.143985	3838	2999919	0.127937	5124	3240296	0.158134	3441	3755453	0.0916268	4145	3239635
Carbohydrates	Polysaccharides	Alpha-Amylase locus in Streptocococcus	0.110068	0.237784	0.0758938	0.00172907	0.00456092	0	0	0	0	0	1975532	0	0	2235919	0	385	2635357	0.014609	0	1523618	0	2	1606468	0.000124497	0	2831286	0	0	2411050	0	0	3644928	0	15	1811301	0.000828134	0	2999919	0	0	3240296	0	0	3755453	0	0	3239635
Regulation and Cell signaling	Staphylococcal accessory gene regulator system	Staphylococcal accessory gene regulator system	0.109607	0.237792	0.0897027	0.00561529	0.00841411	0.0130569	0.00601767	0.0209595	0.0361039	72	1975532	0.00364459	97	2235919	0.00433826	34	2635357	0.00129015	0	1523618	0	33	1606468	0.0020542	101	2831286	0.00356728	85	2411050	0.00352543	1062	3644928	0.0291364	54	1811301	0.00298128	340	2999919	0.0113336	556	3240296	0.0171589	242	3755453	0.00644396	151	3239635
Phages, Prophages, Transposable elements, Plasmids	Phages, Prophages	Listeria phi-A118-like prophages	0.11122	0.238261	0.25817	0.694162	0.0780611	0.602349	0.0394285	0.664916	0.0628731	13598	1975532	0.688321	17060	2235919	0.762997	20621	2635357	0.782475	8915	1523618	0.58512	10628	1606468	0.661576	21959	2831286	0.775584	15638	2411050	0.648597	28078	3644928	0.770331	10369	1811301	0.572461	18610	2999919	0.62035	17362	3240296	0.535815	22876	3755453	0.609141	18718	3239635
Virulence, Disease and Defense	Toxins and superantigens	Streptococcus agalactiae hemolysin operon	0.110755	0.238263	0.258304	0.000285605	0.000274317	6.40316e-05	5.57628e-05	0.00046414	0.000339106	7	1975532	0.000354335	8	2235919	0.000357795	4	2635357	0.000151782	11	1523618	0.000721966	0	1606468	0	3	2831286	0.000105959	0	2411050	0	28	3644928	0.000768191	2	1811301	0.000110418	4	2999919	0.000133337	0	3240296	0	0	3755453	0	1	3239635
Membrane Transport	ABC transporters	ABC transporter oligopeptide (TC 3.A.1.5.1)	0.110068	0.238287	0.192338	0.0132921	0.02059	0	0	0	0	630	1975532	0.0318901	0	2235919	0	1589	2635357	0.0602954	0	1523618	0	0	1606468	0	777	2831286	0.0274434	0	2411050	0	0	3644928	0	0	1811301	0	0	2999919	0	0	3240296	0	0	3755453	0	0	3239635
Phages, Prophages, Transposable elements, Plasmids	Phages, Prophages	Phage replication	0.11122	0.238761	0.165382	0.0280597	0.00587893	0.0310646	0.0195616	0.0182033	0.00580088	636	1975532	0.0321939	543	2235919	0.0242853	781	2635357	0.0296355	504	1523618	0.0330792	584	1606468	0.036353	872	2831286	0.0307987	556	2411050	0.0230605	576	3644928	0.0158028	495	1811301	0.0273284	2114	2999919	0.0704686	537	3240296	0.0165726	1355	3755453	0.0360809	1066	3239635
Virulence, Disease and Defense	Bacteriocins, ribosomally synthesized antibacterial peptides	Tolerance to colicin E2	0.112733	0.241	0.199037	0.000591336	0.000715294	0.000156582	0.000233864	0.00184076	0.00233611	26	1975532	0.0013161	16	2235919	0.000715589	0	2635357	0	0	1523618	0	7	1606468	0.000435739	14	2831286	0.000494475	0	2411050	0	82	3644928	0.0022497	2	1811301	0.000110418	18	2999919	0.000600016	11	3240296	0.000339475	0	3755453	0	0	3239635
Sulfur Metabolism	Sulfur oxidation	Sulfur oxidation	0.11543	0.246251	0.0963814	0.000980128	0.00158894	0.00491592	0.00401612	0.00405918	0.00907661	13	1975532	0.000658051	86	2235919	0.00384629	0	2635357	0	0	1523618	0	5	1606468	0.000311242	0	2831286	0	0	2411050	0	146	3644928	0.00400557	0	1811301	0	0	2999919	0	85	3240296	0.00262322	381	3755453	0.0101452	96	3239635
Phosphorus Metabolism	Alkylphosphonate utilization	Alkylphosphonate utilization	0.116273	0.247019	0.0692968	0.000400533	0.00110986	8.87598e-06	1.98473e-05	0.000818257	0.00159783	0	1975532	0	0	2235919	0	0	2635357	0	1	1523618	6.56332e-05	0	1606468	0	0	2831286	0	0	2411050	0	129	3644928	0.00353916	0	1811301	0	0	2999919	0	0	3240296	0	2	3755453	5.32559e-05	0	3239635
Clustering-based subsystems	CBSS-224911.1.peg.435	CBSS-224911.1.peg.435	0.116112	0.247191	0.184389	0.000881636	0.00148377	0.00462232	0.0029317	0.00401077	0.00580201	68	1975532	0.00344211	0	2235919	0	0	2635357	0	58	1523618	0.00380673	0	1606468	0	0	2831286	0	0	2411050	0	25	3644928	0.000685885	0	1811301	0	155	2999919	0.00516681	0	3240296	0	246	3755453	0.00655047	89	3239635
Miscellaneous	Plant-Prokaryote DOE project	Experimental - Histidine Degradation	0.119455	0.252209	0.13883	0.31677	0.0445199	0.305004	0.0601745	0.273099	0.02546	5244	1975532	0.265447	7078	2235919	0.316559	9924	2635357	0.376571	5621	1523618	0.368924	5903	1606468	0.367452	8528	2831286	0.301206	7390	2411050	0.306505	8741	3644928	0.239813	5587	1811301	0.308452	9633	2999919	0.321109	13656	3240296	0.421443	10579	3755453	0.281697	9710	3239635
Clustering-based subsystems	LMPTP YwlE cluster	LMPTP YwlE cluster	0.119455	0.25273	0.210963	0.178273	0.0242938	0.152496	0.0142353	0.186293	0.0360668	2981	1975532	0.150896	4413	2235919	0.197369	4395	2635357	0.166771	2812	1523618	0.184561	3497	1606468	0.217683	4682	2831286	0.165367	5125	2411050	0.212563	5547	3644928	0.152184	2845	1811301	0.157069	4309	2999919	0.143637	5507	3240296	0.169954	5954	3755453	0.158543	5293	3239635
Miscellaneous	Plant-Prokaryote DOE project	Iojap	0.119455	0.253253	0.153725	0.775465	0.0909683	0.688546	0.043854	0.777264	0.126	15055	1975532	0.762073	16420	2235919	0.734374	18141	2635357	0.68837	13788	1523618	0.904951	11336	1606468	0.705647	21963	2831286	0.775725	16781	2411050	0.696004	27201	3644928	0.74627	17493	1811301	0.96577	18830	2999919	0.627684	22470	3240296	0.693455	28264	3755453	0.752612	23003	3239635
Carbohydrates	Organic acids	Alpha-acetolactate operon	0.121804	0.256114	0.131307	0.0076441	0.00870215	0.00932281	0.0058631	0.00274036	0.00317862	423	1975532	0.021412	41	2235919	0.0018337	543	2635357	0.0206044	36	1523618	0.0023628	65	1606468	0.00404614	489	2831286	0.0172713	14	2411050	0.00058066	25	3644928	0.000685885	0	1811301	0	91	2999919	0.00303342	111	3240296	0.00342561	678	3755453	0.0180537	172	3239635
Iron acquisition and metabolism	Ferrous iron transporter EfeUOB, low-pH-induced	Ferrous iron transporter EfeUOB, low-pH-induced	0.121663	0.256343	0.189366	3.6806e-05	0.000104103	4.89189e-05	7.0476e-05	0.000156396	0.000139329	0	1975532	0	0	2235919	0	0	2635357	0	0	1523618	0	0	1606468	0	0	2831286	0	0	2411050	0	0	3644928	0	6	1811301	0.000331254	0	2999919	0	0	3240296	0	0	3755453	0	4	3239635
Metabolism of Aromatic Compounds	Peripheral pathways for catabolism of aromatic compounds	Phenylpropanoid compound degradation	0.123041	0.257656	0.0840264	0.0707732	0.0424009	0.064076	0.0112107	0.0866809	0.012682	1531	1975532	0.0774981	1020	2235919	0.0456188	2269	2635357	0.0860984	1226	1523618	0.0804664	102	1606468	0.00634933	2537	2831286	0.0896059	188	2411050	0.00779743	3439	3644928	0.0943503	2702	1811301	0.149175	1492	2999919	0.0497347	1692	3240296	0.0522175	2416	3755453	0.0643331	2011	3239635
Clustering-based subsystems	Staphylococcus aureus hypothetical repetitive gene loci	Staphylococcus aureus hypothetical repetitive gene loci	0.123041	0.258184	0.161998	0.0353051	0.044437	0.0685864	0.0358719	0.0295925	0.0229456	2326	1975532	0.11774	182	2235919	0.00813983	2086	2635357	0.0791544	41	1523618	0.00269096	108	1606468	0.00672282	2639	2831286	0.0932085	10	2411050	0.000414757	250	3644928	0.00685885	51	1811301	0.00281566	276	2999919	0.00920025	1090	3240296	0.0336389	4114	3755453	0.109547	2512	3239635
Carbohydrates	CO2 fixation	Carboxysome	0.123575	0.258246	0.142085	0.0416856	0.0577016	0.00171795	0.00384145	0.0684455	0.0930546	0	1975532	0	555	2235919	0.024822	0	2635357	0	2874	1523618	0.18863	370	1606468	0.0230319	0	2831286	0	744	2411050	0.0308579	781	3644928	0.021427	1565	1811301	0.086402	0	2999919	0	334	3240296	0.0103077	0	3755453	0	0	3239635
Clustering-based subsystems	Putative GGDEF domain protein related to agglutinin secretion	CBSS-323850.3.peg.3284	0.123932	0.258465	0.205295	0.00640965	0.00154892	0.00899016	0.00189122	0.00871788	0.00357676	128	1975532	0.00647927	207	2235919	0.00925794	110	2635357	0.00417401	108	1523618	0.00708839	77	1606468	0.00479312	177	2831286	0.00625158	158	2411050	0.00655316	298	3644928	0.00817574	89	1811301	0.0049136	252	2999919	0.00840023	166	3240296	0.00512299	393	3755453	0.0104648	298	3239635
Secondary Metabolism	Biosynthesis of phenylpropanoids	Apigenin derivatives	0.124917	0.25999	0.202936	0.000114107	0.0001096	3.17005e-05	3.29736e-05	0.000159605	0.000119032	0	1975532	0	0	2235919	0	2	2635357	7.5891e-05	5	1523618	0.000328166	1	1606468	6.22484e-05	3	2831286	0.000105959	1	2411050	4.14757e-05	5	3644928	0.000137177	5	1811301	0.000276045	0	2999919	0	0	3240296	0	3	3755453	7.98838e-05	2	3239635
DNA Metabolism	DNA repair	Uracil-DNA glycosylase	0.126097	0.261382	0.231049	0.0486961	0.00968554	0.0391289	0.00237399	0.0448975	0.0060354	787	1975532	0.0398374	1202	2235919	0.0537587	941	2635357	0.0357067	905	1523618	0.0593981	771	1606468	0.0479935	1288	2831286	0.0454917	1176	2411050	0.0487754	1442	3644928	0.0395618	1227	1811301	0.0677414	1185	2999919	0.0395011	1169	3240296	0.036077	1477	3755453	0.0393295	1363	3239635
Protein Metabolism	Protein processing and modification	Ribosomal protein S12p Asp methylthiotransferase	0.126097	0.261913	0.211617	0.0609598	0.0136219	0.0479297	0.0046846	0.056641	0.00901997	1153	1975532	0.058364	1478	2235919	0.0661026	1769	2635357	0.0671256	838	1523618	0.0550007	1396	1606468	0.0868987	1702	2831286	0.060114	1730	2411050	0.071753	1651	3644928	0.0452958	688	1811301	0.0379837	1453	2999919	0.0484346	1645	3240296	0.050767	1879	3755453	0.0500339	1650	3239635
Protein Metabolism	Protein processing and modification	N-linked Glycosylation in Bacteria	0.127745	0.262146	0.263693	0.355138	0.0846072	0.442961	0.0254761	0.345154	0.0747964	8117	1975532	0.410877	6327	2235919	0.282971	5799	2635357	0.220046	4915	1523618	0.322587	4686	1606468	0.291696	13079	2831286	0.461946	7361	2411050	0.305303	17114	3644928	0.469529	7812	1811301	0.431292	13065	2999919	0.435512	15593	3240296	0.481221	15588	3755453	0.415076	14731	3239635
Nucleosides and Nucleotides	Pyrimidines	De Novo Pyrimidine Synthesis	0.128022	0.262188	0.201032	0.49747	0.0446091	0.431072	0.0520533	0.450853	0.0772047	8458	1975532	0.428138	11508	2235919	0.514688	13265	2635357	0.503347	7289	1523618	0.478401	9338	1606468	0.581275	14265	2831286	0.503835	13153	2411050	0.54553	17303	3644928	0.474714	8102	1811301	0.447303	13662	2999919	0.455412	16242	3240296	0.501251	13857	3755453	0.368983	14529	3239635
Clustering-based subsystems	CBSS-350688.3.peg.1509	CBSS-350688.3.peg.1509	0.127745	0.262672	0.0760173	0.248928	0.122854	0.333604	0.0797153	0.25842	0.168686	10543	1975532	0.533679	3777	2235919	0.168924	10018	2635357	0.380138	2733	1523618	0.179376	2706	1606468	0.168444	8029	2831286	0.283581	4468	2411050	0.185313	4988	3644928	0.136848	3696	1811301	0.204052	13856	2999919	0.461879	9373	3240296	0.289264	12583	3755453	0.335059	10445	3239635
Protein Metabolism	Protein degradation	Proteolysis in bacteria, ATP-dependent	0.127745	0.263201	0.154967	0.320551	0.0662484	0.345871	0.0171854	0.380516	0.0699498	5863	1975532	0.296781	6065	2235919	0.271253	8439	2635357	0.320222	4770	1523618	0.313071	5839	1606468	0.363468	8710	2831286	0.307634	8573	2411050	0.355571	16661	3644928	0.457101	3620	1811301	0.199856	11241	2999919	0.37471	11691	3240296	0.3608	12265	3755453	0.326592	11235	3239635
Iron acquisition and metabolism	Transport of Iron	Transport of Iron	0.128856	0.26337	0.0359757	0.0134455	0.0206276	0.0133703	0.00160925	0.00741117	0.0070199	260	1975532	0.013161	114	2235919	0.00509857	1	2635357	3.79455e-05	103	1523618	0.00676022	156	1606468	0.00971074	140	2831286	0.00494475	149	2411050	0.00617988	2587	3644928	0.0709753	75	1811301	0.00414067	369	2999919	0.0123003	339	3240296	0.010462	537	3755453	0.0142992	434	3239635
Stress Response	Acid stress	Glutamate transporter involved in acid tolerance in Streptococcus	0.127582	0.263394	0.199426	0.00608277	0.00405526	0.00382292	0.00298003	0.00214662	0.00226196	161	1975532	0.0081497	254	2235919	0.01136	144	2635357	0.00546416	0	1523618	0	58	1606468	0.0036104	250	2831286	0.00882991	144	2411050	0.0059725	414	3644928	0.0113582	0	1811301	0	160	2999919	0.00533348	0	3240296	0	273	3755453	0.00726943	110	3239635
Membrane Transport	Protein secretion system, Type II	Predicted secretion system X	0.127574	0.263911	0.166715	0.0163641	0.015934	0.013784	0.0065614	0.0280887	0.0133063	0	1975532	0	362	2235919	0.0161902	0	2635357	0	442	1523618	0.0290099	165	1606468	0.010271	160	2831286	0.00565114	395	2411050	0.0163829	565	3644928	0.015501	983	1811301	0.0542704	711	2999919	0.0237006	180	3240296	0.00555505	376	3755453	0.0100121	363	3239635
Metabolism of Aromatic Compounds	Metabolism of central aromatic intermediates	Central meta-cleavage pathway of aromatic compound degradation	0.131075	0.267372	0.0993683	0.00119222	0.00317998	0.000640155	0.00118948	0.00321688	0.0042092	11	1975532	0.000556812	0	2235919	0	0	2635357	0	155	1523618	0.0101732	0	1606468	0	0	2831286	0	0	2411050	0	0	3644928	0	0	1811301	0	0	2999919	0	9	3240296	0.000277752	0	3755453	0	9	3239635
Protein Metabolism	Protein degradation	Aminopeptidases (EC 3.4.11.-)	0.132151	0.268497	0.132331	0.022215	0.0251082	0.0497471	0.0274934	0.0293997	0.0367314	196	1975532	0.00992138	298	2235919	0.0133279	1560	2635357	0.059195	145	1523618	0.00951682	129	1606468	0.00803004	259	2831286	0.00914779	337	2411050	0.0139773	2800	3644928	0.0768191	0	1811301	0	2265	2999919	0.075502	354	3240296	0.0109249	2962	3755453	0.078872	1594	3239635
Miscellaneous	Plant-Prokaryote DOE project	COG2363	0.132151	0.269031	0.186228	0.0776633	0.0204109	0.0665339	0.0145317	0.0889647	0.0162251	1019	1975532	0.051581	2567	2235919	0.114807	2641	2635357	0.100214	1308	1523618	0.0858483	1345	1606468	0.083724	1759	2831286	0.0621272	1582	2411050	0.0656146	3029	3644928	0.0831018	941	1811301	0.0519516	2409	2999919	0.0803022	2894	3240296	0.0893128	1992	3755453	0.0530429	2162	3239635
Stress Response	Oxidative stress	Glutathione: Redox cycle	0.13375	0.270138	0.072288	0.00222245	0.00454192	0.00712859	0.00766252	0.00438281	0.00980025	0	1975532	0	128	2235919	0.00572472	0	2635357	0	0	1523618	0	2	1606468	0.000124497	3	2831286	0.000105959	0	2411050	0	512	3644928	0.0140469	0	1811301	0	0	2999919	0	137	3240296	0.00422801	186	3755453	0.0049528	99	3239635
Phages, Prophages, Transposable elements, Plasmids	Phages, Prophages	r1t-like streptococcal phages	0.133685	0.270541	0.193666	0.576828	0.145541	0.427254	0.0331387	0.52066	0.151846	7841	1975532	0.396906	13206	2235919	0.59063	14279	2635357	0.541824	10096	1523618	0.662633	8143	1606468	0.506888	12869	2831286	0.454528	13642	2411050	0.565812	19597	3644928	0.537651	16928	1811301	0.934577	13903	2999919	0.463446	13667	3240296	0.421782	15680	3755453	0.417526	15248	3239635
Regulation and Cell signaling	Signal transduction in Eukaryotes	P38 MAP kinase pathways	0.133685	0.271077	0.115197	0.27679	0.0873196	0.214749	0.0167152	0.249301	0.0778509	5660	1975532	0.286505	7508	2235919	0.33579	8625	2635357	0.32728	2923	1523618	0.191846	5669	1606468	0.352886	8635	2831286	0.304985	8753	2411050	0.363037	9251	3644928	0.253805	1358	1811301	0.0749737	6519	2999919	0.217306	7289	3240296	0.224949	8436	3755453	0.224633	7234	3239635
Miscellaneous	Plant-Prokaryote DOE project	Synechocystis experimental	0.134545	0.271208	0.172884	0.00725871	0.0112061	0.00901292	0.00584146	5.31566e-05	9.65723e-05	470	1975532	0.0237911	0	2235919	0	795	2635357	0.0301667	0	1523618	0	182	1606468	0.0113292	0	2831286	0	1	2411050	4.14757e-05	0	3644928	0	0	1811301	0	351	2999919	0.0117003	610	3240296	0.0188254	255	3755453	0.00679013	358	3239635
Cell Wall and Capsule	Capsular and extracellular polysacchrides	dTDP-rhamnose synthesis	0.135726	0.273053	0.23336	0.259725	0.0410073	0.222483	0.00855324	0.219988	0.0398276	4429	1975532	0.224193	6462	2235919	0.289009	6655	2635357	0.252527	4735	1523618	0.310773	4782	1606468	0.297672	6893	2831286	0.243458	7468	2411050	0.309741	7818	3644928	0.21449	3544	1811301	0.19566	6581	2999919	0.219373	7382	3240296	0.227819	8230	3755453	0.219148	7217	3239635
Clustering-based subsystems	Ribosome-related cluster	A Gammaproteobacteria Cluster Relating to Translation	0.137501	0.273931	0.114672	0.171326	0.051627	0.1465	0.0146875	0.181904	0.0309917	3562	1975532	0.180306	4607	2235919	0.206045	5195	2635357	0.197127	1648	1523618	0.108164	3904	1606468	0.243018	5378	2831286	0.189949	4791	2411050	0.19871	5638	3644928	0.154681	1158	1811301	0.0639319	4359	2999919	0.145304	5418	3240296	0.167207	4564	3755453	0.12153	5033	3239635
Stress Response	Carbon Starvation	Carbon Starvation	0.13652	0.27411	0.0429945	0.0230527	0.0416816	0.0210044	0.0146751	0.0368125	0.0247789	147	1975532	0.00744103	0	2235919	0	0	2635357	0	546	1523618	0.0358358	128	1606468	0.00796779	0	2831286	0	0	2411050	0	720	3644928	0.0197535	2472	1811301	0.136476	213	2999919	0.00710019	188	3240296	0.00580194	1619	3755453	0.0431106	1251	3239635
Photosynthesis	Bacteriorhodopsin	Bacteriorhodopsin	0.137501	0.274465	0.178978	0.138052	0.0231564	0.112281	0.0186689	0.128899	0.0260674	2127	1975532	0.107667	3398	2235919	0.151973	3293	2635357	0.124955	2701	1523618	0.177275	2665	1606468	0.165892	3254	2831286	0.11493	3696	2411050	0.153294	4382	3644928	0.120222	2287	1811301	0.126263	3490	2999919	0.116336	4742	3240296	0.146345	3873	3755453	0.10313	3507	3239635
Metabolism of Aromatic Compounds	Metabolism of central aromatic intermediates	Protocatechuate branch of beta-ketoadipate pathway	0.137501	0.275001	0.0977487	0.0706649	0.0294899	0.0525636	0.0322438	0.050902	0.0224576	1692	1975532	0.0856478	1039	2235919	0.0464686	3754	2635357	0.142447	955	1523618	0.0626798	807	1606468	0.0502344	2557	2831286	0.0903123	1207	2411050	0.0500612	2090	3644928	0.05734	920	1811301	0.0507922	1294	2999919	0.0431345	979	3240296	0.0302133	1003	3755453	0.0267078	1018	3239635
RNA Metabolism	RNA processing and modification	Polyadenylation bacterial	0.137501	0.275539	0.191551	0.159958	0.0258394	0.128174	0.0154929	0.149476	0.0364923	2503	1975532	0.1267	3777	2235919	0.168924	3517	2635357	0.133454	2733	1523618	0.179376	2706	1606468	0.168444	3865	2831286	0.13651	4468	2411050	0.185313	4988	3644928	0.136848	3696	1811301	0.204052	3699	2999919	0.123303	4767	3240296	0.147116	4828	3755453	0.12856	4578	3239635
Stress Response	Heat shock	Heat shock dnaK gene cluster extended	0.141731	0.280721	0.134435	0.369356	0.0667288	0.301649	0.0315198	0.335996	0.101085	6427	1975532	0.32533	8880	2235919	0.397152	9803	2635357	0.37198	7069	1523618	0.463961	7268	1606468	0.452421	9579	2831286	0.338327	10006	2411050	0.415006	11494	3644928	0.315342	4432	1811301	0.244686	8268	2999919	0.275607	10552	3240296	0.325649	12595	3755453	0.335379	10171	3239635
Cell Wall and Capsule	Gram-Negative cell wall components	Lipid A modifications	0.141454	0.28126	0.313049	0.00040366	0.000429774	2.05784e-05	4.60148e-05	1.55605e-05	2.24606e-05	14	1975532	0.00070867	0	2235919	0	13	2635357	0.000493292	14	1523618	0.000918865	5	1606468	0.000311242	34	2831286	0.00120087	0	2411050	0	0	3644928	0	0	1811301	0	0	2999919	0	0	3240296	0	0	3755453	0	4	3239635
Clustering-based subsystems	CBSS-342610.3.peg.1794	CBSS-342610.3.peg.1794	0.141731	0.281265	0.224753	0.108017	0.0183757	0.0874047	0.00887514	0.0995195	0.0171508	2058	1975532	0.104174	2581	2235919	0.115434	3050	2635357	0.115734	1667	1523618	0.109411	2196	1606468	0.136697	2971	2831286	0.104935	3079	2411050	0.127704	2952	3644928	0.0809893	1396	1811301	0.0770717	2517	2999919	0.0839023	3353	3240296	0.103478	3250	3755453	0.0865408	2863	3239635
Amino Acids and Derivatives	Aromatic amino acids and derivatives	Tryptophan synthesis	0.145671	0.28576	0.185257	0.0706466	0.0305845	0.0473956	0.00671652	0.0726813	0.0195426	707	1975532	0.0357878	1279	2235919	0.0572024	1196	2635357	0.0453828	1368	1523618	0.0897863	992	1606468	0.0617504	1220	2831286	0.04309	1469	2411050	0.0609278	4279	3644928	0.117396	2255	1811301	0.124496	1476	2999919	0.0492013	1315	3240296	0.0405827	1563	3755453	0.0416195	1887	3239635
Amino Acids and Derivatives	Branched-chain amino acids	HMG CoA Synthesis	0.144958	0.286005	0.171271	0.000265409	0.000312849	5.13645e-05	8.09762e-05	7.82139e-05	0.000123707	8	1975532	0.000404954	0	2235919	0	2	2635357	7.5891e-05	7	1523618	0.000459433	2	1606468	0.000124497	5	2831286	0.000176598	25	2411050	0.00103689	0	3644928	0	2	1811301	0.000110418	0	2999919	0	0	3240296	0	0	3755453	0	7	3239635
Virulence, Disease and Defense	Resistance to antibiotics and toxic compounds	The mdtABCD multidrug resistance cluster	0.145521	0.286014	0.121144	0.00700822	0.0198222	0.0271788	0.0208012	0.0272365	0.0389245	0	1975532	0	0	2235919	0	0	2635357	0	0	1523618	0	0	1606468	0	0	2831286	0	0	2411050	0	2299	3644928	0.0630739	0	1811301	0	756	2999919	0.0252007	0	3240296	0	1868	3755453	0.049741	1564	3239635
RNA Metabolism	RNA processing and modification	Polyadenylation specificity factor	0.144693	0.286034	0.0676149	0.000385965	0.000966667	0.00042373	0.000441074	0	0	0	1975532	0	0	2235919	0	0	2635357	0	0	1523618	0	6	1606468	0.00037349	0	2831286	0	0	2411050	0	113	3644928	0.0031002	0	1811301	0	0	2999919	0	23	3240296	0.000709812	41	3755453	0.00109175	24	3239635
Amino Acids and Derivatives	Glutamine, glutamate, aspartate, asparagine; ammonia assimilation	Glutamate dehydrogenases	0.145356	0.286239	0.249694	0.283917	0.0390306	0.22974	0.040071	0.241257	0.0484443	4550	1975532	0.230318	6625	2235919	0.296299	7554	2635357	0.28664	4423	1523618	0.290296	5529	1606468	0.344171	7336	2831286	0.259105	7715	2411050	0.319985	7938	3644928	0.217782	5627	1811301	0.310661	7086	2999919	0.236206	9619	3240296	0.296856	8223	3755453	0.218962	7806	3239635
Membrane Transport	Protein translocation across cytoplasmic membrane	ESAT-6 proteins secretion system in Actinobacteria	0.148322	0.289299	0.0485649	0.0204364	0.0464249	0.0118349	0.00969495	0.0330961	0.0342076	32	1975532	0.00161982	66	2235919	0.00295181	17	2635357	0.000645074	30	1523618	0.001969	15	1606468	0.000933725	24	2831286	0.000847671	13	2411050	0.000539184	884	3644928	0.0242529	2720	1811301	0.150168	34	2999919	0.00113336	292	3240296	0.00901152	25	3755453	0.000665699	394	3239635
Carbohydrates	Central carbohydrate metabolism	Pyruvate metabolism II: acetyl-CoA, acetogenesis from pyruvate	0.148322	0.289851	0.226673	0.163779	0.0424938	0.117454	0.0236625	0.161646	0.0421854	3797	1975532	0.192201	2932	2235919	0.131132	4826	2635357	0.183125	2882	1523618	0.189155	1683	1606468	0.104764	4914	2831286	0.173561	3035	2411050	0.125879	4624	3644928	0.126861	4480	1811301	0.247336	2792	2999919	0.0930692	2534	3240296	0.0782027	5205	3755453	0.138598	3918	3239635
Regulation and Cell signaling	Proteolytic pathway	Coagulation cascade	0.149181	0.289869	0.197484	0.146016	0.0490213	0.212975	0.0275237	0.175418	0.0811753	2498	1975532	0.126447	2983	2235919	0.133413	2120	2635357	0.0804445	2088	1523618	0.137042	1831	1606468	0.113977	5782	2831286	0.204218	2620	2411050	0.108666	9090	3644928	0.249388	2908	1811301	0.160548	7225	2999919	0.24084	6474	3240296	0.199797	7360	3755453	0.195982	8445	3239635
Miscellaneous	Plant-Prokaryote DOE project	At5g38900	0.150044	0.289897	0.155672	0.0139118	0.0274634	0.0455119	0.0355337	0.0160287	0.0358412	0	1975532	0	0	2235919	0	0	2635357	0	0	1523618	0	0	1606468	0	2299	2831286	0.0811999	0	2411050	0	1604	3644928	0.0440064	0	1811301	0	0	2999919	0	1929	3240296	0.0595316	2300	3755453	0.0612443	0	3239635
Nucleosides and Nucleotides	Pyrimidines	Pyrimidine utilization	0.149936	0.290235	0.0718194	0.248928	0.122854	0.331274	0.0807772	0.258549	0.168625	10543	1975532	0.533679	3777	2235919	0.168924	10018	2635357	0.380138	2733	1523618	0.179376	2706	1606468	0.168444	8029	2831286	0.283581	4468	2411050	0.185313	4988	3644928	0.136848	3696	1811301	0.204052	13857	2999919	0.461912	9124	3240296	0.281579	12582	3755453	0.335033	10213	3239635
Nucleosides and Nucleotides	Purines	De Novo Purine Biosynthesis	0.148322	0.290405	0.145719	0.870357	0.0876558	0.764742	0.0822121	0.822485	0.145207	14840	1975532	0.75119	21771	2235919	0.973694	22784	2635357	0.864551	14111	1523618	0.926151	14509	1606468	0.903161	21386	2831286	0.755346	24547	2411050	1.0181	29782	3644928	0.817081	14924	1811301	0.823938	22331	2999919	0.744387	30227	3240296	0.932847	25364	3755453	0.675391	24286	3239635
Cell Wall and Capsule	Capsular and extracellular polysacchrides	Sialic Acid Metabolism	0.149181	0.29042	0.175776	0.167644	0.0923627	0.246386	0.0361293	0.18895	0.0607497	5258	1975532	0.266156	3389	2235919	0.151571	9554	2635357	0.362532	1464	1523618	0.0960871	2238	1606468	0.139312	6236	2831286	0.220253	2523	2411050	0.104643	4281	3644928	0.117451	920	1811301	0.0507922	7656	2999919	0.255207	5793	3240296	0.17878	9360	3755453	0.249238	7590	3239635
Stress Response	Dimethylarginine metabolism	Dimethylarginine metabolism	0.149936	0.290785	0.190603	0.00893165	0.00187054	0.00643631	0.0019263	0.0111598	0.00620314	200	1975532	0.0101239	238	2235919	0.0106444	163	2635357	0.00618512	130	1523618	0.00853232	115	1606468	0.00715856	271	2831286	0.00957162	239	2411050	0.00991269	432	3644928	0.0118521	116	1811301	0.00640424	180	2999919	0.00600016	112	3240296	0.00345647	280	3755453	0.00745582	224	3239635
RNA Metabolism	RNA processing and modification	rRNA modification Archaea	0.152127	0.293367	0.173747	0.0243894	0.0353955	0.0564876	0.0328918	0.0257533	0.0206378	1791	1975532	0.0906591	1	2235919	4.47243e-05	1482	2635357	0.0562353	0	1523618	0	2	1606468	0.000124497	2051	2831286	0.0724406	0	2411050	0	0	3644928	0	0	1811301	0	1	2999919	3.33342e-05	853	3240296	0.0263248	3555	3755453	0.0946623	2204	3239635
DNA Metabolism	DNA uptake, competence	DNA processing cluster	0.155443	0.298638	0.106434	0.0593262	0.0781257	0.116938	0.0223093	0.0934318	0.088317	8	1975532	0.000404954	0	2235919	0	728	2635357	0.0276243	0	1523618	0	0	1606468	0	1048	2831286	0.037015	1922	2411050	0.0797163	5832	3644928	0.160003	4151	1811301	0.229172	2671	2999919	0.0890357	3047	3240296	0.0940346	4033	3755453	0.107391	4011	3239635
Secondary Metabolism	Lipid-derived mediators	Cannabinoid biosynthesis	0.155299	0.298921	0.210576	0.000134129	0.000379373	5.14356e-06	1.15014e-05	0.00173108	0.00266436	0	1975532	0	0	2235919	0	0	2635357	0	0	1523618	0	0	1606468	0	0	2831286	0	0	2411050	0	44	3644928	0.00120716	0	1811301	0	0	2999919	0	1	3240296	3.08614e-05	0	3755453	0	0	3239635
Clustering-based subsystems	CBSS-312309.3.peg.1965	CBSS-312309.3.peg.1965	0.157135	0.301323	0.165532	0.118535	0.0236174	0.120834	0.0142906	0.100666	0.0156921	2483	1975532	0.125688	2288	2235919	0.102329	4313	2635357	0.163659	1215	1523618	0.0797444	2010	1606468	0.125119	3871	2831286	0.136722	3006	2411050	0.124676	4293	3644928	0.11778	1650	1811301	0.0910947	3323	2999919	0.11077	4210	3240296	0.129926	5032	3755453	0.133992	3922	3239635
Respiration	Electron accepting reactions	Terminal cytochrome oxidases	0.158176	0.302752	0.182334	0.0303356	0.0205307	0.048733	0.0130228	0.0249632	0.0250605	1029	1975532	0.0520872	440	2235919	0.0196787	1672	2635357	0.0634449	287	1523618	0.0188367	312	1606468	0.0194215	1425	2831286	0.0503305	0	2411050	0	1458	3644928	0.0400008	167	1811301	0.00921989	978	2999919	0.0326009	1000	3240296	0.0308614	2490	3755453	0.0663036	1603	3239635
Virulence, Disease and Defense	Adhesion	Accessory colonization factor	0.160173	0.306002	0.199196	0.0161579	0.0235488	0.0413995	0.00345695	0.0348805	0.0301119	795	1975532	0.0402423	958	2235919	0.0428459	0	2635357	0	0	1523618	0	0	1606468	0	0	2831286	0	0	2411050	0	2272	3644928	0.0623332	0	1811301	0	1212	2999919	0.0404011	1531	3240296	0.0472488	1507	3755453	0.0401283	1405	3239635
Amino Acids and Derivatives	Branched-chain amino acids	Branched chain amino acid degradation regulons	0.161736	0.3067	0.249206	0.10957	0.0199279	0.0820833	0.0232944	0.0921325	0.0177981	2224	1975532	0.112577	2233	2235919	0.0998694	2900	2635357	0.110042	2327	1523618	0.152729	2107	1606468	0.131157	2445	2831286	0.0863565	2464	2411050	0.102196	3160	3644928	0.0866958	1893	1811301	0.104511	3436	2999919	0.114536	3635	3240296	0.112181	2714	3755453	0.0722682	2022	3239635
DNA Metabolism	DNA repair	DNA repair, bacterial UmuCD system	0.161736	0.307269	0.156985	0.108223	0.0250988	0.0857402	0.00694603	0.100176	0.0252773	1637	1975532	0.0828638	2396	2235919	0.10716	2027	2635357	0.0769156	2088	1523618	0.137042	1831	1606468	0.113977	2690	2831286	0.0950098	2620	2411050	0.108666	3347	3644928	0.0918262	2908	1811301	0.160548	2253	2999919	0.075102	2838	3240296	0.0875846	3540	3755453	0.0942629	2958	3239635
Regulation and Cell signaling	Proteolytic pathway	MT1-MMP Pericellular Network	0.161736	0.30784	0.156985	0.108223	0.0250988	0.0857402	0.00694603	0.100176	0.0252773	1637	1975532	0.0828638	2396	2235919	0.10716	2027	2635357	0.0769156	2088	1523618	0.137042	1831	1606468	0.113977	2690	2831286	0.0950098	2620	2411050	0.108666	3347	3644928	0.0918262	2908	1811301	0.160548	2253	2999919	0.075102	2838	3240296	0.0875846	3540	3755453	0.0942629	2958	3239635
Nucleosides and Nucleotides	Detoxification	Housecleaning nucleoside triphosphate pyrophosphatases	0.16166	0.308268	0.160934	0.0273839	0.0227477	0.0406806	0.00695918	0.0491671	0.027166	535	1975532	0.0270813	602	2235919	0.0269241	1171	2635357	0.0444342	0	1523618	0	1122	1606468	0.0698427	1233	2831286	0.0435491	0	2411050	0	1262	3644928	0.0346235	0	1811301	0	1254	2999919	0.0418011	1549	3240296	0.0478043	1426	3755453	0.0379715	1472	3239635
DNA Metabolism	DNA replication	DNA topoisomerases, Type I, ATP-independent	0.164442	0.311255	0.149994	0.100199	0.0770858	0.166471	0.0152123	0.146841	0.0861942	846	1975532	0.0428239	1289	2235919	0.0576497	1283	2635357	0.0486841	677	1523618	0.0444337	1011	1606468	0.0629331	1136	2831286	0.0401231	3337	2411050	0.138404	7830	3644928	0.214819	4563	1811301	0.251918	4468	2999919	0.148937	4884	3240296	0.150727	6221	3755453	0.165652	5895	3239635
Membrane Transport	Protein and nucleoprotein secretion system, Type IV	Conjugative transfer	0.165734	0.31312	0.066782	0.00378714	0.00591426	0.00150474	0.0015667	0.00141492	0.00316386	100	1975532	0.00506193	0	2235919	0	363	2635357	0.0137742	2	1523618	0.000131266	0	1606468	0	428	2831286	0.0151168	0	2411050	0	0	3644928	0	0	1811301	0	30	2999919	0.00100003	1	3240296	3.08614e-05	2	3755453	5.32559e-05	44	3239635
DNA Metabolism	DNA repair	DNA repair, bacterial RecFOR pathway	0.166953	0.314843	0.104422	0.144111	0.0473703	0.184723	0.0345605	0.160465	0.062666	2370	1975532	0.119968	2983	2235919	0.133413	2120	2635357	0.0804445	2088	1523618	0.137042	1831	1606468	0.113977	5640	2831286	0.199203	2620	2411050	0.108666	8884	3644928	0.243736	2908	1811301	0.160548	6564	2999919	0.218806	5763	3240296	0.177854	6501	3755453	0.173108	7774	3239635
Stress Response	Osmotic stress	Osmoregulation	0.169117	0.317754	0.202498	0	0	0.00687259	0.00978427	0.0162743	0.0230322	0	1975532	0	0	2235919	0	0	2635357	0	0	1523618	0	0	1606468	0	0	2831286	0	0	2411050	0	0	3644928	0	0	1811301	0	677	2999919	0.0225673	0	3240296	0	0	3755453	0	0	3239635
Virulence, Disease and Defense	Resistance to antibiotics and toxic compounds	MexE-MexF-OprN Multidrug Efflux System	0.168877	0.317886	0.295674	0.0177357	0.0258439	0.0537094	0.00480982	0.0222447	0.0314759	1246	1975532	0.0630716	854	2235919	0.0381946	0	2635357	0	0	1523618	0	0	1606468	0	0	2831286	0	0	2411050	0	2127	3644928	0.0583551	0	1811301	0	1709	2999919	0.0569682	1809	3240296	0.0558282	2040	3755453	0.054321	1686	3239635
Phages, Prophages, Transposable elements, Plasmids	Phages, Prophages	Phage nin genes - N-independent survival	0.169698	0.318262	0.17682	0.020091	0.0202819	0.0245624	0.00876713	0.00698549	0.00998093	713	1975532	0.0360915	0	2235919	0	1289	2635357	0.0489118	246	1523618	0.0161458	477	1606468	0.0296925	1415	2831286	0.0499773	0	2411050	0	0	3644928	0	0	1811301	0	764	2999919	0.0254674	381	3240296	0.0117582	953	3755453	0.0253764	496	3239635
Clustering-based subsystems	CBSS-251221.1.peg.1863	CBSS-251221.1.peg.1863	0.170976	0.319487	0.165479	0.0640318	0.00843139	0.0543862	0.00816032	0.0649845	0.0138443	1037	1975532	0.0524922	1375	2235919	0.061496	1668	2635357	0.0632931	1035	1523618	0.0679304	1236	1606468	0.076939	1655	2831286	0.058454	1714	2411050	0.0710894	1879	3644928	0.0515511	1323	1811301	0.0730414	1585	2999919	0.0528348	1911	3240296	0.0589761	2507	3755453	0.0667563	1755	3239635
Stress Response	Periplasmic Stress	Periplasmic Stress Response	0.170976	0.320072	0.183033	0.0570196	0.00949641	0.0490136	0.00622618	0.0574643	0.00632673	845	1975532	0.0427733	1238	2235919	0.0553687	1427	2635357	0.0541483	1000	1523618	0.0656332	991	1606468	0.0616881	1393	2831286	0.0492003	1608	2411050	0.0666929	1669	3644928	0.0457897	1302	1811301	0.071882	1419	2999919	0.0473013	1958	3240296	0.0604266	1853	3755453	0.0493416	1475	3239635
Respiration	Electron donating reactions	Energy-conserving hydrogenase (ferredoxin) Ech	0.171831	0.320501	0.217306	0.00401246	0.00203919	0.0019012	0.00130597	0.00232745	0.00187279	133	1975532	0.00673236	25	2235919	0.00111811	117	2635357	0.00443963	101	1523618	0.00662896	22	1606468	0.00136946	145	2831286	0.00512135	74	2411050	0.0030692	79	3644928	0.0021674	99	1811301	0.00546568	12	2999919	0.000400011	0	3240296	0	68	3755453	0.0018107	103	3239635
Protein Metabolism	Protein degradation	Putative TldE-TldD proteolytic complex	0.175222	0.322131	0.201007	0.266902	0.0556611	0.252019	0.0718871	0.19954	0.0376857	6363	1975532	0.32209	5378	2235919	0.240527	5871	2635357	0.222778	3232	1523618	0.212127	2837	1606468	0.176599	8300	2831286	0.293153	6375	2411050	0.264408	11399	3644928	0.312736	6479	1811301	0.357699	9541	2999919	0.318042	11799	3240296	0.364133	6982	3755453	0.185916	6189	3239635
Amino Acids and Derivatives	Arginine; urea cycle, polyamines	Putrescine utilization pathways	0.174429	0.32241	0.108556	0.000310393	0.00022947	0.000452801	0.000287505	0.000211707	0.000283519	1	1975532	5.06193e-05	18	2235919	0.000805038	6	2635357	0.000227673	7	1523618	0.000459433	2	1606468	0.000124497	10	2831286	0.000353196	12	2411050	0.000497708	4	3644928	0.000109742	3	1811301	0.000165627	12	2999919	0.000400011	8	3240296	0.000246891	21	3755453	0.000559187	32	3239635
Clustering-based subsystems	CBSS-316057.3.peg.3521	CBSS-316057.3.peg.3521	0.173854	0.322512	0.175704	0	0	0.00347232	0.00495129	0.00388654	0.005507	0	1975532	0	0	2235919	0	0	2635357	0	0	1523618	0	0	1606468	0	0	2831286	0	0	2411050	0	0	3644928	0	0	1811301	0	0	2999919	0	0	3240296	0	350	3755453	0.00931978	0	3239635
Protein Metabolism	Protein biosynthesis	Ribosome LSU bacterial	0.175222	0.322711	0.239954	0.443466	0.0543477	0.369268	0.00775964	0.424722	0.0790113	10225	1975532	0.517582	9483	2235919	0.424121	12406	2635357	0.470752	6567	1523618	0.431014	7747	1606468	0.482238	14252	2831286	0.503375	10752	2411050	0.445947	12750	3644928	0.349801	6636	1811301	0.366366	10745	2999919	0.358176	11999	3240296	0.370306	13828	3755453	0.368211	11863	3239635
Secondary Metabolism	Biologically active compounds in metazoan cell defence and differentiation	Steroid sulfates	0.173336	0.32272	0.162642	0.0692708	0.0164527	0.0843358	0.0118192	0.0693395	0.0169074	1287	1975532	0.065147	1883	2235919	0.0842159	1347	2635357	0.0511126	917	1523618	0.0601857	1087	1606468	0.067664	1639	2831286	0.0578889	1598	2411050	0.0662782	3977	3644928	0.109111	1120	1811301	0.061834	2266	2999919	0.0755354	2007	3240296	0.0619388	3483	3755453	0.0927451	2928	3239635
Dormancy and Sporulation	Spore Core Dehydration	Spore Core Dehydration	0.173673	0.322761	0.25199	0.00607398	0.00537173	0.00910305	0.00331258	0.0138001	0.00721586	233	1975532	0.0117943	179	2235919	0.00800566	0	2635357	0	0	1523618	0	26	1606468	0.00161846	359	2831286	0.0126798	185	2411050	0.00767301	470	3644928	0.0128946	0	1811301	0	387	2999919	0.0129003	225	3240296	0.00694381	265	3755453	0.00705641	190	3239635
Membrane Transport	Protein secretion system, Type VII (Chaperone/Usher pathway, CU)	alpha-Fimbriae	0.174339	0.322827	0.168502	0.0682728	0.0171012	0.0843222	0.0118093	0.069318	0.0169213	1287	1975532	0.065147	1883	2235919	0.0842159	1346	2635357	0.0510747	917	1523618	0.0601857	1087	1606468	0.067664	1639	2831286	0.0578889	1592	2411050	0.0660293	3976	3644928	0.109083	963	1811301	0.0531662	2266	2999919	0.0755354	2007	3240296	0.0619388	3482	3755453	0.0927185	2928	3239635
Fatty Acids, Lipids, and Isoprenoids	Isoprenoids	Archaeal lipids	0.175024	0.322926	0.0569124	0.00812377	0.011101	0.00723025	0.00242951	0.00339909	0.00655291	347	1975532	0.0175649	1	2235919	4.47243e-05	746	2635357	0.0283074	5	1523618	0.000328166	24	1606468	0.00149396	688	2831286	0.0242999	10	2411050	0.000414757	14	3644928	0.000384095	5	1811301	0.000276045	223	2999919	0.00743353	101	3240296	0.003117	277	3755453	0.00737594	183	3239635
Metabolism of Aromatic Compounds	Anaerobic degradation of aromatic compounds	Acetophenone carboxylase 1	0.177897	0.326463	0.194662	0.163667	0.0408375	0.120545	0.0149199	0.146681	0.0434941	2216	1975532	0.112172	3870	2235919	0.173083	3459	2635357	0.131254	3020	1523618	0.198212	2917	1606468	0.181578	3581	2831286	0.12648	4217	2411050	0.174903	4677	3644928	0.128315	4474	1811301	0.247005	3431	2999919	0.11437	4573	3240296	0.141129	4692	3755453	0.124938	4239	3239635
Amino Acids and Derivatives	Glutamine, glutamate, aspartate, asparagine; ammonia assimilation	Glutamine synthetases	0.178282	0.326585	0.197222	0.211712	0.0305241	0.182965	0.0156709	0.222896	0.0432535	3170	1975532	0.160463	5310	2235919	0.237486	4694	2635357	0.178116	3230	1523618	0.211995	4020	1606468	0.250238	5191	2831286	0.183344	5768	2411050	0.239232	7421	3644928	0.203598	4364	1811301	0.240932	5164	2999919	0.172138	6786	3240296	0.209425	6749	3755453	0.179712	6046	3239635
Membrane Transport	Protein and nucleoprotein secretion system, Type IV	Mannose-sensitive hemagglutinin type 4 pilus	0.181004	0.329215	0.122973	0.00896265	0.011614	0.0135734	0.00458437	0.00474057	0.00742291	490	1975532	0.0248034	2	2235919	8.94487e-05	642	2635357	0.024361	1	1523618	6.56332e-05	62	1606468	0.0038594	756	2831286	0.0267016	1	2411050	4.14757e-05	21	3644928	0.000576143	3	1811301	0.000165627	302	2999919	0.0100669	263	3240296	0.00811654	456	3755453	0.0121423	414	3239635
Membrane Transport	Protein secretion system, Type III	Type III secretion system	0.181004	0.329801	0.0845121	0.200528	0.0682323	0.184714	0.0191471	0.224273	0.0356672	4138	1975532	0.209463	5225	2235919	0.233685	6937	2635357	0.263228	1648	1523618	0.108164	4663	1606468	0.290264	6228	2831286	0.219971	5570	2411050	0.23102	6744	3644928	0.185024	1158	1811301	0.0639319	5619	2999919	0.187305	6995	3240296	0.215875	5873	3755453	0.156386	6278	3239635
Cell Wall and Capsule	Gram-Negative cell wall components	KDO2-Lipid A biosynthesis	0.181004	0.330389	0.180027	0.356309	0.12072	0.268571	0.0164088	0.37381	0.0889272	4516	1975532	0.228597	7977	2235919	0.356766	6115	2635357	0.232037	7393	1523618	0.485227	5499	1606468	0.342304	6921	2831286	0.244447	8543	2411050	0.354327	12481	3644928	0.342421	11242	1811301	0.620659	7368	2999919	0.245607	9385	3240296	0.289634	9559	3755453	0.254537	8442	3239635
Cell Wall and Capsule	Gram-Positive cell wall components	Anthrose Biosynthesis	0.183175	0.330813	0.209183	0	0	5.14461e-06	1.15037e-05	3.33284e-05	5.06778e-05	0	1975532	0	0	2235919	0	0	2635357	0	0	1523618	0	0	1606468	0	0	2831286	0	0	2411050	0	0	3644928	0	0	1811301	0	0	2999919	0	0	3240296	0	0	3755453	0	1	3239635
Miscellaneous	Plant-Prokaryote DOE project	Iron-sulfur cluster assembly	0.181004	0.330979	0.129265	0.292751	0.0565093	0.282531	0.0171561	0.323087	0.0322412	7979	1975532	0.403891	6457	2235919	0.288785	6344	2635357	0.240726	3700	1523618	0.242843	4738	1606468	0.294933	8820	2831286	0.311519	8084	2411050	0.33529	11519	3644928	0.316028	3636	1811301	0.20074	7824	2999919	0.260807	8854	3240296	0.273247	10611	3755453	0.282549	10272	3239635
Membrane Transport	Protein translocation across cytoplasmic membrane	ESAT-6 proteins secretion system in Firmicutes	0.183175	0.331397	0.254122	0	0	0.000461915	0.000665376	5.81036e-06	1.29924e-05	0	1975532	0	0	2235919	0	0	2635357	0	0	1523618	0	0	1606468	0	0	2831286	0	0	2411050	0	0	3644928	0	0	1811301	0	35	2999919	0.0011667	52	3240296	0.00160479	0	3755453	0	0	3239635
Clustering-based subsystems	Conjugative transfer related cluster	Conjugative transfer related cluster	0.183854	0.331455	0.107255	0.052112	0.0816733	0.108847	0.0164131	0.0932702	0.0884716	1	1975532	5.06193e-05	0	2235919	0	0	2635357	0	1	1523618	6.56332e-05	0	1606468	0	0	2831286	0	1922	2411050	0.0797163	5832	3644928	0.160003	4151	1811301	0.229172	2671	2999919	0.0890357	3042	3240296	0.0938803	4033	3755453	0.107391	4007	3239635
Carbohydrates	Aminosugars	Neotrehalosadiamine (NTD) Biosynthesis Operon	0.18261	0.331547	0.228737	0.000183256	0.000173778	5.30842e-05	7.65489e-05	4.17563e-05	4.8844e-05	5	1975532	0.000253096	0	2235919	0	1	2635357	3.79455e-05	8	1523618	0.000525066	0	1606468	0	8	2831286	0.000282557	6	2411050	0.000248854	11	3644928	0.000301789	0	1811301	0	4	2999919	0.000133337	6	3240296	0.000185168	0	3755453	0	0	3239635
Membrane Transport	Phosphoglycerate transport system	Phosphoglycerate transport system	0.183175	0.331984	0.202172	0	0	2.3528e-05	3.56155e-05	4.62321e-06	1.03378e-05	0	1975532	0	0	2235919	0	0	2635357	0	0	1523618	0	0	1606468	0	0	2831286	0	0	2411050	0	0	3644928	0	0	1811301	0	0	2999919	0	3	3240296	9.25841e-05	0	3755453	0	0	3239635
Carbohydrates	Fermentation	Acetone Butanol Ethanol Synthesis	0.185232	0.333352	0.177933	0.141074	0.0534091	0.197655	0.0399231	0.160627	0.0550734	4572	1975532	0.231431	1914	2235919	0.0856024	3918	2635357	0.148671	2040	1523618	0.133892	1480	1606468	0.0921276	4439	2831286	0.156784	2325	2411050	0.096431	3503	3644928	0.0961062	4141	1811301	0.22862	3768	2999919	0.125603	6268	3240296	0.193439	8844	3755453	0.235498	6563	3239635
Metabolism of Aromatic Compounds	Peripheral pathways for catabolism of aromatic compounds	Chloroaromatic degradation pathway	0.187431	0.335541	0.130724	0.0149318	0.0228797	0.0336187	0.0108654	0.0173723	0.0247051	676	1975532	0.0342186	0	2235919	0	1749	2635357	0.0663667	0	1523618	0	0	1606468	0	957	2831286	0.0338009	0	2411050	0	0	3644928	0	0	1811301	0	1103	2999919	0.0367677	605	3240296	0.0186711	1127	3755453	0.0300097	1450	3239635
Protein Metabolism	Protein folding	Thermosome, archaeal	0.187168	0.335657	0.220719	0.00482174	0.0100392	0.00721971	0.00892844	0.0223247	0.0217145	244	1975532	0.0123511	0	2235919	0	0	2635357	0	473	1523618	0.0310445	0	1606468	0	0	2831286	0	0	2411050	0	0	3644928	0	0	1811301	0	268	2999919	0.00893357	306	3240296	0.00944358	0	3755453	0	808	3239635
Dormancy and Sporulation	Spore pigment biosynthetic cluster in Actinomycetes	Spore pigment biosynthetic cluster in Actinomycetes	0.187054	0.336041	0.246743	3.9244e-06	1.10999e-05	6.85233e-05	9.2681e-05	5.50978e-06	1.23202e-05	0	1975532	0	0	2235919	0	0	2635357	0	0	1523618	0	0	1606468	0	1	2831286	3.53196e-05	0	2411050	0	0	3644928	0	0	1811301	0	4	2999919	0.000133337	1	3240296	3.08614e-05	0	3755453	0	8	3239635
Clustering-based subsystems	CBSS-290633.1.peg.1906	CBSS-290633.1.peg.1906	0.188187	0.336305	0.201192	0.0367951	0.0368038	0.0647036	0.00520955	0.0698141	0.0339297	813	1975532	0.0411535	0	2235919	0	2421	2635357	0.0918661	0	1523618	0	623	1606468	0.0387807	2385	2831286	0.0842373	0	2411050	0	2738	3644928	0.0751181	0	1811301	0	2213	2999919	0.0737687	2088	3240296	0.0644386	2350	3755453	0.0625757	2182	3239635
Miscellaneous	Plant-Prokaryote DOE project	Competence or DNA damage-inducible protein CinA and related protein families	0.188876	0.336949	0.177731	0.277557	0.0738071	0.20956	0.0301062	0.265446	0.0671522	4653	1975532	0.235531	6479	2235919	0.289769	5071	2635357	0.192422	5642	1523618	0.370303	3340	1606468	0.20791	6763	2831286	0.238867	6733	2411050	0.279256	9143	3644928	0.250842	7845	1811301	0.433114	4614	2999919	0.153804	6396	3240296	0.197389	9511	3755453	0.253258	7224	3239635
Miscellaneous	Plant-Prokaryote DOE project	YrdC-YciO-Sua5 protein family	0.192313	0.339533	0.160456	0.178289	0.0242953	0.161166	0.0190025	0.191526	0.0343767	2982	1975532	0.150947	4415	2235919	0.197458	4395	2635357	0.166771	2812	1523618	0.184561	3497	1606468	0.217683	4682	2831286	0.165367	5125	2411050	0.212563	5547	3644928	0.152184	2845	1811301	0.157069	5783	2999919	0.192772	5507	3240296	0.169954	5954	3755453	0.158543	5293	3239635
Clustering-based subsystems	Glycogen metabolism cluster	Glycogen metabolism cluster	0.191069	0.339678	0.192403	0.265433	0.0472221	0.260178	0.022818	0.311523	0.0562757	5097	1975532	0.258006	7314	2235919	0.327114	6091	2635357	0.231126	2696	1523618	0.176947	5027	1606468	0.312923	6684	2831286	0.236076	7560	2411050	0.313556	10800	3644928	0.296302	4290	1811301	0.236846	7516	2999919	0.25054	9276	3240296	0.28627	9878	3755453	0.263031	7981	3239635
Carbohydrates	Monosaccharides	D-Sorbitol(D-Glucitol) and L-Sorbose Utilization	0.191489	0.339836	0.120121	0.00103348	0.00134586	0.000357945	0.000331395	0.00137538	0.00106733	2	1975532	0.000101239	36	2235919	0.00161008	0	2635357	0	0	1523618	0	14	1606468	0.000871477	21	2831286	0.000741712	29	2411050	0.0012028	9	3644928	0.000246918	82	1811301	0.00452713	31	2999919	0.00103336	11	3240296	0.000339475	6	3755453	0.000159768	6	3239635
Nucleosides and Nucleotides	Pseudouridine catabolism	Pseudouridine catabolism	0.192313	0.340119	0.170512	0.170406	0.0372567	0.132877	0.0174225	0.153895	0.0416298	2665	1975532	0.1349	3818	2235919	0.170758	4057	2635357	0.153945	3041	1523618	0.199591	1874	1606468	0.116653	4589	2831286	0.162082	4348	2411050	0.180336	5886	3644928	0.161485	4599	1811301	0.253906	3504	2999919	0.116803	4044	3240296	0.124803	5159	3755453	0.137374	4661	3239635
Protein Metabolism	Protein biosynthesis	tRNA aminoacylation, Pro	0.191069	0.340268	0.133938	0.120443	0.0267196	0.100524	0.0123666	0.121442	0.0262064	1924	1975532	0.0973915	3079	2235919	0.137706	2848	2635357	0.108069	2574	1523618	0.16894	2327	1606468	0.144852	3134	2831286	0.110692	3309	2411050	0.137243	3636	3644928	0.0997551	1437	1811301	0.0793352	2975	2999919	0.0991693	3719	3240296	0.114773	3973	3755453	0.105793	3419	3239635
Regulation and Cell signaling	Programmed Cell Death and Toxin-antitoxin Systems	MazEF toxin-antitoxing (programmed cell death) system	0.192313	0.340707	0.204775	0.27357	0.0623465	0.312879	0.0264269	0.243672	0.0533354	6704	1975532	0.339352	4287	2235919	0.191733	9180	2635357	0.34834	3664	1523618	0.24048	3278	1606468	0.20405	9816	2831286	0.346698	4886	2411050	0.20265	11622	3644928	0.318854	4890	1811301	0.269972	8128	2999919	0.270941	10916	3240296	0.336883	12244	3755453	0.326033	10644	3239635
Virulence, Disease and Defense	Resistance to antibiotics and toxic compounds	Resistance to chromium compounds	0.197913	0.348818	0.153049	0.0239366	0.0189803	0.020535	0.0292772	0.00359686	0.00804282	898	1975532	0.0454561	393	2235919	0.0175767	1064	2635357	0.040374	578	1523618	0.037936	0	1606468	0	1339	2831286	0.047293	646	2411050	0.0267933	0	3644928	0	0	1811301	0	0	2999919	0	0	3240296	0	2555	3755453	0.0680344	0	3239635
Protein Metabolism	Protein degradation	Protein degradation	0.200418	0.351418	0.132364	0.0654361	0.0373092	0.0865459	0.0193415	0.0466821	0.052479	1986	1975532	0.10053	1589	2235919	0.071067	2736	2635357	0.103819	0	1523618	0	1265	1606468	0.0787442	2459	2831286	0.086851	740	2411050	0.030692	3677	3644928	0.10088	296	1811301	0.0163418	2370	2999919	0.0790021	2647	3240296	0.0816901	2960	3755453	0.0788187	2482	3239635
Virulence, Disease and Defense	Resistance to antibiotics and toxic compounds	Resistance to Vancomycin	0.200821	0.351523	0.146693	0.0638164	0.0390533	0.0376423	0.0230003	0.0727528	0.0337495	1325	1975532	0.0670705	1153	2235919	0.0515672	349	2635357	0.013243	1705	1523618	0.111905	522	1606468	0.0324936	616	2831286	0.0217569	1326	2411050	0.0549968	3042	3644928	0.0834584	2497	1811301	0.137857	2478	2999919	0.0826022	504	3240296	0.0155541	1920	3755453	0.0511257	729	3239635
RNA Metabolism	RNA processing and modification	tRNAmodification position 34	0.19981	0.351555	0.0662343	0.273413	0.0508241	0.259867	0.0282403	0.248416	0.0272056	5385	1975532	0.272585	5986	2235919	0.26772	8642	2635357	0.327925	5116	1523618	0.33578	4398	1606468	0.273768	7806	2831286	0.275705	6694	2411050	0.277638	10336	3644928	0.283572	2645	1811301	0.146028	7407	2999919	0.246907	7667	3240296	0.236614	11062	3755453	0.294558	7862	3239635
Amino Acids and Derivatives	Arginine; urea cycle, polyamines	Anaerobic Oxidative Degradation of L-Ornithine	0.200243	0.351713	0.0399842	0.00175512	0.00366391	0.000555637	0.000359427	0.00120893	0.000732639	5	1975532	0.000253096	0	2235919	0	11	2635357	0.000417401	3	1523618	0.0001969	5	1606468	0.000311242	4	2831286	0.000141279	39	2411050	0.00161755	30	3644928	0.000823062	218	1811301	0.0120355	15	2999919	0.000500014	3	3240296	9.25841e-05	9	3755453	0.000239652	15	3239635
Miscellaneous	Broadly distributed proteins not in subsystems	Broadly distributed proteins not in subsystems	0.201889	0.352789	0.161107	0.00136072	0.00164624	0.00336952	0.000858894	0.00363562	0.00398203	64	1975532	0.00323963	0	2235919	0	95	2635357	0.00360482	0	1523618	0	0	1606468	0	111	2831286	0.00392048	0	2411050	0	54	3644928	0.00148151	0	1811301	0	85	2999919	0.00283341	90	3240296	0.00277752	98	3755453	0.00260954	109	3239635
Cell Wall and Capsule	Gram-Positive cell wall components	D-Alanyl Lipoteichoic Acid Biosynthesis	0.203066	0.35424	0.0941319	0.0116168	0.0150152	0.0149946	0.00555868	0.00556766	0.0085575	561	1975532	0.0283974	15	2235919	0.000670865	910	2635357	0.0345304	8	1523618	0.000525066	90	1606468	0.00560235	986	2831286	0.0348252	0	2411050	0	0	3644928	0	0	1811301	0	328	2999919	0.0109336	265	3240296	0.00817827	489	3755453	0.0130211	452	3239635
Secondary Metabolism	Biosynthesis of phenylpropanoids	Tannin biosynthesis	0.20476	0.356589	0.101864	0.000701126	0.00198309	0.00361238	0.00364845	0.00232085	0.00518959	0	1975532	0	0	2235919	0	0	2635357	0	0	1523618	0	0	1606468	0	0	2831286	0	0	2411050	0	230	3644928	0.00631014	0	1811301	0	247	2999919	0.00823356	0	3240296	0	258	3755453	0.00687001	0	3239635
Miscellaneous	Plant-Prokaryote DOE project	COG3146 experimental	0.205895	0.357956	0.155041	0.0556452	0.022509	0.0511818	0.00316147	0.0352151	0.0254638	1201	1975532	0.0607938	1397	2235919	0.0624799	1918	2635357	0.0727795	667	1523618	0.0437774	1439	1606468	0.0895754	1622	2831286	0.0572885	1541	2411050	0.0639141	1715	3644928	0.0470517	57	1811301	0.00314691	1685	2999919	0.0561682	1716	3240296	0.0529581	1882	3755453	0.0501138	1566	3239635
Clustering-based subsystems	CBSS-316273.3.peg.448	CBSS-316273.3.peg.448	0.209497	0.358737	0.166967	0	0	2.09895e-05	3.42616e-05	5.81036e-06	1.29924e-05	0	1975532	0	0	2235919	0	0	2635357	0	0	1523618	0	0	1606468	0	0	2831286	0	0	2411050	0	0	3644928	0	0	1811301	0	1	2999919	3.33342e-05	0	3240296	0	0	3755453	0	3	3239635
Cell Division and Cell Cycle	YgjD and YeaZ	YgjD and YeaZ	0.209497	0.359338	0.148866	0	0	0.00394455	0.00882028	0.00754628	0.0110026	0	1975532	0	0	2235919	0	0	2635357	0	0	1523618	0	0	1606468	0	0	2831286	0	0	2411050	0	0	3644928	0	0	1811301	0	710	2999919	0.0236673	0	3240296	0	0	3755453	0	0	3239635
Phages, Prophages, Transposable elements, Plasmids	Transposable elements	Conjugative transposon, Bacteroidales	0.207449	0.359437	0.0995681	0.968105	0.274202	0.879379	0.0645743	0.816615	0.112623	18083	1975532	0.915348	25265	2235919	1.12996	30542	2635357	1.15893	12835	1523618	0.842403	22091	1606468	1.37513	28350	2831286	1.00131	27635	2411050	1.14618	28266	3644928	0.775489	6669	1811301	0.368188	28278	2999919	0.942625	31978	3240296	0.986885	30261	3755453	0.805788	27946	3239635
Virulence, Disease and Defense	Resistance to antibiotics and toxic compounds	Mercuric reductase	0.210344	0.359586	0.0999023	0.0300246	0.0457332	0.0527749	0.030636	0.0179424	0.0401205	1656	1975532	0.0838255	0	2235919	0	3395	2635357	0.128825	0	1523618	0	0	1606468	0	1630	2831286	0.057571	0	2411050	0	0	3644928	0	0	1811301	0	1731	2999919	0.0577016	1204	3240296	0.0371571	0	3755453	0	1499	3239635
Iron acquisition and metabolism	Siderophores	Siderophore Staphylobactin	0.209497	0.359941	0.145199	0	0	5.1174e-06	1.14428e-05	9.27287e-06	1.34583e-05	0	1975532	0	0	2235919	0	0	2635357	0	0	1523618	0	0	1606468	0	0	2831286	0	0	2411050	0	0	3644928	0	0	1811301	0	0	2999919	0	0	3240296	0	0	3755453	0	0	3239635
Clustering-based subsystems	CBSS-176280.1.peg.1561	CBSS-176280.1.peg.1561	0.207449	0.360046	0.252965	0.0462517	0.0226008	0.0609503	0.00404835	0.0295003	0.0260874	1213	1975532	0.0614012	1578	2235919	0.070575	0	2635357	0	583	1523618	0.0382642	1132	1606468	0.0704651	1729	2831286	0.0610677	1260	2411050	0.0522594	1560	3644928	0.0427992	352	1811301	0.0194335	1945	2999919	0.0648351	1984	3240296	0.061229	2070	3755453	0.0551198	1820	3239635
Fatty Acids, Lipids, and Isoprenoids	Isoprenoids	Acyclic terpenes utilization	0.209497	0.360546	0.115261	0	0	2.04696e-05	4.57714e-05	4.035e-05	7.42036e-05	0	1975532	0	0	2235919	0	0	2635357	0	0	1523618	0	0	1606468	0	0	2831286	0	0	2411050	0	0	3644928	0	0	1811301	0	0	2999919	0	0	3240296	0	0	3755453	0	0	3239635
Membrane Transport	Protein and nucleoprotein secretion system, Type IV	Type 4 conjugative transfer system, IncI1 type	0.208719	0.361028	0.19283	0.0133903	0.0206585	5.55571e-06	1.24229e-05	6.02434e-05	4.64386e-05	645	1975532	0.0326494	0	2235919	0	1589	2635357	0.0602954	0	1523618	0	2	1606468	0.000124497	777	2831286	0.0274434	0	2411050	0	0	3644928	0	0	1811301	0	1	2999919	3.33342e-05	0	3240296	0	0	3755453	0	0	3239635
Cell Wall and Capsule	Gram-Negative cell wall components	Inner membrane protein YhjD and conserved cluster involved in LPS biosynthesis	0.209497	0.361153	0.146272	0	0	5.14356e-06	1.15014e-05	9.57345e-06	1.39956e-05	0	1975532	0	0	2235919	0	0	2635357	0	0	1523618	0	0	1606468	0	0	2831286	0	0	2411050	0	0	3644928	0	0	1811301	0	0	2999919	0	1	3240296	3.08614e-05	0	3755453	0	0	3239635
Carbohydrates	Sugar alcohols	Glycerol fermenation to 1,3-propanediol	0.209253	0.36134	0.281091	0.00106558	0.000794111	0.000759813	0.000312946	0.00331753	0.00306556	43	1975532	0.00217663	6	2235919	0.000268346	5	2635357	0.000189728	2	1523618	0.000131266	11	1606468	0.000684732	31	2831286	0.00109491	28	2411050	0.00116132	53	3644928	0.00145408	44	1811301	0.00242919	14	2999919	0.000466679	20	3240296	0.000617228	17	3755453	0.000452675	24	3239635
Protein Metabolism	Protein biosynthesis	tRNA aminoacylation, Asp and Asn	0.215691	0.368112	0.118556	0.300309	0.0739642	0.240439	0.0229494	0.266532	0.0881473	5737	1975532	0.290403	8179	2235919	0.3658	8244	2635357	0.312823	2564	1523618	0.168284	6339	1606468	0.394592	8479	2831286	0.299475	9384	2411050	0.389208	10303	3644928	0.282667	3614	1811301	0.199525	7163	2999919	0.238773	8201	3240296	0.253094	7956	3755453	0.211852	8587	3239635
Clustering-based subsystems	Three hypotheticals linked to lipoprotein biosynthesis	CBSS-188.1.peg.9880	0.218341	0.372015	0.190166	0.000192048	0.000543193	0.00106252	0.00154314	0	0	0	1975532	0	0	2235919	0	0	2635357	0	0	1523618	0	0	1606468	0	0	2831286	0	0	2411050	0	63	3644928	0.00172843	0	1811301	0	0	2999919	0	123	3240296	0.00379595	0	3755453	0	0	3239635
RNA Metabolism	RNA processing and modification	RNA processing and degradation, bacterial	0.220323	0.374769	0.18548	0.0549471	0.0611399	0.000961137	0.00214917	0.0283698	0.0463184	2192	1975532	0.110957	0	2235919	0	4098	2635357	0.155501	0	1523618	0	138	1606468	0.00859027	3364	2831286	0.118815	0	2411050	0	3669	3644928	0.10066	0	1811301	0	173	2999919	0.00576682	0	3240296	0	0	3755453	0	0	3239635
Iron acquisition and metabolism	Iron acquisition in Streptococcus	Iron acquisition in Streptococcus	0.221298	0.375802	0.0780962	0.00255195	0.00317956	0.0028643	0.00162906	0.00117721	0.00135514	9	1975532	0.000455573	0	2235919	0	16	2635357	0.000607128	26	1523618	0.00170646	10	1606468	0.000622484	15	2831286	0.000529795	70	2411050	0.0029033	361	3644928	0.00990417	113	1811301	0.00623861	27	2999919	0.000900024	80	3240296	0.00246891	130	3755453	0.00346163	125	3239635
Regulation and Cell signaling	DNA-binding regulatory proteins, strays	DNA-binding regulatory proteins, strays	0.222166	0.37603	0.00767145	0.0237885	0.00790942	0.0273741	0.0183443	0.0241799	0.0258444	612	1975532	0.030979	595	2235919	0.026611	637	2635357	0.0241713	421	1523618	0.0276316	431	1606468	0.026829	767	2831286	0.0270902	383	2411050	0.0158852	1101	3644928	0.0302064	85	1811301	0.00469276	570	2999919	0.0190005	509	3240296	0.0157084	858	3755453	0.0228468	625	3239635
Nucleosides and Nucleotides	Detoxification	Nudix proteins (nucleoside triphosphate hydrolases)	0.222166	0.376653	0.215874	0.12464	0.104586	0.19367	0.00755575	0.214547	0.0631623	3620	1975532	0.183242	440	2235919	0.0196787	7224	2635357	0.274118	0	1523618	0	1715	1606468	0.106756	7119	2831286	0.251441	547	2411050	0.0226872	8381	3644928	0.229936	614	1811301	0.0338983	5986	2999919	0.199539	6291	3240296	0.194149	7610	3755453	0.202639	6297	3239635
Regulation and Cell signaling	WhiB and WhiB-type regulatory proteins	WhiB and WhiB-type regulatory proteins	0.224584	0.378869	0.079428	0.00182686	0.00237667	0.00127501	0.000660673	0.000642156	0.000949252	97	1975532	0.00491007	4	2235919	0.000178897	163	2635357	0.00618512	5	1523618	0.000328166	2	1606468	0.000124497	121	2831286	0.00427368	2	2411050	8.29514e-05	3	3644928	8.23062e-05	5	1811301	0.000276045	11	2999919	0.000366677	26	3240296	0.000802396	89	3755453	0.00236989	32	3239635
Amino Acids and Derivatives	Arginine; urea cycle, polyamines	Arginine Biosynthesis extended	0.22426	0.378947	0.131213	0.177624	0.0437951	0.145287	0.0176831	0.175656	0.0391561	2831	1975532	0.143303	3789	2235919	0.169461	2288	2635357	0.0868194	3457	1523618	0.226894	3256	1606468	0.202681	4444	2831286	0.15696	4108	2411050	0.170382	7502	3644928	0.20582	4280	1811301	0.236294	4146	2999919	0.138204	5113	3240296	0.157794	5694	3755453	0.15162	4696	3239635
Iron acquisition and metabolism	Siderophores	Siderophore Anthrachelin	0.229072	0.385805	0.0787303	0.00256671	0.00317048	0.00289558	0.00162108	0.00119634	0.00138119	9	1975532	0.000455573	0	2235919	0	16	2635357	0.000607128	26	1523618	0.00170646	11	1606468	0.000684732	17	2831286	0.000600434	70	2411050	0.0029033	361	3644928	0.00990417	113	1811301	0.00623861	28	2999919	0.000933359	84	3240296	0.00259236	130	3755453	0.00346163	126	3239635
Cell Wall and Capsule	Capsular and extracellular polysacchrides	Xanthan Exopolysaccharide Biosynthesis and Export	0.229675	0.386186	0.153097	3.77538e-05	4.20063e-05	9.5826e-06	1.3607e-05	1.16207e-05	2.59847e-05	0	1975532	0	1	2235919	4.47243e-05	1	2635357	3.79455e-05	2	1523618	0.000131266	0	1606468	0	2	2831286	7.06393e-05	0	2411050	0	0	3644928	0	1	1811301	5.52089e-05	0	2999919	0	0	3240296	0	1	3755453	2.66279e-05	1	3239635
Metabolism of Aromatic Compounds	Peripheral pathways for catabolism of aromatic compounds	Chlorobenzoate degradation	0.230152	0.386353	0.140434	0.00407294	0.00497439	0.00738331	0.00306631	0.00302445	0.00428221	221	1975532	0.0111869	0	2235919	0	288	2635357	0.0109283	0	1523618	0	21	1606468	0.00130722	311	2831286	0.0109844	0	2411050	0	82	3644928	0.0022497	0	1811301	0	198	2999919	0.00660018	130	3240296	0.00401198	269	3755453	0.00716292	158	3239635
Clustering-based subsystems	Clustering-based subsystems	CBSS-262719.3.peg.410	0.232278	0.389283	0.181322	0.0419872	0.0328739	0.0637854	0.00501037	0.0658774	0.0195793	1097	1975532	0.0555293	816	2235919	0.0364951	2457	2635357	0.0932322	0	1523618	0	960	1606468	0.0597584	2105	2831286	0.0743478	0	2411050	0	2121	3644928	0.0581904	6	1811301	0.000331254	1595	2999919	0.0531681	2178	3240296	0.0672161	2543	3755453	0.0677149	2106	3239635
Amino Acids and Derivatives	Aromatic amino acids and derivatives	Phenylalanine and Tyrosine Branches from Chorismate	0.232941	0.389757	0.184543	0.0238408	0.015256	0.0322556	0.00747375	0.0143684	0.0174063	650	1975532	0.0329025	316	2235919	0.0141329	1320	2635357	0.0500881	105	1523618	0.00689149	629	1606468	0.0391542	707	2831286	0.024971	360	2411050	0.0149313	1148	3644928	0.0314958	0	1811301	0	1235	2999919	0.0411678	1237	3240296	0.0381755	720	3755453	0.0191721	1175	3239635
Carbohydrates	Monosaccharides	Deoxyribose and Deoxynucleoside Catabolism	0.233506	0.390066	0.0924659	0.0256193	0.0277817	0.0392487	0.0119511	0.0400877	0.0190603	496	1975532	0.0251072	324	2235919	0.0144907	201	2635357	0.00762705	985	1523618	0.0646488	134	1606468	0.00834128	8	2831286	0.000282557	481	2411050	0.0199498	174	3644928	0.00477376	1546	1811301	0.085353	1381	2999919	0.0460346	616	3240296	0.0190106	1758	3755453	0.0468119	1776	3239635
Sulfur Metabolism	Inorganic sulfur assimilation	Inorganic Sulfur Assimilation	0.236218	0.393953	0.165081	0.474919	0.135544	0.359191	0.0240226	0.412867	0.115776	6897	1975532	0.349121	10829	2235919	0.48432	7960	2635357	0.302046	10999	1523618	0.7219	7284	1606468	0.453417	9736	2831286	0.343872	12358	2411050	0.512557	15929	3644928	0.437018	12136	1811301	0.670016	10068	2999919	0.335609	11798	3240296	0.364103	12718	3755453	0.338654	11980	3239635
Carbohydrates	Organic acids	Isobutyryl-CoA to Propionyl-CoA Module	0.240286	0.400086	0.0484581	0.0189019	0.0456348	0.0107	0.00956686	0.0316872	0.0346067	0	1975532	0	0	2235919	0	0	2635357	0	0	1523618	0	0	1606468	0	0	2831286	0	0	2411050	0	870	3644928	0.0238688	2649	1811301	0.146248	0	2999919	0	252	3240296	0.00777707	0	3755453	0	353	3239635
Amino Acids and Derivatives	Glutamine, glutamate, aspartate, asparagine; ammonia assimilation	Glutamate and Aspartate uptake in Bacteria	0.241561	0.401555	0.0580438	0.00568626	0.0157284	0.000774298	0.000937019	0.000278469	0.000622675	20	1975532	0.00101239	0	2235919	0	1322	2635357	0.050164	0	1523618	0	0	1606468	0	0	2831286	0	0	2411050	0	0	3644928	0	0	1811301	0	13	2999919	0.000433345	0	3240296	0	59	3755453	0.00157105	5	3239635
Carbohydrates	Polysaccharides	Glycogen metabolism	0.243485	0.404099	0.203948	0.339949	0.055509	0.305616	0.0236484	0.38747	0.0896663	6102	1975532	0.308879	9213	2235919	0.412045	6434	2635357	0.244141	4817	1523618	0.316155	5535	1606468	0.344545	7820	2831286	0.2762	9877	2411050	0.409656	13018	3644928	0.357154	7078	1811301	0.390769	8708	2999919	0.290275	10368	3240296	0.319971	11531	3755453	0.307047	9786	3239635
Protein Metabolism	Protein biosynthesis	Trans-translation by stalled ribosomes	0.246597	0.405973	0.125524	0.00400357	0.00798801	0	0	0	0	0	1975532	0	0	2235919	0	630	2635357	0.0239057	0	1523618	0	0	1606468	0	0	2831286	0	0	2411050	0	442	3644928	0.0121264	0	1811301	0	0	2999919	0	0	3240296	0	0	3755453	0	0	3239635
Iron acquisition and metabolism	Siderophores	Siderophore assembly kit	0.246597	0.406627	0.136454	7.26455e-06	1.38146e-05	0	0	0	0	0	1975532	0	0	2235919	0	1	2635357	3.79455e-05	0	1523618	0	0	1606468	0	0	2831286	0	0	2411050	0	1	3644928	2.74354e-05	0	1811301	0	0	2999919	0	0	3240296	0	0	3755453	0	0	3239635
Clustering-based subsystems	CBSS-393121.3.peg.1913	CBSS-393121.3.peg.1913	0.246597	0.407283	0.10096	0.000997268	0.00224961	0	0	0	0	0	1975532	0	0	2235919	0	48	2635357	0.00182139	109	1523618	0.00715402	0	1606468	0	0	2831286	0	0	2411050	0	0	3644928	0	0	1811301	0	0	2999919	0	0	3240296	0	0	3755453	0	0	3239635
Membrane Transport	ABC transporters	Periplasmic-Binding-Protein-Dependent Transport System for &#945;-Glucosides	0.246597	0.407941	0.119578	2.41657e-05	4.95678e-05	0	0	0	0	3	1975532	0.000151858	0	2235919	0	0	2635357	0	1	1523618	6.56332e-05	0	1606468	0	0	2831286	0	0	2411050	0	0	3644928	0	0	1811301	0	0	2999919	0	0	3240296	0	0	3755453	0	0	3239635
Clustering-based subsystems	CBSS-159087.4.peg.2189	CBSS-159087.4.peg.2189	0.246597	0.408601	0.138071	0.00178833	0.00337763	0	0	0	0	0	1975532	0	0	2235919	0	238	2635357	0.00903103	0	1523618	0	0	1606468	0	200	2831286	0.00706393	0	2411050	0	0	3644928	0	0	1811301	0	0	2999919	0	0	3240296	0	0	3755453	0	0	3239635
Cell Wall and Capsule	Recycling of Peptidoglycan Amino Sugars	Recycling of Peptidoglycan Amino Sugars	0.249536	0.409496	0.169293	0.00697999	0.0084045	0.0131839	0.00344539	0.0144915	0.00917434	324	1975532	0.0164006	177	2235919	0.00791621	486	2635357	0.0184415	0	1523618	0	0	1606468	0	568	2831286	0.0200616	0	2411050	0	0	3644928	0	0	1811301	0	530	2999919	0.0176671	206	3240296	0.00635744	477	3755453	0.0127015	440	3239635
Clustering-based subsystems	CBSS-176299.4.peg.1996B	CBSS-176299.4.peg.1996B	0.249352	0.40985	0.0889892	0.188019	0.0590394	0.155764	0.010915	0.180869	0.0358404	4043	1975532	0.204654	4496	2235919	0.201081	6096	2635357	0.231316	1215	1523618	0.0797444	4080	1606468	0.253973	6071	2831286	0.214426	5793	2411050	0.240269	6401	3644928	0.175614	1650	1811301	0.0910947	4567	2999919	0.152237	5671	3240296	0.175015	5866	3755453	0.1562	5050	3239635
Cell Wall and Capsule	Gram-Positive cell wall components	Teichoic and lipoteichoic acids biosynthesis	0.250796	0.410904	0.0947815	0.0171315	0.020489	0.0239289	0.0076082	0.0106133	0.01262	809	1975532	0.040951	16	2235919	0.000715589	1295	2635357	0.0491395	9	1523618	0.000590699	92	1606468	0.00572685	1325	2831286	0.0467985	0	2411050	0	372	3644928	0.010206	1	1811301	5.52089e-05	568	2999919	0.0189338	461	3240296	0.0142271	784	3755453	0.0208763	734	3239635
Virulence, Disease and Defense	Resistance to antibiotics and toxic compounds	Polymyxin Synthetase Gene Cluster in Bacillus	0.256468	0.41819	0.119294	0.125976	0.0572186	0.0863611	0.0149921	0.100058	0.0484846	1942	1975532	0.0983026	2342	2235919	0.104744	2506	2635357	0.0950915	2745	1523618	0.180163	1363	1606468	0.0848445	3288	2831286	0.116131	2336	2411050	0.0968872	3243	3644928	0.088973	4866	1811301	0.268647	1722	2999919	0.0574015	2582	3240296	0.0796841	3271	3755453	0.0871	3003	3239635
Membrane Transport	Sugar Phosphotransferase Systems, PTS	Galactose-inducible PTS	0.255914	0.418619	0.207566	0.0200185	0.0161899	0.00862941	0.00715076	0.00770633	0.00410864	955	1975532	0.0483414	130	2235919	0.00581416	1216	2635357	0.0461418	340	1523618	0.0223153	23	1606468	0.00143171	630	2831286	0.0222514	157	2411050	0.00651169	309	3644928	0.00847753	342	1811301	0.0188815	6	2999919	0.000200005	55	3240296	0.00169738	315	3755453	0.0083878	180	3239635
Miscellaneous	Plant-Prokaryote DOE project	COG0523	0.256468	0.418857	0.162576	0.251188	0.0586482	0.202581	0.027986	0.227516	0.0377507	4690	1975532	0.237404	4846	2235919	0.216734	6903	2635357	0.261938	4790	1523618	0.314383	2955	1606468	0.183944	7221	2831286	0.255043	4724	2411050	0.195931	7848	3644928	0.215313	6883	1811301	0.380003	4494	2999919	0.149804	5928	3240296	0.182946	8171	3755453	0.217577	6831	3239635
Cofactors, Vitamins, Prosthetic Groups, Pigments	Coenzyme M	coenzyme M biosynthesis	0.258565	0.420271	0.106281	2.07495e-05	5.86883e-05	0.000143381	0.000158288	0.000172563	0.000330274	0	1975532	0	0	2235919	0	0	2635357	0	0	1523618	0	3	1606468	0.000186745	0	2831286	0	0	2411050	0	0	3644928	0	0	1811301	0	11	2999919	0.000366677	0	3240296	0	0	3755453	0	0	3239635
Miscellaneous	Plant-Prokaryote DOE project	At1g21350	0.258565	0.420939	0.112412	0.00092061	0.00260388	0.00443282	0.00469004	0.00325442	0.00558033	0	1975532	0	0	2235919	0	0	2635357	0	0	1523618	0	0	1606468	0	0	2831286	0	0	2411050	0	302	3644928	0.00828549	0	1811301	0	0	2999919	0	0	3240296	0	360	3755453	0.00958606	192	3239635
Clustering-based subsystems	Catabolism of an unknown compound	CBSS-262316.1.peg.2929	0.259626	0.421327	0.117248	4.60841e-06	1.30346e-05	1.25353e-05	1.88265e-05	0	0	0	1975532	0	0	2235919	0	0	2635357	0	0	1523618	0	0	1606468	0	0	2831286	0	1	2411050	4.14757e-05	0	3644928	0	0	1811301	0	0	2999919	0	0	3240296	0	1	3755453	2.66279e-05	0	3239635
Protein Metabolism	Protein processing and modification	Inteins	0.264474	0.42582	0.0771115	0.0230225	0.0416862	0.0127449	0.00889902	0.0363792	0.026098	144	1975532	0.00728918	0	2235919	0	0	2635357	0	545	1523618	0.0357701	128	1606468	0.00796779	0	2831286	0	0	2411050	0	718	3644928	0.0196986	2472	1811301	0.136476	213	2999919	0.00710019	188	3240296	0.00580194	790	3755453	0.0210361	788	3239635
Amino Acids and Derivatives	Glutamine, glutamate, aspartate, asparagine; ammonia assimilation	Glutamine, Glutamate, Aspartate and Asparagine Biosynthesis	0.264359	0.426305	0.138958	0.798341	0.127999	0.693429	0.0552817	0.736863	0.122372	11944	1975532	0.604597	18076	2235919	0.808437	19858	2635357	0.753522	13371	1523618	0.877582	13715	1606468	0.853736	19441	2831286	0.686649	20623	2411050	0.855353	24904	3644928	0.683251	19235	1811301	1.06194	20962	2999919	0.698752	26281	3240296	0.811068	24097	3755453	0.641654	21678	3239635
Metabolism of Aromatic Compounds	Aromatic Amin Catabolism	Aromatic Amin Catabolism	0.263278	0.426577	0.0306753	0.000827109	0.00188984	0.000636825	0.000488696	0.000278113	0.00037114	27	1975532	0.00136672	0	2235919	0	0	2635357	0	0	1523618	0	0	1606468	0	0	2831286	0	1	2411050	4.14757e-05	220	3644928	0.00603578	0	1811301	0	0	2999919	0	48	3240296	0.00148135	28	3755453	0.000745582	9	3239635
Virulence, Disease and Defense	Resistance to antibiotics and toxic compounds	Arsenic resistance	0.264359	0.426977	0.00471472	0.167257	0.0623388	0.162034	0.0139579	0.160261	0.0325875	3726	1975532	0.188607	3900	2235919	0.174425	6060	2635357	0.22995	3304	1523618	0.216852	2996	1606468	0.186496	5377	2831286	0.189914	4368	2411050	0.181166	4771	3644928	0.130894	127	1811301	0.00701153	4856	2999919	0.161871	5583	3240296	0.172299	6176	3755453	0.164454	5924	3239635
RNA Metabolism	Transcription	RNA polymerase II	0.264017	0.427099	0.075666	0.00242087	0.00288437	0.00274442	0.00174463	0.0011717	0.00135178	9	1975532	0.000455573	0	2235919	0	16	2635357	0.000607128	26	1523618	0.00170646	10	1606468	0.000622484	15	2831286	0.000529795	70	2411050	0.0029033	318	3644928	0.00872445	113	1811301	0.00623861	16	2999919	0.000533348	66	3240296	0.00203685	130	3755453	0.00346163	126	3239635
Miscellaneous	Plant-Prokaryote DOE project	YggW	0.286505	0.427669	0.125	0	0	0	0	0.00312067	0.00697803	0	1975532	0	0	2235919	0	0	2635357	0	0	1523618	0	0	1606468	0	0	2831286	0	0	2411050	0	0	3644928	0	0	1811301	0	0	2999919	0	0	3240296	0	0	3755453	0	0	3239635
Carbohydrates	Central carbohydrate metabolism	Soluble methane monooxygenase (sMMO)	0.288059	0.428117	0.15631	0.0575063	0.0148356	0.0569251	0.00942016	0.0445376	0.0144084	1135	1975532	0.0574529	1445	2235919	0.0646267	1821	2635357	0.0690988	745	1523618	0.0488968	1256	1606468	0.0781839	1580	2831286	0.055805	1722	2411050	0.0714212	1655	3644928	0.0454056	483	1811301	0.0266659	1722	2999919	0.0574015	2392	3240296	0.0738204	2091	3755453	0.055679	1930	3239635
Clustering-based subsystems	Proteasome related clusters	Proteasome subunit alpha archaeal cluster	0.286505	0.428293	0.125	0	0	4.04864e-06	9.05303e-06	0	0	0	1975532	0	0	2235919	0	0	2635357	0	0	1523618	0	0	1606468	0	0	2831286	0	0	2411050	0	0	3644928	0	0	1811301	0	0	2999919	0	0	3240296	0	0	3755453	0	0	3239635
Regulation and Cell signaling	Cell envelope-associated LytR-CpsA-Psr transcriptional attenuators	Cell envelope-associated LytR-CpsA-Psr transcriptional attenuators	0.288684	0.428423	0.0848746	0.00746139	0.00951391	0.0038176	0.00391298	0.00247612	0.00553676	340	1975532	0.0172106	0	2235919	0	604	2635357	0.0229191	0	1523618	0	88	1606468	0.00547786	610	2831286	0.021545	0	2411050	0	0	3644928	0	0	1811301	0	115	2999919	0.00383344	0	3240296	0	2	3755453	5.32559e-05	33	3239635
Virulence, Disease and Defense	Resistance to antibiotics and toxic compounds	MexA-MexB-OprM Multidrug Efflux System	0.287432	0.428428	0.13194	0.000159585	0.000271014	4.22541e-05	6.17212e-05	0	0	0	1975532	0	0	2235919	0	4	2635357	0.000151782	12	1523618	0.000787599	0	1606468	0	0	2831286	0	0	2411050	0	0	3644928	0	9	1811301	0.00049688	3	2999919	0.000100003	0	3240296	0	0	3755453	0	0	3239635
DNA Metabolism	DNA structural proteins, bacterial	DNA structural proteins, bacterial	0.288059	0.428739	0.151599	0.0575113	0.014838	0.0569251	0.00942016	0.0449852	0.0136421	1135	1975532	0.0574529	1446	2235919	0.0646714	1821	2635357	0.0690988	745	1523618	0.0488968	1256	1606468	0.0781839	1580	2831286	0.055805	1722	2411050	0.0714212	1655	3644928	0.0454056	483	1811301	0.0266659	1722	2999919	0.0574015	2392	3240296	0.0738204	2091	3755453	0.055679	1930	3239635
Miscellaneous	Plant-Prokaryote DOE project	At1g33290 At1g73170 At3g10420	0.286505	0.428919	0.125	0	0	0	0	0.00123902	0.00277054	0	1975532	0	0	2235919	0	0	2635357	0	0	1523618	0	0	1606468	0	0	2831286	0	0	2411050	0	0	3644928	0	0	1811301	0	0	2999919	0	0	3240296	0	0	3755453	0	0	3239635
Virulence, Disease and Defense	Resistance to antibiotics and toxic compounds	Streptothricin resistance	0.286505	0.429547	0.125	0	0	0	0	0.000383727	0.000858039	0	1975532	0	0	2235919	0	0	2635357	0	0	1523618	0	0	1606468	0	0	2831286	0	0	2411050	0	0	3644928	0	0	1811301	0	0	2999919	0	0	3240296	0	0	3755453	0	0	3239635
Respiration	Reductive Dechlorination	Reductive Dechlorination	0.286505	0.430177	0.125	0	0	8.09727e-06	1.81061e-05	0	0	0	1975532	0	0	2235919	0	0	2635357	0	0	1523618	0	0	1606468	0	0	2831286	0	0	2411050	0	0	3644928	0	0	1811301	0	0	2999919	0	0	3240296	0	0	3755453	0	0	3239635
Metabolism of Aromatic Compounds	carbazol degradation cluster	carbazol degradation cluster	0.267913	0.43068	0.228239	0.0034532	0.0040852	0.0104656	0.00751637	0.00447775	0.00508854	185	1975532	0.00936457	9	2235919	0.000402519	200	2635357	0.0075891	0	1523618	0	0	1606468	0	279	2831286	0.00985418	0	2411050	0	141	3644928	0.00386839	0	1811301	0	550	2999919	0.0183338	479	3240296	0.0147826	0	3755453	0	505	3239635
Stress Response	Bacterial hemoglobins	Bacterial hemoglobins	0.286505	0.430809	0.125	0	0	1.53522e-05	3.43285e-05	0	0	0	1975532	0	0	2235919	0	0	2635357	0	0	1523618	0	0	1606468	0	0	2831286	0	0	2411050	0	0	3644928	0	0	1811301	0	0	2999919	0	0	3240296	0	0	3755453	0	0	3239635
Virulence, Disease and Defense	Toxins and superantigens	Cytolethal distending toxins	0.286505	0.431443	0.125	0	0	0	0	4.62321e-06	1.03378e-05	0	1975532	0	0	2235919	0	0	2635357	0	0	1523618	0	0	1606468	0	0	2831286	0	0	2411050	0	0	3644928	0	0	1811301	0	0	2999919	0	0	3240296	0	0	3755453	0	0	3239635
Carbohydrates	Organic acids	Methylcitrate cycle	0.286505	0.432078	0.125	0	0	4.04864e-06	9.05303e-06	0	0	0	1975532	0	0	2235919	0	0	2635357	0	0	1523618	0	0	1606468	0	0	2831286	0	0	2411050	0	0	3644928	0	0	1811301	0	0	2999919	0	0	3240296	0	0	3755453	0	0	3239635
Dormancy and Sporulation	Sporulation-associated proteins with broader functions	Sporulation-associated proteins with broader functions	0.286505	0.432715	0.125	0	0	0	0	0.00108654	0.00242957	0	1975532	0	0	2235919	0	0	2635357	0	0	1523618	0	0	1606468	0	0	2831286	0	0	2411050	0	0	3644928	0	0	1811301	0	0	2999919	0	0	3240296	0	0	3755453	0	0	3239635
Respiration	Electron donating reactions	Coenzyme F420-H2 dehydrogenase (methanophenazine)	0.292246	0.433083	0.101227	9.21682e-06	2.60691e-05	0.00081171	0.00117074	0.0019286	0.00427338	0	1975532	0	0	2235919	0	0	2635357	0	0	1523618	0	0	1606468	0	0	2831286	0	2	2411050	8.29514e-05	0	3644928	0	0	1811301	0	85	2999919	0.00283341	66	3240296	0.00203685	0	3755453	0	0	3239635
Protein Metabolism	Protein processing and modification	Signal peptidase	0.286505	0.433354	0.125	0	0	0	0	0.00964865	0.021575	0	1975532	0	0	2235919	0	0	2635357	0	0	1523618	0	0	1606468	0	0	2831286	0	0	2411050	0	0	3644928	0	0	1811301	0	0	2999919	0	0	3240296	0	0	3755453	0	0	3239635
Secondary Metabolism	Biosynthesis of phenylpropanoids	Flavanone biosynthesis	0.293302	0.433393	0.130205	0.0296538	0.0123852	0.0204915	0.00579683	0.0283446	0.00996277	430	1975532	0.0217663	810	2235919	0.0362267	287	2635357	0.0108904	590	1523618	0.0387236	382	1606468	0.0237789	582	2831286	0.020556	717	2411050	0.0297381	1045	3644928	0.02867	1024	1811301	0.0565339	283	2999919	0.00943359	530	3240296	0.0163565	925	3755453	0.0246309	793	3239635
Cell Wall and Capsule	Capsular and extracellular polysacchrides	Pseudaminic Acid Biosynthesis	0.294304	0.433622	0.14779	8.53282e-06	1.60292e-05	0.000203913	0.000403283	0	0	0	1975532	0	0	2235919	0	0	2635357	0	0	1523618	0	0	1606468	0	1	2831286	3.53196e-05	1	2411050	4.14757e-05	0	3644928	0	0	1811301	0	33	2999919	0.00110003	4	3240296	0.000123446	0	3755453	0	0	3239635
Clustering-based subsystems	Putative hemin transporter	Putative hemin transporter	0.293056	0.433656	0.113953	1.57411e-05	2.31059e-05	1.53794e-05	2.34687e-05	0	0	0	1975532	0	0	2235919	0	1	2635357	3.79455e-05	0	1523618	0	1	1606468	6.22484e-05	0	2831286	0	1	2411050	4.14757e-05	0	3644928	0	0	1811301	0	0	2999919	0	0	3240296	0	0	3755453	0	1	3239635
Iron acquisition and metabolism	Siderophores	Siderophore pyochelin	0.286505	0.433995	0.125	0	0	5.14356e-06	1.15014e-05	0	0	0	1975532	0	0	2235919	0	0	2635357	0	0	1523618	0	0	1606468	0	0	2831286	0	0	2411050	0	0	3644928	0	0	1811301	0	0	2999919	0	1	3240296	3.08614e-05	0	3755453	0	0	3239635
Amino Acids and Derivatives	Glutamine, glutamate, aspartate, asparagine; ammonia assimilation	Poly-gamma-glutamate biosynthesis	0.294304	0.434246	0.153752	2.1674e-05	4.24842e-05	0	0	7.21666e-05	0.00011227	0	1975532	0	0	2235919	0	0	2635357	0	0	1523618	0	0	1606468	0	2	2831286	7.06393e-05	3	2411050	0.000124427	0	3644928	0	0	1811301	0	0	2999919	0	0	3240296	0	0	3755453	0	0	3239635
Clustering-based subsystems	Yfa cluster	Yfa cluster	0.286505	0.434638	0.125	0	0	0	0	6.48214e-06	1.44945e-05	0	1975532	0	0	2235919	0	0	2635357	0	0	1523618	0	0	1606468	0	0	2831286	0	0	2411050	0	0	3644928	0	0	1811301	0	0	2999919	0	0	3240296	0	0	3755453	0	0	3239635
Clustering-based subsystems	USS-DB-1	USS-DB-1	0.286505	0.435283	0.125	0	0	4.43799e-06	9.92365e-06	0	0	0	1975532	0	0	2235919	0	0	2635357	0	0	1523618	0	0	1606468	0	0	2831286	0	0	2411050	0	0	3644928	0	0	1811301	0	0	2999919	0	0	3240296	0	1	3755453	2.66279e-05	0	3239635
Carbohydrates	Di- and oligosaccharides	Lactose utilization	0.271903	0.435726	0.0858414	0.512833	0.107794	0.570108	0.0135897	0.55308	0.0750545	9577	1975532	0.484781	12533	2235919	0.56053	14226	2635357	0.539813	8213	1523618	0.539046	9595	1606468	0.597273	14781	2831286	0.52206	14256	2411050	0.591278	20367	3644928	0.558776	4020	1811301	0.22194	16624	2999919	0.554148	18416	3240296	0.568343	21199	3755453	0.564486	18363	3239635
Clustering-based subsystems	Cytochrome biogenesis	CBSS-196164.1.peg.461	0.286505	0.43593	0.125	0	0	5.14461e-06	1.15037e-05	0	0	0	1975532	0	0	2235919	0	0	2635357	0	0	1523618	0	0	1606468	0	0	2831286	0	0	2411050	0	0	3644928	0	0	1811301	0	0	2999919	0	0	3240296	0	0	3755453	0	1	3239635
Nitrogen Metabolism	Allantoin Utilization	Allantoin Utilization	0.271903	0.436409	0.124182	0.138001	0.0308264	0.145929	0.0288585	0.117722	0.0278935	3233	1975532	0.163652	2648	2235919	0.11843	5020	2635357	0.190487	1744	1523618	0.114464	2340	1606468	0.145661	4892	2831286	0.172784	3230	2411050	0.133967	4075	3644928	0.111799	1644	1811301	0.0907635	5129	2999919	0.170971	4618	3240296	0.142518	6098	3755453	0.162377	5823	3239635
Cell Wall and Capsule	Gram-Negative cell wall components	Major Outer Membrane Proteins	0.272756	0.43641	0.0316724	0.00403514	0.00945479	0.0053804	0.0033873	0.00786036	0.0111174	0	1975532	0	136	2235919	0.00608251	0	2635357	0	0	1523618	0	0	1606468	0	0	2831286	0	0	2411050	0	1102	3644928	0.0302338	0	1811301	0	157	2999919	0.00523347	137	3240296	0.00422801	261	3755453	0.00694989	367	3239635
Sulfur Metabolism	Release of Dimethyl Sulfide (DMS) from Dimethylsulfoniopropionate (DMSP)	Release of Dimethyl Sulfide (DMS) from Dimethylsulfoniopropionate (DMSP)	0.286505	0.436579	0.125	0	0	6.11128e-05	0.000136652	0	0	0	1975532	0	0	2235919	0	0	2635357	0	0	1523618	0	0	1606468	0	0	2831286	0	0	2411050	0	0	3644928	0	0	1811301	0	11	2999919	0.000366677	0	3240296	0	0	3755453	0	0	3239635
Motility and Chemotaxis	Flagellar motility in Prokaryota	Additional flagellar genes in Vibrionales	0.286505	0.437229	0.125	0	0	0	0	0.000993991	0.00222263	0	1975532	0	0	2235919	0	0	2635357	0	0	1523618	0	0	1606468	0	0	2831286	0	0	2411050	0	0	3644928	0	0	1811301	0	0	2999919	0	0	3240296	0	0	3755453	0	0	3239635
Fatty Acids, Lipids, and Isoprenoids	Fatty acids	Polyunsaturated Fatty Acids synthesis	0.286505	0.437882	0.125	0	0	5.14461e-06	1.15037e-05	0	0	0	1975532	0	0	2235919	0	0	2635357	0	0	1523618	0	0	1606468	0	0	2831286	0	0	2411050	0	0	3644928	0	0	1811301	0	0	2999919	0	0	3240296	0	0	3755453	0	1	3239635
Clustering-based subsystems	Hypothetical lipase related to Phosphatidate metabolism	CBSS-316407.3.peg.1371	0.286505	0.438536	0.125	0	0	0.00167782	0.00375173	0	0	0	1975532	0	0	2235919	0	0	2635357	0	0	1523618	0	0	1606468	0	0	2831286	0	0	2411050	0	0	3644928	0	0	1811301	0	302	2999919	0.0100669	0	3240296	0	0	3755453	0	0	3239635
Clustering-based subsystems	Phosphate metabolism	PhoR-PhoB two-component regulatory system	0.286505	0.439193	0.125	0	0	0	0	6.48214e-06	1.44945e-05	0	1975532	0	0	2235919	0	0	2635357	0	0	1523618	0	0	1606468	0	0	2831286	0	0	2411050	0	0	3644928	0	0	1811301	0	0	2999919	0	0	3240296	0	0	3755453	0	0	3239635
Cell Division and Cell Cycle	Intracellular septation in Enterobacteria	Intracellular septation in Enterobacteria	0.286505	0.439851	0.125	0	0	0	0	5.81036e-06	1.29924e-05	0	1975532	0	0	2235919	0	0	2635357	0	0	1523618	0	0	1606468	0	0	2831286	0	0	2411050	0	0	3644928	0	0	1811301	0	0	2999919	0	0	3240296	0	0	3755453	0	0	3239635
DNA Metabolism	DNA repair	DNA repair and recombination eukaryotic	0.286505	0.440512	0.125	0	0	4.04864e-06	9.05303e-06	0	0	0	1975532	0	0	2235919	0	0	2635357	0	0	1523618	0	0	1606468	0	0	2831286	0	0	2411050	0	0	3644928	0	0	1811301	0	0	2999919	0	0	3240296	0	0	3755453	0	0	3239635
Miscellaneous	Plant-Prokaryote DOE project	Conserved gene cluster possibly involved in RNA metabolism	0.276054	0.440998	0.01479	0.106592	0.0341788	0.100943	0.010532	0.108397	0.0140885	1934	1975532	0.0978977	2534	2235919	0.113331	2915	2635357	0.110611	2219	1523618	0.14564	2067	1606468	0.128667	3163	2831286	0.111716	2939	2411050	0.121897	4111	3644928	0.112787	304	1811301	0.0167835	2620	2999919	0.0873357	2980	3240296	0.0919669	4108	3755453	0.109388	3665	3239635
Clustering-based subsystems	alpha-proteobacterial cluster of hypotheticals	CBSS-52598.3.peg.2843	0.286505	0.441174	0.125	0	0	1.54338e-05	3.45111e-05	0	0	0	1975532	0	0	2235919	0	0	2635357	0	0	1523618	0	0	1606468	0	0	2831286	0	0	2411050	0	0	3644928	0	0	1811301	0	0	2999919	0	0	3240296	0	0	3755453	0	3	3239635
Nucleosides and Nucleotides	AMP to 3-phosphoglycerate	AMP to 3-phosphoglycerate	0.277206	0.44146	0.130711	0.00111553	0.00158616	0	0	0.000511781	0.00114438	68	1975532	0.00344211	0	2235919	0	78	2635357	0.00295975	0	1523618	0	0	1606468	0	103	2831286	0.00363792	0	2411050	0	0	3644928	0	0	1811301	0	0	2999919	0	0	3240296	0	0	3755453	0	0	3239635
Clustering-based subsystems	CBSS-562.2.peg.5158 SK3 including	CBSS-562.2.peg.5158 SK3 including	0.286505	0.441839	0.125	0	0	0	0	1.10196e-05	2.46405e-05	0	1975532	0	0	2235919	0	0	2635357	0	0	1523618	0	0	1606468	0	0	2831286	0	0	2411050	0	0	3644928	0	0	1811301	0	0	2999919	0	0	3240296	0	0	3755453	0	0	3239635
Carbohydrates	Central carbohydrate metabolism	Peripheral Glucose Catabolism Pathways	0.277206	0.442147	0.103196	5.12282e-05	0.00010162	0	0	1.10196e-05	2.46405e-05	0	1975532	0	0	2235919	0	0	2635357	0	5	1523618	0.000328166	1	1606468	6.22484e-05	2	2831286	7.06393e-05	0	2411050	0	0	3644928	0	0	1811301	0	0	2999919	0	0	3240296	0	0	3755453	0	0	3239635
Carbohydrates	Monosaccharides	2-Ketogluconate Utilization	0.286505	0.442505	0.125	0	0	5.55571e-06	1.24229e-05	0	0	0	1975532	0	0	2235919	0	0	2635357	0	0	1523618	0	0	1606468	0	0	2831286	0	0	2411050	0	0	3644928	0	0	1811301	0	1	2999919	3.33342e-05	0	3240296	0	0	3755453	0	0	3239635
Carbohydrates	Polysaccharides	Unknown carbohydrate utilization containing Fructose-bisphosphate aldolase	0.278296	0.442508	0.145709	3.37502e-05	5.4489e-05	0	0	8.38631e-06	1.19532e-05	3	1975532	0.000151858	0	2235919	0	0	2635357	0	0	1523618	0	0	1606468	0	0	2831286	0	1	2411050	4.14757e-05	0	3644928	0	2	1811301	0.000110418	0	2999919	0	0	3240296	0	0	3755453	0	0	3239635
Clustering-based subsystems	CBSS-316273.3.peg.227	CBSS-316273.3.peg.227	0.286505	0.443174	0.125	0	0	4.43799e-06	9.92365e-06	0	0	0	1975532	0	0	2235919	0	0	2635357	0	0	1523618	0	0	1606468	0	0	2831286	0	0	2411050	0	0	3644928	0	0	1811301	0	0	2999919	0	0	3240296	0	1	3755453	2.66279e-05	0	3239635
Nucleosides and Nucleotides	Pyrimidines	Novel non-oxidative pathway of Uracil catabolism	0.302788	0.44357	0.11222	0.0337275	0.0425399	0.0631493	0.0262279	0.0583062	0.0404198	0	1975532	0	0	2235919	0	0	2635357	0	1401	1523618	0.0919522	0	1606468	0	0	2831286	0	706	2411050	0.0292818	2695	3644928	0.0739384	1963	1811301	0.108375	1801	2999919	0.060035	883	3240296	0.0272506	2629	3755453	0.0700049	1102	3239635
Membrane Transport	Protein secretion system, Type I	Type I secretion system for aggregation	0.286505	0.443844	0.125	0	0	5.55571e-06	1.24229e-05	0	0	0	1975532	0	0	2235919	0	0	2635357	0	0	1523618	0	0	1606468	0	0	2831286	0	0	2411050	0	0	3644928	0	0	1811301	0	1	2999919	3.33342e-05	0	3240296	0	0	3755453	0	0	3239635
Iron acquisition and metabolism	Siderophores	Siderophore Aerobactin	0.302769	0.444177	0.110624	3.9244e-06	1.10999e-05	9.60434e-06	1.38311e-05	0	0	0	1975532	0	0	2235919	0	0	2635357	0	0	1523618	0	0	1606468	0	1	2831286	3.53196e-05	0	2411050	0	0	3644928	0	0	1811301	0	1	2999919	3.33342e-05	0	3240296	0	0	3755453	0	0	3239635
Clustering-based subsystems	D-tyrosyl-tRNA(Tyr) deacylase (EC 3.1.-.-) cluster	CBSS-342610.3.peg.283	0.286505	0.444517	0.125	0	0	0	0	0.00147018	0.00328743	0	1975532	0	0	2235919	0	0	2635357	0	0	1523618	0	0	1606468	0	0	2831286	0	0	2411050	0	0	3644928	0	0	1811301	0	0	2999919	0	0	3240296	0	0	3755453	0	0	3239635
Amino Acids and Derivatives	Arginine; urea cycle, polyamines	Cyanophycin Metabolism	0.302769	0.444814	0.0663292	0.00557378	0.015765	3.03201e-05	4.93681e-05	0	0	0	1975532	0	0	2235919	0	1322	2635357	0.050164	0	1523618	0	0	1606468	0	0	2831286	0	0	2411050	0	0	3644928	0	0	1811301	0	4	2999919	0.000133337	0	3240296	0	0	3755453	0	0	3239635
RNA Metabolism	RNA processing and modification	tRNA splicing	0.304225	0.445038	0.119692	0.0165971	0.0174432	0.029692	0.0139345	0.0343803	0.0305438	373	1975532	0.018881	505	2235919	0.0225858	53	2635357	0.00201111	868	1523618	0.0569697	273	1606468	0.0169938	47	2831286	0.00166002	0	2411050	0	1035	3644928	0.0283956	34	1811301	0.0018771	1130	2999919	0.0376677	881	3240296	0.0271889	1414	3755453	0.0376519	393	3239635
Nucleosides and Nucleotides	Purines	Xanthosine utilization (xap region)	0.286505	0.445191	0.125	0	0	0.00168338	0.00376415	0	0	0	1975532	0	0	2235919	0	0	2635357	0	0	1523618	0	0	1606468	0	0	2831286	0	0	2411050	0	0	3644928	0	0	1811301	0	303	2999919	0.0101003	0	3240296	0	0	3755453	0	0	3239635
Phages, Prophages, Transposable elements, Plasmids	Gene Transfer Agent (GTA)	Gene Transfer Agent	0.280876	0.445228	0.359046	0.0194102	0.0133273	0.0509401	0.0335359	0.014927	0.00680999	185	1975532	0.00936457	392	2235919	0.0175319	171	2635357	0.00648868	655	1523618	0.0429898	198	1606468	0.0123252	294	2831286	0.010384	340	2411050	0.0141017	636	3644928	0.0174489	798	1811301	0.0440567	3134	2999919	0.104469	2061	3240296	0.0636053	2088	3755453	0.0555992	246	3239635
Fatty Acids, Lipids, and Isoprenoids	Fatty acids	Carnitine Metabolism in Microorganisms	0.302617	0.44523	0.10589	2.33348e-05	3.69723e-05	3.6843e-05	2.98883e-05	9.57345e-06	1.39956e-05	0	1975532	0	1	2235919	4.47243e-05	0	2635357	0	0	1523618	0	0	1606468	0	0	2831286	0	0	2411050	0	2	3644928	5.48708e-05	2	1811301	0.000110418	0	2999919	0	2	3240296	6.17228e-05	3	3755453	7.98838e-05	1	3239635
Clustering-based subsystems	Related to Menaquinone-cytochrome C reductase	CBSS-393130.3.peg.129	0.280666	0.445584	0.0847052	0.000479352	0.000498225	0.000201111	0.000199474	0.000245539	0.000453493	30	1975532	0.00151858	0	2235919	0	19	2635357	0.000720965	2	1523618	0.000131266	8	1606468	0.000497987	30	2831286	0.00105959	0	2411050	0	4	3644928	0.000109742	5	1811301	0.000276045	8	2999919	0.000266674	0	3240296	0	3	3755453	7.98838e-05	19	3239635
Clustering-based subsystems	tRNA-methylthiotransferase containing cluster	tRNA-methylthiotransferase containing cluster	0.286505	0.445868	0.125	0	0	5.55571e-06	1.24229e-05	0	0	0	1975532	0	0	2235919	0	0	2635357	0	0	1523618	0	0	1606468	0	0	2831286	0	0	2411050	0	0	3644928	0	0	1811301	0	1	2999919	3.33342e-05	0	3240296	0	0	3755453	0	0	3239635
Clustering-based subsystems	Listeria bile tolerance locus BltB	Listeria bile tolerance locus BltB	0.305346	0.44604	0.101364	2.55917e-05	4.11169e-05	0	0	1.38696e-05	3.10135e-05	1	1975532	5.06193e-05	0	2235919	0	0	2635357	0	0	1523618	0	2	1606468	0.000124497	0	2831286	0	0	2411050	0	0	3644928	0	1	1811301	5.52089e-05	0	2999919	0	0	3240296	0	0	3755453	0	0	3239635
Clustering-based subsystems	Glutaredoxin 3 containing cluster 2	Glutaredoxin 3 containing cluster 2	0.286505	0.446546	0.125	0	0	0	0	4.62321e-06	1.03378e-05	0	1975532	0	0	2235919	0	0	2635357	0	0	1523618	0	0	1606468	0	0	2831286	0	0	2411050	0	0	3644928	0	0	1811301	0	0	2999919	0	0	3240296	0	0	3755453	0	0	3239635
Respiration	Electron accepting reactions	Ubiquinone Menaquinone-cytochrome c reductase complexes	0.306942	0.447096	0.128656	0.212037	0.0341518	0.229339	0.0353699	0.196484	0.0256734	3925	1975532	0.198681	5055	2235919	0.226082	6475	2635357	0.245697	2897	1523618	0.19014	4494	1606468	0.279744	5094	2831286	0.179918	5578	2411050	0.231351	6092	3644928	0.167136	3434	1811301	0.189587	7020	2999919	0.234006	9295	3240296	0.286857	8491	3755453	0.226098	7866	3239635
Clustering-based subsystems	CBSS-316407.3.peg.2816	CBSS-316407.3.peg.2816	0.286505	0.447227	0.125	0	0	0	0	3.76309e-06	8.41453e-06	0	1975532	0	0	2235919	0	0	2635357	0	0	1523618	0	0	1606468	0	0	2831286	0	0	2411050	0	0	3644928	0	0	1811301	0	0	2999919	0	0	3240296	0	0	3755453	0	0	3239635
Phages, Prophages, Transposable elements, Plasmids	Phages, Prophages	Phage introns	0.283319	0.447713	0.108335	0.0156525	0.00355579	0.0184695	0.00333307	0.0118081	0.0124259	338	1975532	0.0171093	468	2235919	0.020931	330	2635357	0.012522	209	1523618	0.0137173	252	1606468	0.0156866	466	2831286	0.016459	336	2411050	0.0139358	766	3644928	0.0210155	172	1811301	0.00949594	517	2999919	0.0172338	434	3240296	0.0133938	725	3755453	0.0193053	660	3239635
DNA Metabolism	DNA replication	DNA topoisomerases, Type II, ATP-dependent	0.306942	0.447733	0.140555	0.43736	0.0948963	0.488215	0.0414777	0.404709	0.0807788	10699	1975532	0.541576	9414	2235919	0.421035	15140	2635357	0.574495	5331	1523618	0.349891	5470	1606468	0.340499	15535	2831286	0.548691	7964	2411050	0.330313	17596	3644928	0.482753	6285	1811301	0.346988	13258	2999919	0.441945	17756	3240296	0.547975	18879	3755453	0.502709	16384	3239635
Clustering-based subsystems	ClpS and metallo-protease cluster in Cyanos	ClpS and metallo-protease cluster in Cyanos	0.286505	0.44791	0.125	0	0	0	0	0.000453075	0.00101311	0	1975532	0	0	2235919	0	0	2635357	0	0	1523618	0	0	1606468	0	0	2831286	0	0	2411050	0	0	3644928	0	0	1811301	0	0	2999919	0	0	3240296	0	0	3755453	0	0	3239635
RNA Metabolism	RNA processing and modification	tRNA modification yeast mitochondrial	0.283319	0.448405	0.109808	0.200338	0.084731	0.210399	0.027862	0.15417	0.0594571	6174	1975532	0.312523	2487	2235919	0.111229	9545	2635357	0.36219	2065	1523618	0.135533	3123	1606468	0.194402	6826	2831286	0.241092	2694	2411050	0.111736	7230	3644928	0.198358	2463	1811301	0.13598	7428	2999919	0.247607	7369	3240296	0.227417	7941	3755453	0.211453	6278	3239635
Clustering-based subsystems	CBSS-393124.3.peg.2657	CBSS-393124.3.peg.2657	0.286505	0.448595	0.125	0	0	5.55571e-06	1.24229e-05	0	0	0	1975532	0	0	2235919	0	0	2635357	0	0	1523618	0	0	1606468	0	0	2831286	0	0	2411050	0	0	3644928	0	0	1811301	0	1	2999919	3.33342e-05	0	3240296	0	0	3755453	0	0	3239635
Nitrogen Metabolism	Dissimilatory nitrite reductase	Dissimilatory nitrite reductase	0.286505	0.449282	0.125	0	0	5.55571e-06	1.24229e-05	0	0	0	1975532	0	0	2235919	0	0	2635357	0	0	1523618	0	0	1606468	0	0	2831286	0	0	2411050	0	0	3644928	0	0	1811301	0	1	2999919	3.33342e-05	0	3240296	0	0	3755453	0	0	3239635
Cell Wall and Capsule	Peptidoglycan Crosslinking of Peptide Stems	Peptidoglycan Crosslinking of Peptide Stems	0.286505	0.449971	0.125	0	0	0	0	5.81036e-06	1.29924e-05	0	1975532	0	0	2235919	0	0	2635357	0	0	1523618	0	0	1606468	0	0	2831286	0	0	2411050	0	0	3644928	0	0	1811301	0	0	2999919	0	0	3240296	0	0	3755453	0	0	3239635
Virulence, Disease and Defense	Resistance to antibiotics and toxic compounds	Resistance to fluoroquinolones	0.286195	0.450174	0.150187	0.423305	0.107629	0.488577	0.0413802	0.392221	0.0927171	10724	1975532	0.542841	8063	2235919	0.360612	15173	2635357	0.575747	5410	1523618	0.355076	5489	1606468	0.341681	15549	2831286	0.549185	7976	2411050	0.33081	17627	3644928	0.483604	4894	1811301	0.270193	13270	2999919	0.442345	17771	3240296	0.548438	18880	3755453	0.502736	16394	3239635
Amino Acids and Derivatives	Arginine; urea cycle, polyamines	Polyamine Metabolism	0.286195	0.450867	0.132736	0.192548	0.0276261	0.168594	0.0144298	0.180023	0.0306088	4495	1975532	0.227534	4283	2235919	0.191554	6246	2635357	0.237008	2624	1523618	0.172222	3493	1606468	0.217434	5416	2831286	0.191291	4294	2411050	0.178097	5466	3644928	0.149962	3040	1811301	0.167835	5652	2999919	0.188405	5689	3240296	0.17557	5488	3755453	0.146134	5024	3239635
Stress Response	Oxidative stress	Glutathione: Non-redox reactions	0.286195	0.451562	0.0843713	0.0813022	0.0366796	0.106525	0.0111163	0.0857912	0.0473703	2194	1975532	0.111059	1809	2235919	0.0809063	1860	2635357	0.0705787	0	1523618	0	942	1606468	0.058638	2338	2831286	0.0825773	2547	2411050	0.105639	5085	3644928	0.139509	1500	1811301	0.0828134	3177	2999919	0.105903	3398	3240296	0.104867	3489	3755453	0.0929049	3229	3239635
RNA Metabolism	RNA processing and modification	Exosome	0.31073	0.451971	0.133376	0.497601	0.0627985	0.435547	0.0444832	0.472513	0.0843724	7935	1975532	0.401664	11935	2235919	0.533785	12248	2635357	0.464757	7653	1523618	0.502291	9548	1606468	0.594347	12524	2831286	0.442343	13480	2411050	0.559093	15620	3644928	0.428541	9991	1811301	0.551592	12809	2999919	0.426978	16400	3240296	0.506127	16062	3755453	0.427698	14611	3239635
Clustering-based subsystems	Conserved cluster in Enterobacteriaceae downstream from YqjA, a DedA family protein	Conserved cluster in Enterobacteriaceae downstream from YqjA, a DedA family protein	0.312538	0.452671	0.0416896	9.43308e-05	0.000169143	3.33342e-05	7.45376e-05	6.0919e-05	6.46411e-05	1	1975532	5.06193e-05	0	2235919	0	1	2635357	3.79455e-05	2	1523618	0.000131266	9	1606468	0.000560235	0	2831286	0	1	2411050	4.14757e-05	1	3644928	2.74354e-05	0	1811301	0	6	2999919	0.000200005	0	3240296	0	0	3755453	0	0	3239635
RNA Metabolism	RNA processing and modification	tRNA modification Archaea	0.312303	0.452972	0.187157	1.23268	0.127663	1.19421	0.0812044	1.34784	0.160259	23494	1975532	1.18925	29736	2235919	1.32992	31564	2635357	1.19771	15731	1523618	1.03248	24185	1606468	1.50548	33327	2831286	1.1771	30352	2411050	1.25887	46841	3644928	1.2851	20255	1811301	1.11826	35345	2999919	1.1782	39247	3240296	1.21122	48643	3755453	1.29526	38521	3239635
Miscellaneous	Plant-Prokaryote DOE project	At5g48545 and At3g56490 At1g31160	0.311912	0.453047	0.0660697	0.00599313	0.00776928	0.0032353	0.00433908	0.00240701	0.00416958	332	1975532	0.0168056	0	2235919	0	450	2635357	0.0170755	4	1523618	0.000262533	30	1606468	0.00186745	481	2831286	0.0169887	10	2411050	0.000414757	5	3644928	0.000137177	7	1811301	0.000386463	55	2999919	0.00183338	17	3240296	0.000524643	4	3755453	0.000106512	21	3239635
Stress Response	Oxidative stress	Glutaredoxins	0.315073	0.455699	0.0709711	0.0175043	0.0455646	0.00862598	0.00973293	0.0342328	0.0354351	0	1975532	0	0	2235919	0	29	2635357	0.00110042	0	1523618	0	0	1606468	0	165	2831286	0.00582774	0	2411050	0	159	3644928	0.00436223	2649	1811301	0.146248	0	2999919	0	0	3240296	0	0	3755453	0	353	3239635
Virulence, Disease and Defense	C jejuni colonization of chick caeca	C jejuni colonization of chick caeca	0.317071	0.457942	0.129195	0.0788127	0.0564327	0.0474873	0.00679143	0.0907448	0.0450146	643	1975532	0.0325482	1521	2235919	0.0680257	563	2635357	0.0213633	2263	1523618	0.148528	795	1606468	0.0494874	1216	2831286	0.0429487	1895	2411050	0.0785965	2300	3644928	0.0631014	3708	1811301	0.204715	1141	2999919	0.0380344	1306	3240296	0.040305	1749	3755453	0.0465723	1595	3239635
Nitrogen Metabolism	Nitrilase	Nitrilase	0.319765	0.460533	0.0664449	0.0308597	0.0219729	0.0206514	0.007948	0.0215031	0.0192402	743	1975532	0.0376101	330	2235919	0.014759	633	2635357	0.0240195	433	1523618	0.0284192	0	1606468	0	954	2831286	0.0336949	444	2411050	0.0184152	1337	3644928	0.0366811	1524	1811301	0.0841384	398	2999919	0.013267	286	3240296	0.00882635	654	3755453	0.0174147	851	3239635
Membrane Transport	Transport of Manganese	Transport of Manganese	0.319614	0.460964	0.114023	0.00617301	0.00670737	0.0104135	0.00325544	0.0059642	0.00508841	310	1975532	0.015692	0	2235919	0	378	2635357	0.0143434	0	1523618	0	35	1606468	0.00217869	417	2831286	0.0147283	0	2411050	0	314	3644928	0.00861471	0	1811301	0	225	2999919	0.0075002	188	3240296	0.00580194	563	3755453	0.0149915	305	3239635
Nucleosides and Nucleotides	Purines	Xanthine Metabolism in Bacteria	0.32121	0.461966	0.137185	0.00722505	0.00679136	0.0139046	0.00470823	0.00846136	0.0092882	267	1975532	0.0135153	0	2235919	0	485	2635357	0.0184036	0	1523618	0	67	1606468	0.00417064	432	2831286	0.0152581	89	2411050	0.00369134	364	3644928	0.00998648	0	1811301	0	336	2999919	0.0112003	247	3240296	0.00762276	552	3755453	0.0146986	354	3239635
Miscellaneous	YbbK	YbbK	0.32374	0.464951	0.0829194	0.0247202	0.0287825	0.0277008	0.00738335	0.0394181	0.0142391	0	1975532	0	0	2235919	0	0	2635357	0	442	1523618	0.0290099	234	1606468	0.0145661	915	2831286	0.0323175	0	2411050	0	2397	3644928	0.0657626	1464	1811301	0.0808259	833	2999919	0.0277674	1174	3240296	0.0362313	1269	3755453	0.0337909	886	3239635
Carbohydrates	Central carbohydrate metabolism	Glyoxylate bypass	0.328008	0.468452	0.107912	0.288687	0.0842229	0.329166	0.0159513	0.339346	0.0651726	5674	1975532	0.287214	7424	2235919	0.332033	8243	2635357	0.312785	3092	1523618	0.202938	6165	1606468	0.383761	8675	2831286	0.306398	8769	2411050	0.3637	11530	3644928	0.31633	1685	1811301	0.0930271	10094	2999919	0.336476	9749	3240296	0.300868	13158	3755453	0.350371	10817	3239635
Membrane Transport	Protein and nucleoprotein secretion system, Type IV	Vir-like type 4 secretion system	0.328008	0.469106	0.176507	0.0910455	0.0190945	0.116904	0.034117	0.090369	0.0237827	2680	1975532	0.13566	2265	2235919	0.101301	2326	2635357	0.0882613	1296	1523618	0.0850607	1057	1606468	0.0657965	2853	2831286	0.100767	1865	2411050	0.0773522	2780	3644928	0.0762704	1611	1811301	0.0889416	2001	2999919	0.0667018	2774	3240296	0.0856095	5668	3755453	0.150927	3604	3239635
Clustering-based subsystems	Clustering-based subsystems	Putative diaminopropionate ammonia-lyase cluster	0.328008	0.469762	0.128212	0.00147224	0.00148	0.000505441	0.000135147	0.00108657	0.000713752	2	1975532	0.000101239	17	2235919	0.000760314	5	2635357	0.000189728	56	1523618	0.00367546	31	1606468	0.0019297	11	2831286	0.000388516	16	2411050	0.000663611	41	3644928	0.00112485	80	1811301	0.00441671	23	2999919	0.000766687	12	3240296	0.000370337	19	3755453	0.000505931	12	3239635
Regulation and Cell signaling	Sex pheromones in Enterococcus faecalis and other Firmicutes	Sex pheromones in Enterococcus faecalis and other Firmicutes	0.327762	0.470067	0.0703291	0.0192756	0.0252615	0.0133255	0.00895984	0.00697119	0.0131637	846	1975532	0.0428239	0	2235919	0	1680	2635357	0.0637485	0	1523618	0	159	1606468	0.00989749	1574	2831286	0.0555931	1	2411050	4.14757e-05	24	3644928	0.000658449	13	1811301	0.000717716	346	2999919	0.0115336	239	3240296	0.00737587	89	3755453	0.00236989	274	3239635
Fatty Acids, Lipids, and Isoprenoids	Phospholipids	Glycerolipid and Glycerophospholipid Metabolism in Bacteria	0.330144	0.470847	0.0893404	0.114569	0.0339637	0.125	0.0354162	0.0990692	0.0223261	2817	1975532	0.142595	1843	2235919	0.082427	3289	2635357	0.124803	1889	1523618	0.123981	1592	1606468	0.0990994	3766	2831286	0.133014	1955	2411050	0.081085	2362	3644928	0.0648024	3248	1811301	0.179319	1987	2999919	0.0662351	2981	3240296	0.0919978	6484	3755453	0.172656	4411	3239635
Carbohydrates	Sugar utilization in Thermotogales	Sugar utilization in Thermotogales	0.334701	0.474701	0.0601143	1.87349	0.314707	1.97781	0.0482871	1.82106	0.224086	39461	1975532	1.99749	43511	2235919	1.946	52265	2635357	1.98322	23134	1523618	1.51836	34883	1606468	2.17141	57939	2831286	2.04638	49474	2411050	2.05197	73682	3644928	2.02149	20378	1811301	1.12505	59893	2999919	1.99649	65445	3240296	2.01972	70863	3755453	1.88694	64719	3239635
Regulation and Cell signaling	Programmed Cell Death and Toxin-antitoxin Systems	Toxin-antitoxin systems (other than RelBE and MazEF)	0.334701	0.475359	0.117701	0.160486	0.0402023	0.213581	0.0627786	0.193005	0.0836362	4157	1975532	0.210424	3135	2235919	0.140211	3147	2635357	0.119415	2968	1523618	0.194799	2010	1606468	0.125119	3984	2831286	0.140713	2620	2411050	0.108666	6601	3644928	0.181101	4056	1811301	0.223927	7327	2999919	0.24424	6638	3240296	0.204858	3533	3755453	0.0940765	6234	3239635
Protein Metabolism	Protein biosynthesis	Programmed frameshift	0.33446	0.475676	0.22851	0.12766	0.0255059	0.119947	0.00666333	0.154597	0.0356908	2302	1975532	0.116526	2109	2235919	0.0943236	4489	2635357	0.170337	1626	1523618	0.10672	2222	1606468	0.138316	4567	2831286	0.161305	2403	2411050	0.0996661	5224	3644928	0.143322	2145	1811301	0.118423	3756	2999919	0.125203	3979	3240296	0.122797	4490	3755453	0.119559	4029	3239635
Metabolism of Aromatic Compounds	Metabolism of central aromatic intermediates	Salicylate and gentisate catabolism	0.336303	0.476313	0.0608483	0.00294854	0.00418286	0.00473174	0.00354407	0.00716405	0.0112189	180	1975532	0.00911147	0	2235919	0	247	2635357	0.00937254	0	1523618	0	0	1606468	0	228	2831286	0.00805288	0	2411050	0	0	3644928	0	0	1811301	0	198	2999919	0.00660018	54	3240296	0.00166651	140	3755453	0.00372791	43	3239635
Carbohydrates	Fermentation	Acetyl-CoA fermentation to Butyrate	0.33446	0.476338	0.174192	0.0572373	0.0345321	0.0598941	0.028314	0.0993194	0.055923	1293	1975532	0.0654507	546	2235919	0.0244195	1167	2635357	0.0442824	883	1523618	0.0579542	686	1606468	0.0427024	1061	2831286	0.0374741	972	2411050	0.0403144	1933	3644928	0.0530326	2708	1811301	0.149506	1999	2999919	0.0666351	2422	3240296	0.0747463	1184	3755453	0.0315275	1204	3239635
Carbohydrates	Sugar alcohols	Erythritol utilization	0.337298	0.477062	0.190735	3.69535e-05	4.47267e-05	9.5826e-06	1.3607e-05	4.62321e-06	1.03378e-05	0	1975532	0	0	2235919	0	0	2635357	0	0	1523618	0	0	1606468	0	2	2831286	7.06393e-05	3	2411050	0.000124427	3	3644928	8.23062e-05	1	1811301	5.52089e-05	0	2999919	0	0	3240296	0	1	3755453	2.66279e-05	1	3239635
Stress Response	Detoxification	Tellurite resistance: Chromosomal determinants	0.339128	0.478989	0.036306	0.000624737	0.00102076	0.00094925	0.00087112	0.000531454	0.000546812	50	1975532	0.00253096	0	2235919	0	0	2635357	0	0	1523618	0	10	1606468	0.000622484	0	2831286	0	0	2411050	0	90	3644928	0.00246918	0	1811301	0	9	2999919	0.000300008	16	3240296	0.000493782	42	3755453	0.00111837	36	3239635
Metabolism of Aromatic Compounds	Gentisare degradation	Gentisare degradation	0.340583	0.479061	0.208879	6.18512e-05	0.000116323	0.048421	0.0514743	0.0232594	0.0520096	5	1975532	0.000253096	0	2235919	0	8	2635357	0.000303564	0	1523618	0	0	1606468	0	0	2831286	0	0	2411050	0	0	3644928	0	0	1811301	0	2280	2999919	0.0760021	2689	3240296	0.0829862	0	3755453	0	0	3239635
Regulation and Cell signaling	Signal transduction module [RsbQ hydrolase - PAS domain]	Signal transduction module [RsbQ hydrolase - PAS domain]	0.339811	0.479293	0.144999	0.114512	0.0228843	0.10721	0.00846746	0.0963487	0.0176069	1798	1975532	0.0910135	2687	2235919	0.120174	2642	2635357	0.100252	2200	1523618	0.144393	2383	1606468	0.148338	2674	2831286	0.0944447	3072	2411050	0.127413	2905	3644928	0.0796998	2262	1811301	0.124883	3138	2999919	0.104603	3575	3240296	0.110329	3934	3755453	0.104754	2997	3239635
Virulence, Disease and Defense	Bacterial cyanide production and tolerance mechanisms	Bacterial cyanide production and tolerance mechanisms	0.340458	0.479544	0.166313	0.00538841	0.00706926	0.00166424	0.00176549	0.000655432	0.00114003	364	1975532	0.0184254	0	2235919	0	410	2635357	0.0155577	0	1523618	0	41	1606468	0.00255218	313	2831286	0.011055	0	2411050	0	33	3644928	0.000905368	0	1811301	0	16	2999919	0.000533348	50	3240296	0.00154307	0	3755453	0	30	3239635
Amino Acids and Derivatives	Lysine, threonine, methionine, and cysteine	Methionine Salvage	0.342843	0.480919	0.0218968	0.00016808	0.000395575	0.000303346	0.00026688	0.00022323	0.000429498	25	1975532	0.00126548	0	2235919	0	0	2635357	0	0	1523618	0	0	1606468	0	7	2831286	0.000247237	0	2411050	0	0	3644928	0	0	1811301	0	4	2999919	0.000133337	0	3240296	0	0	3755453	0	21	3239635
Miscellaneous	ZZ gjo need homes	ZZ gjo need homes	0.342794	0.481511	0.12856	0.00586754	0.00543352	0.0131867	0.00822464	0.0194432	0.025591	217	1975532	0.0109844	0	2235919	0	279	2635357	0.0105868	0	1523618	0	0	1606468	0	389	2831286	0.0137393	234	2411050	0.00970532	282	3644928	0.00773678	1	1811301	5.52089e-05	284	2999919	0.00946692	218	3240296	0.00672778	313	3755453	0.00833455	293	3239635
Clustering-based subsystems	CBSS-83332.1.peg.3803	CBSS-83332.1.peg.3803	0.345497	0.482659	0.0764771	0.0330392	0.0136551	0.0277486	0.00271764	0.0350664	0.00798791	401	1975532	0.0202983	887	2235919	0.0396705	377	2635357	0.0143055	971	1523618	0.0637299	388	1606468	0.0241524	736	2831286	0.0259953	928	2411050	0.0384895	1370	3644928	0.0375865	600	1811301	0.0331254	782	2999919	0.0260674	739	3240296	0.0228066	1168	3755453	0.0311014	897	3239635
Phages, Prophages, Transposable elements, Plasmids	Phages, Prophages	Phage packaging machinery	0.345497	0.483319	0.144623	0.098331	0.0664151	0.0695395	0.0182807	0.139871	0.0887888	1282	1975532	0.0648939	1430	2235919	0.0639558	3036	2635357	0.115203	2032	1523618	0.133367	850	1606468	0.0529111	1808	2831286	0.0638579	1209	2411050	0.0501441	2568	3644928	0.0704541	4894	1811301	0.270193	1787	2999919	0.0595683	1518	3240296	0.0468476	3178	3755453	0.0846236	3120	3239635
Virulence, Disease and Defense	Adhesion	Mediator of hyperadherence YidE in Enterobacteria and its conserved region	0.345233	0.483609	0.122101	8.67274e-06	1.71207e-05	0	0	7.53902e-05	0.000158695	1	1975532	5.06193e-05	0	2235919	0	0	2635357	0	0	1523618	0	0	1606468	0	0	2831286	0	0	2411050	0	1	3644928	2.74354e-05	0	1811301	0	0	2999919	0	0	3240296	0	0	3755453	0	0	3239635
Carbohydrates	One-carbon Metabolism	Serine-glyoxylate cycle	0.352548	0.491169	0.0978768	1.41329	0.220803	1.57392	0.130823	1.56059	0.312811	33929	1975532	1.71746	30859	2235919	1.38015	34988	2635357	1.32764	20064	1523618	1.31687	25052	1606468	1.55945	42318	2831286	1.49466	34795	2411050	1.44315	57820	3644928	1.58631	16192	1811301	0.893943	48618	2999919	1.62064	53286	3240296	1.64448	60569	3755453	1.61283	53914	3239635
Cell Wall and Capsule	tRNA-dependent amino acid transfers	tRNA-dependent amino acid transfers	0.352297	0.491487	0.0137999	2.45373e-05	6.9402e-05	2.72604e-05	2.75303e-05	4.40782e-05	9.85619e-05	0	1975532	0	0	2235919	0	0	2635357	0	0	1523618	0	0	1606468	0	0	2831286	0	0	2411050	0	0	3644928	0	4	1811301	0.000220836	0	2999919	0	2	3240296	6.17228e-05	2	3755453	5.32559e-05	0	3239635
Protein Metabolism	Protein biosynthesis	Translation initiation factors eukaryotic and archaeal	0.356899	0.493204	0.0455585	0.94476	0.274264	0.92711	0.0755211	0.841859	0.151107	19800	1975532	1.00226	23353	2235919	1.04445	31486	2635357	1.19475	12177	1523618	0.799216	20917	1606468	1.30205	29041	2831286	1.02572	26281	2411050	1.09002	25735	3644928	0.70605	6128	1811301	0.33832	29572	2999919	0.98576	34071	3240296	1.05148	30413	3755453	0.809836	29469	3239635
Cell Wall and Capsule	Capsular and extracellular polysacchrides	Extracellular Polysaccharide Biosynthesis of Streptococci	0.356899	0.493871	0.189171	0.00698875	0.00412685	0.00356764	0.00172422	0.00458567	0.00220397	197	1975532	0.009972	61	2235919	0.00272818	235	2635357	0.0089172	134	1523618	0.00879486	37	1606468	0.00230319	321	2831286	0.0113376	78	2411050	0.00323511	80	3644928	0.00219483	243	1811301	0.0134158	89	2999919	0.00296675	28	3240296	0.000864119	87	3755453	0.00231663	147	3239635
Amino Acids and Derivatives	Proline and 4-hydroxyproline	Proline, 4-hydroxyproline uptake and utilization	0.355614	0.494095	0.1785	0.0176022	0.0124869	0.00742687	0.00204494	0.0219622	0.0167767	401	1975532	0.0202983	387	2235919	0.0173083	315	2635357	0.0119528	32	1523618	0.00210026	54	1606468	0.00336141	724	2831286	0.0255714	641	2411050	0.0265859	1590	3644928	0.0436223	138	1811301	0.00761883	195	2999919	0.00650018	125	3240296	0.00385767	299	3755453	0.00796176	297	3239635
Protein Metabolism	Protein folding	Protein chaperones	0.356899	0.494539	0.10321	0.267603	0.113376	0.345123	0.0430681	0.305064	0.102231	6674	1975532	0.337833	5538	2235919	0.247683	6139	2635357	0.232948	4557	1523618	0.299091	4364	1606468	0.271652	6285	2831286	0.221984	9803	2411050	0.406586	14239	3644928	0.390652	0	1811301	0	10904	2999919	0.363476	13259	3240296	0.409191	12100	3755453	0.322198	12404	3239635
RNA Metabolism	RNA processing and modification	Methylthiotransferases	0.355614	0.494767	0.160031	0.184725	0.0405779	0.153116	0.0133097	0.187566	0.0373957	2662	1975532	0.134749	4523	2235919	0.202288	3312	2635357	0.125676	3499	1523618	0.229651	3250	1606468	0.202307	4250	2831286	0.150108	4835	2411050	0.200535	6055	3644928	0.166121	4548	1811301	0.25109	4538	2999919	0.151271	5465	3240296	0.168657	5704	3755453	0.151886	5246	3239635
Phages, Prophages, Transposable elements, Plasmids	Phages, Prophages	Phage tail proteins 2	0.356713	0.494952	0.105347	0.00829469	0.00758101	0.0101191	0.00280162	0.00475639	0.0057797	411	1975532	0.0208045	205	2235919	0.00916849	467	2635357	0.0177206	0	1523618	0	0	1606468	0	418	2831286	0.0147636	85	2411050	0.00352543	316	3644928	0.00866958	0	1811301	0	189	2999919	0.00630017	219	3240296	0.00675864	462	3755453	0.0123021	447	3239635
Miscellaneous	Plant-Prokaryote DOE project	COG3380 COG2907	0.358749	0.495093	0.120669	0.0055303	0.00827521	0.00288021	0.00340639	0.000439205	0.000982093	72	1975532	0.00364459	285	2235919	0.0127464	0	2635357	0	0	1523618	0	0	1606468	0	0	2831286	0	0	2411050	0	933	3644928	0.0255972	141	1811301	0.00778446	0	2999919	0	0	3240296	0	250	3755453	0.00665699	271	3239635
Clustering-based subsystems	CBSS-193567.1.peg.90	CBSS-193567.1.peg.90	0.360213	0.496444	0.0383544	0.00186566	0.00231572	0.00137451	0.00076534	0.00102868	0.00153197	100	1975532	0.00506193	9	2235919	0.000402519	143	2635357	0.00542621	3	1523618	0.0001969	12	1606468	0.00074698	138	2831286	0.00487411	0	2411050	0	3	3644928	8.23062e-05	0	1811301	0	29	2999919	0.000966693	26	3240296	0.000802396	32	3755453	0.000852094	27	3239635
Cell Wall and Capsule	UDP-N-acetylmuramate from Fructose-6-phosphate Biosynthesis	UDP-N-acetylmuramate from Fructose-6-phosphate Biosynthesis	0.362019	0.498263	0.00808323	0.0181992	0.0365347	0.013189	0.00344836	0.0182409	0.0141763	324	1975532	0.0164006	177	2235919	0.00791621	3147	2635357	0.119415	0	1523618	0	0	1606468	0	568	2831286	0.0200616	0	2411050	0	0	3644928	0	0	1811301	0	530	2999919	0.0176671	206	3240296	0.00635744	477	3755453	0.0127015	440	3239635
RNA Metabolism	RNA processing and modification	mnm5U34 biosynthesis bacteria	0.362609	0.498405	0.00207648	0.154944	0.0632739	0.152191	0.00963369	0.149804	0.0410765	3326	1975532	0.16836	3641	2235919	0.162841	6184	2635357	0.234655	3171	1523618	0.208123	2803	1606468	0.174482	4787	2831286	0.169075	3994	2411050	0.165654	4057	3644928	0.111305	0	1811301	0	4577	2999919	0.152571	4976	3240296	0.153566	5718	3755453	0.152259	5050	3239635
Protein Metabolism	Protein biosynthesis	tRNA aminoacylation, His	0.365718	0.501333	0.0477455	0.00384387	0.0106322	0.00827222	0.0183944	0.0119384	0.0172146	0	1975532	0	0	2235919	0	0	2635357	0	0	1523618	0	11	1606468	0.000684732	0	2831286	0	0	2411050	0	1236	3644928	0.0339101	0	1811301	0	0	2999919	0	1	3240296	3.08614e-05	4	3755453	0.000106512	3	3239635
Membrane Transport	ABC transporters	ATP-dependent efflux pump transporter Ybh	0.365404	0.501573	0.0620617	0.00173053	0.00467862	0.000288071	0.000630515	0	0	0	1975532	0	0	2235919	0	0	2635357	0	0	1523618	0	10	1606468	0.000622484	0	2831286	0	0	2411050	0	545	3644928	0.0149523	0	1811301	0	0	2999919	0	0	3240296	0	0	3755453	0	55	3239635
Carbohydrates	Uncharacterized sugar kinase cluster (ygc)	Uncharacterized sugar kinase cluster (ygc)	0.368957	0.503749	0.0314354	0.000103694	0.000189989	4.89576e-05	4.9282e-05	7.22806e-05	2.84509e-05	0	1975532	0	14	2235919	0.000626141	1	2635357	3.79455e-05	1	1523618	6.56332e-05	1	1606468	6.22484e-05	4	2831286	0.000141279	0	2411050	0	0	3644928	0	0	1811301	0	1	2999919	3.33342e-05	1	3240296	3.08614e-05	1	3755453	2.66279e-05	5	3239635
Protein Metabolism	Selenoproteins	Selenocysteine metabolism	0.370276	0.504206	0.1138	0.0584446	0.011566	0.0495464	0.00531714	0.0567411	0.0126559	795	1975532	0.0402423	1313	2235919	0.0587231	1331	2635357	0.0505055	1028	1523618	0.067471	1196	1606468	0.074449	1389	2831286	0.049059	1555	2411050	0.0644947	1732	3644928	0.0475181	1332	1811301	0.0735383	1538	2999919	0.0512681	1730	3240296	0.0533902	1918	3755453	0.0510724	1725	3239635
Secondary Metabolism	Aromatic amino acids and derivatives	Cinnamic Acid Degradation	0.368943	0.504402	0.0618142	0.0634636	0.0127828	0.0575522	0.0180564	0.0544532	0.0150304	1543	1975532	0.0781055	1406	2235919	0.0628824	1395	2635357	0.052934	1187	1523618	0.0779067	810	1606468	0.0504212	1835	2831286	0.0648115	1388	2411050	0.0575683	1610	3644928	0.044171	1492	1811301	0.0823717	775	2999919	0.025834	1490	3240296	0.0459835	2946	3755453	0.0784459	1941	3239635
Respiration	Electron accepting reactions	Anaerobic respiratory reductases	0.370276	0.504877	0.0373619	0.0216569	0.0291901	0.0102019	0.0129064	0.0202406	0.0277178	801	1975532	0.040546	71	2235919	0.00317543	2277	2635357	0.086402	77	1523618	0.00505376	20	1606468	0.00124497	1478	2831286	0.0522024	26	2411050	0.00107837	47	3644928	0.00128946	71	1811301	0.00391983	833	2999919	0.0277674	58	3240296	0.00178996	16	3755453	0.000426047	48	3239635
Regulation and Cell signaling	Zinc regulated enzymes	Zinc regulated enzymes	0.368943	0.505077	0.0049933	0.0936855	0.0350305	0.0893485	0.00883439	0.0931309	0.0229872	1828	1975532	0.092532	2494	2235919	0.111543	2697	2635357	0.102339	1713	1523618	0.11243	1910	1606468	0.118894	2926	2831286	0.103345	2882	2411050	0.119533	3009	3644928	0.0825531	0	1811301	0	2596	2999919	0.0865357	3366	3240296	0.103879	3260	3755453	0.0868071	3107	3239635
Membrane Transport	Protein secretion system, Type VI	Type VI secretion systems	0.373765	0.508281	0.127916	0.607067	0.185481	0.479572	0.0386509	0.597838	0.147954	8792	1975532	0.445045	14383	2235919	0.64327	8835	2635357	0.335249	11857	1523618	0.778213	11145	1606468	0.693758	10591	2831286	0.37407	16998	2411050	0.705004	20331	3644928	0.557789	16867	1811301	0.931209	13741	2999919	0.458046	17598	3240296	0.543099	17941	3755453	0.477732	16024	3239635
Virulence, Disease and Defense	Invasion and intracellular resistance	Listeria surface proteins: LPXTG motif	0.37756	0.51276	0.230417	0.198693	0.0309777	0.184863	0.0179911	0.243053	0.0675179	2981	1975532	0.150896	4820	2235919	0.215571	4395	2635357	0.166771	2812	1523618	0.184561	3497	1606468	0.217683	4682	2831286	0.165367	5125	2411050	0.212563	8302	3644928	0.227769	4475	1811301	0.24706	5229	2999919	0.174305	6440	3240296	0.198747	7191	3755453	0.191482	6517	3239635
Virulence, Disease and Defense	Resistance to antibiotics and toxic compounds	Teicoplanin-resistance in Staphylococcus	0.380863	0.516561	0.137747	0.00518874	0.00978843	2.64293e-05	3.8776e-05	0	0	514	1975532	0.0260183	0	2235919	0	545	2635357	0.0206803	0	1523618	0	0	1606468	0	0	2831286	0	0	2411050	0	0	3644928	0	0	1811301	0	0	2999919	0	0	3240296	0	0	3755453	0	0	3239635
Cell Wall and Capsule	Recycling of Peptidoglycan Amino Acids	Recycling of Peptidoglycan Amino Acids	0.384401	0.520671	0.0571862	0.0226416	0.0124317	0.031089	0.0142351	0.0233536	0.0188465	537	1975532	0.0271826	593	2235919	0.0265215	921	2635357	0.0349478	154	1523618	0.0101075	701	1606468	0.0436361	433	2831286	0.0152934	662	2411050	0.0274569	679	3644928	0.0186286	0	1811301	0	848	2999919	0.0282674	995	3240296	0.0307071	732	3755453	0.0194917	765	3239635
Photosynthesis	Proteorhodopsin	Proteorhodopsin	0.387575	0.524276	0.0405006	0.000707223	0.00200033	0.000143381	0.000158288	0.000172563	0.000330274	0	1975532	0	0	2235919	0	0	2635357	0	0	1523618	0	0	1606468	0	0	2831286	0	0	2411050	0	232	3644928	0.00636501	0	1811301	0	11	2999919	0.000366677	0	3240296	0	0	3755453	0	0	3239635
DNA Metabolism	DNA repair	DNA Repair Base Excision	0.395403	0.534159	0.127874	0.0470653	0.010254	0.0394847	0.00380119	0.0424035	0.00871315	753	1975532	0.0381163	1120	2235919	0.0500913	886	2635357	0.0336197	903	1523618	0.0592668	752	1606468	0.0468108	1210	2831286	0.0427368	1168	2411050	0.0484436	1356	3644928	0.0372024	1219	1811301	0.0672997	1388	2999919	0.0462679	1155	3240296	0.0356449	1452	3755453	0.0386638	1332	3239635
RNA Metabolism	RNA processing and modification	RNA processing orphans	0.397979	0.53552	0.0949436	0.0851633	0.0421175	0.0603056	0.0107018	0.0678203	0.0336396	919	1975532	0.0465191	1843	2235919	0.082427	1262	2635357	0.0478873	1889	1523618	0.123981	1236	1606468	0.076939	1508	2831286	0.053262	2053	2411050	0.0851496	2362	3644928	0.0648024	3360	1811301	0.185502	1421	2999919	0.0473679	2128	3240296	0.065673	2795	3755453	0.0744251	2051	3239635
Nitrogen Metabolism	Nitrate and nitrite ammonification	Nitrate and nitrite ammonification	0.397979	0.536224	0.107577	0.348773	0.331476	0.571635	0.10333	0.466691	0.276819	13119	1975532	0.664074	1377	2235919	0.0615854	20146	2635357	0.764451	1035	1523618	0.0679304	2331	1606468	0.145101	25414	2831286	0.897613	1718	2411050	0.0712553	17020	3644928	0.46695	0	1811301	0	19698	2999919	0.656618	15134	3240296	0.467056	17152	3755453	0.456723	16601	3239635
Respiration	Electron accepting reactions	fumarate respiration, periplasmic	0.397979	0.536931	0.104582	0.0840246	0.0405069	0.0603056	0.0107018	0.0646848	0.030133	919	1975532	0.0465191	1843	2235919	0.082427	1262	2635357	0.0478873	1889	1523618	0.123981	1236	1606468	0.076939	1508	2831286	0.053262	1955	2411050	0.081085	2362	3644928	0.0648024	3248	1811301	0.179319	1421	2999919	0.0473679	2128	3240296	0.065673	2795	3755453	0.0744251	2051	3239635
RNA Metabolism	Transcription	Transcription factors bacterial	0.40144	0.53876	0.0783799	0.0885379	0.0756521	0.128193	0.0386769	0.0778826	0.083181	2718	1975532	0.137583	767	2235919	0.0343036	5479	2635357	0.207904	327	1523618	0.0214621	293	1606468	0.0182388	4908	2831286	0.173349	555	2411050	0.023019	5999	3644928	0.164585	297	1811301	0.0163971	4543	2999919	0.151437	3243	3240296	0.100083	4108	3755453	0.109388	3684	3239635
Iron acquisition and metabolism	Heme, hemin uptake and utilization systems in GramPositives	Heme, hemin uptake and utilization systems in GramPositives	0.40144	0.539467	0.0522465	0.00293445	0.0031748	0.00306537	0.00161489	0.00173273	0.00168455	31	1975532	0.0015692	23	2235919	0.00102866	18	2635357	0.000683019	29	1523618	0.00190336	12	1606468	0.00074698	18	2831286	0.000635754	72	2411050	0.00298625	383	3644928	0.0105078	115	1811301	0.00634903	29	2999919	0.000966693	105	3240296	0.00324044	133	3755453	0.00354152	128	3239635
Carbohydrates	Organic acids	Malonate decarboxylase	0.404129	0.54166	0.171623	0.000268092	0.000298412	8.802e-05	8.54269e-05	6.46986e-05	0.000111931	1	1975532	5.06193e-05	0	2235919	0	9	2635357	0.00034151	11	1523618	0.000721966	12	1606468	0.00074698	0	2831286	0	0	2411050	0	2	3644928	5.48708e-05	9	1811301	0.00049688	3	2999919	0.000100003	0	3240296	0	8	3755453	0.000213024	1	3239635
Dormancy and Sporulation	Exosporium	Exosporium	0.406296	0.543852	0.0989932	2.23669e-05	3.5414e-05	5.17086e-05	4.3905e-05	2.94301e-05	3.21664e-05	1	1975532	5.06193e-05	1	2235919	4.47243e-05	0	2635357	0	0	1523618	0	0	1606468	0	3	2831286	0.000105959	0	2411050	0	0	3644928	0	0	1811301	0	3	2999919	0.000100003	1	3240296	3.08614e-05	4	3755453	0.000106512	0	3239635
Virulence, Disease and Defense	Invasion and intracellular resistance	Gram-Positive Extracellular Nucleases	0.407829	0.545192	0.11386	0.00458285	0.00628504	0.00185433	0.00213451	0.00101227	0.00226351	229	1975532	0.0115918	0	2235919	0	385	2635357	0.014609	0	1523618	0	17	1606468	0.00105822	396	2831286	0.0139866	0	2411050	0	0	3644928	0	0	1811301	0	20	2999919	0.000666685	0	3240296	0	0	3755453	0	34	3239635
Respiration	Electron donating reactions	Succinate dehydrogenase	0.409336	0.546493	0.102032	0.132412	0.0574611	0.164968	0.0300263	0.130978	0.032498	1891	1975532	0.0957211	2875	2235919	0.128582	5843	2635357	0.221716	1467	1523618	0.096284	3366	1606468	0.209528	4737	2831286	0.167309	3421	2411050	0.141888	3751	3644928	0.10291	503	1811301	0.0277701	5000	2999919	0.166671	6446	3240296	0.198932	7104	3755453	0.189165	6010	3239635
Stress Response	Oxidative stress	Protection from Reactive Oxygen Species	0.411706	0.547515	0.0807717	0.134418	0.0608056	0.146746	0.0198939	0.110644	0.0423615	2965	1975532	0.150086	3508	2235919	0.156893	4638	2635357	0.175991	857	1523618	0.0562477	2925	1606468	0.182076	4812	2831286	0.169958	4573	2411050	0.189668	4696	3644928	0.128837	0	1811301	0	4081	2999919	0.136037	5203	3240296	0.160572	4698	3755453	0.125098	5845	3239635
Clustering-based subsystems	Cell division-ribosomal stress proteins cluster	Cell division-ribosomal stress proteins cluster	0.411112	0.54815	0.0883884	0.28045	0.097531	0.25286	0.0298516	0.315499	0.0720916	6258	1975532	0.316775	6754	2235919	0.302068	10545	2635357	0.400136	2025	1523618	0.132907	3489	1606468	0.217185	11461	2831286	0.404798	5398	2411050	0.223886	13623	3644928	0.373752	2763	1811301	0.152542	7355	2999919	0.245173	7426	3240296	0.229177	8618	3755453	0.22948	7298	3239635
Membrane Transport	Uni- Sym- and Antiporters	Proton-dependent Peptide Transporters	0.411706	0.548227	0.0379126	0.0815208	0.0283663	0.0710484	0.0134418	0.0813424	0.0239532	1832	1975532	0.0927345	2459	2235919	0.109977	2700	2635357	0.102453	713	1523618	0.0467965	1689	1606468	0.105137	2296	2831286	0.0810939	1947	2411050	0.0807532	3488	3644928	0.0956946	345	1811301	0.0190471	2453	2999919	0.0817689	3008	3240296	0.092831	2246	3755453	0.0598064	2079	3239635
Clustering-based subsystems	Carbohydrates	Beta-lactamase cluster in Streptococcus	0.414388	0.550368	0.104453	0.163987	0.0734446	0.118247	0.019809	0.142134	0.0485405	2701	1975532	0.136723	3526	2235919	0.157698	2104	2635357	0.0798374	4007	1523618	0.262992	1846	1606468	0.11491	3148	2831286	0.111186	3319	2411050	0.137658	5583	3644928	0.153172	5827	1811301	0.321702	2647	2999919	0.0882357	3138	3240296	0.096843	5072	3755453	0.135057	3783	3239635
Dormancy and Sporulation	Sporulation gene orphans	Sporulation gene orphans	0.415586	0.551243	0.0834099	0.00620187	0.00923258	0.000822379	0.000404901	0.00447349	0.00801175	62	1975532	0.0031384	355	2235919	0.0158771	135	2635357	0.00512265	437	1523618	0.0286817	5	1606468	0.000311242	23	2831286	0.000812352	24	2411050	0.000995417	32	3644928	0.000877932	0	1811301	0	17	2999919	0.000566682	37	3240296	0.00114187	59	3755453	0.00157105	21	3239635
Membrane Transport	Protein translocation across cytoplasmic membrane	EcsAB transporter affecting expression and secretion of secretory preproteins	0.420099	0.556508	0.104512	0.00562602	0.0056742	0.00260212	0.00284901	0.00244618	0.00378897	259	1975532	0.0131104	0	2235919	0	353	2635357	0.0133948	3	1523618	0.0001969	38	1606468	0.00236544	370	2831286	0.0130683	22	2411050	0.000912466	31	3644928	0.000850497	122	1811301	0.00673549	42	2999919	0.00140004	18	3240296	0.000555505	9	3755453	0.000239652	37	3239635
Amino Acids and Derivatives	Aromatic amino acids and derivatives	Tryptophan catabolism	0.423761	0.55919	0.0628166	0.0630096	0.0128465	0.0567121	0.0172394	0.0542128	0.0151739	1547	1975532	0.078308	1406	2235919	0.0628824	1372	2635357	0.0520613	1178	1523618	0.077316	805	1606468	0.0501099	1765	2831286	0.0623392	1387	2411050	0.0575268	1610	3644928	0.044171	1492	1811301	0.0823717	786	2999919	0.0262007	1476	3240296	0.0455514	2946	3755453	0.0784459	1956	3239635
Membrane Transport	Protein and nucleoprotein secretion system, Type IV	Toxin co-regulated pilus	0.422814	0.559382	0.0890389	0.00698094	0.00904116	0.00259654	0.00130678	0.00305476	0.00530754	331	1975532	0.016755	15	2235919	0.000670865	572	2635357	0.0217048	8	1523618	0.000525066	45	1606468	0.00280118	576	2831286	0.0203441	0	2411050	0	1	3644928	2.74354e-05	0	1811301	0	50	2999919	0.00166671	28	3240296	0.000864119	76	3755453	0.00202372	81	3239635
Protein Metabolism	Protein processing and modification	Ribosomal protein S5p acylation	0.423761	0.559911	0.0524123	0.112452	0.0270957	0.102979	0.00614491	0.114892	0.0183172	1637	1975532	0.0828638	2233	2235919	0.0998694	2319	2635357	0.0879957	2010	1523618	0.131923	2103	1606468	0.130908	2651	2831286	0.0936324	2749	2411050	0.114017	3562	3644928	0.0977248	3136	1811301	0.173135	2904	2999919	0.0968026	3368	3240296	0.103941	4016	3755453	0.106938	3581	3239635
Virulence, Disease and Defense	Resistance to antibiotics and toxic compounds	Cadmium resistance	0.4293	0.56577	0.0945599	0.00108801	0.0012173	0.00194919	0.00161532	0.000966746	0.000955153	74	1975532	0.00374583	8	2235919	0.000357795	60	2635357	0.00227673	3	1523618	0.0001969	10	1606468	0.000622484	57	2831286	0.00201322	2	2411050	8.29514e-05	4	3644928	0.000109742	7	1811301	0.000386463	5	2999919	0.000166671	20	3240296	0.000617228	142	3755453	0.00378117	25	3239635
Carbohydrates	One-carbon Metabolism	Methanogenesis	0.432141	0.568783	0.0070139	1.3833e-05	3.91255e-05	2.02774e-05	2.41885e-05	1.71305e-05	2.64374e-05	0	1975532	0	0	2235919	0	0	2635357	0	0	1523618	0	2	1606468	0.000124497	0	2831286	0	0	2411050	0	0	3644928	0	0	1811301	0	2	2999919	6.66685e-05	0	3240296	0	0	3755453	0	0	3239635
RNA Metabolism	RNA processing and modification	mcm5s2U biosynthesis in tRNA	0.433423	0.569737	0.0102865	0.0550084	0.0302455	0.0594219	0.00721969	0.05935	0.0125024	1251	1975532	0.0633247	1593	2235919	0.0712459	1828	2635357	0.0693644	0	1523618	0	1403	1606468	0.0873345	1885	2831286	0.0665775	1819	2411050	0.0754443	2252	3644928	0.0617845	0	1811301	0	1552	2999919	0.0517347	2373	3240296	0.0732341	1968	3755453	0.0524038	1881	3239635
Motility and Chemotaxis	Flagellar motility in Prokaryota	Flagellum	0.435541	0.571787	0.0964102	0.167212	0.113318	0.257961	0.0930371	0.195554	0.137177	5834	1975532	0.295313	3545	2235919	0.158548	8786	2635357	0.333389	820	1523618	0.0538193	1882	1606468	0.117151	8848	2831286	0.312508	2059	2411050	0.0853985	5423	3644928	0.148782	0	1811301	0	9127	2999919	0.304242	7534	3240296	0.23251	9650	3755453	0.25696	6491	3239635
Regulation and Cell signaling	Regulation of virulence	VieSAB signal transduction system of Vibrio	0.437389	0.573478	0.106255	0.00254638	0.00362233	0.00301671	0.00366251	0.000398888	0.000891941	156	1975532	0.00789661	0	2235919	0	219	2635357	0.00831007	0	1523618	0	0	1606468	0	190	2831286	0.00671073	0	2411050	0	0	3644928	0	0	1811301	0	0	2999919	0	0	3240296	0	343	3755453	0.00913339	0	3239635
Secondary Metabolism	Biologically active compounds in metazoan cell defence and differentiation	Quinolinic acid and its derivatives	0.438619	0.574355	0.159473	0.000637111	0.00180202	0.00460247	0.00674646	0.000998614	0.00223297	0	1975532	0	0	2235919	0	0	2635357	0	0	1523618	0	0	1606468	0	0	2831286	0	0	2411050	0	209	3644928	0.005734	0	1811301	0	322	2999919	0.0107336	547	3240296	0.0168812	0	3755453	0	0	3239635
Clustering-based subsystems	CBSS-630.2.peg.3360	CBSS-630.2.peg.3360	0.439327	0.574548	0.0646334	0.0594502	0.0169333	0.0523706	0.012076	0.0498306	0.0183177	1357	1975532	0.0686904	1710	2235919	0.0764786	1898	2635357	0.0720206	894	1523618	0.0586761	432	1606468	0.0268913	1864	2831286	0.0658358	1819	2411050	0.0754443	2106	3644928	0.0577789	602	1811301	0.0332358	1758	2999919	0.0586016	2349	3240296	0.0724934	1689	3755453	0.0449746	1691	3239635
Regulation and Cell signaling	Quorum sensing and biofilm formation	Biofilm Adhesin Biosynthesis	0.442053	0.575174	0.0567133	0.072103	0.105833	0.0990348	0.0752974	0.0390233	0.0872587	5041	1975532	0.255172	0	2235919	0	6501	2635357	0.246684	0	1523618	0	0	1606468	0	4164	2831286	0.147071	0	2411050	0	0	3644928	0	0	1811301	0	5549	2999919	0.184972	0	3240296	0	4751	3755453	0.126509	3394	3239635
Miscellaneous	Plant-Prokaryote DOE project	At1g01770	0.4411	0.575396	0.095168	0.0234815	0.0292684	0.00716614	0.0103855	0.00976523	0.0218357	1225	1975532	0.0620086	0	2235919	0	1799	2635357	0.068264	0	1523618	0	0	1606468	0	1742	2831286	0.0615268	0	2411050	0	712	3644928	0.019534	0	1811301	0	527	2999919	0.0175671	0	3240296	0	955	3755453	0.0254297	0	3239635
Carbohydrates	Sugar alcohols	Ethanolamine utilization	0.440601	0.575479	0.0419916	0.0213321	0.0284249	0.00937511	0.0125681	0.0139365	0.0264268	753	1975532	0.0381163	27	2235919	0.00120756	2242	2635357	0.0850739	63	1523618	0.00413489	28	1606468	0.00174295	1443	2831286	0.0509662	130	2411050	0.00539184	0	3644928	0	97	1811301	0.00535527	810	2999919	0.0270007	16	3240296	0.000493782	1	3755453	2.66279e-05	41	3239635
Clustering-based subsystems	Probably Pyrimidine biosynthesis-related	CBSS-306254.1.peg.1508	0.441758	0.575522	0.0830821	0.038856	0.0234282	0.0431093	0.00448002	0.0282345	0.0217591	936	1975532	0.0473796	1354	2235919	0.0605568	1464	2635357	0.0555522	0	1523618	0	359	1606468	0.0223472	1556	2831286	0.0549574	1465	2411050	0.0607619	1755	3644928	0.0481491	0	1811301	0	1213	2999919	0.0404344	1347	3240296	0.0415703	1686	3755453	0.0448947	1680	3239635
Carbohydrates	One-carbon Metabolism	Formaldehyde assimilation: Ribulose monophosphate pathway	0.443676	0.576553	0.100353	4.21617e-06	1.19251e-05	2.05764e-05	2.90994e-05	1.37016e-05	2.08569e-05	0	1975532	0	0	2235919	0	1	2635357	3.79455e-05	0	1523618	0	0	1606468	0	0	2831286	0	0	2411050	0	0	3644928	0	0	1811301	0	0	2999919	0	2	3240296	6.17228e-05	0	3755453	0	2	3239635
Cell Wall and Capsule	Murein Hydrolases	Murein Hydrolases	0.453089	0.577069	0.0925953	0	0	0.00222607	0.00497764	0.0052982	0.0118471	0	1975532	0	0	2235919	0	0	2635357	0	0	1523618	0	0	1606468	0	0	2831286	0	0	2411050	0	0	3644928	0	0	1811301	0	0	2999919	0	0	3240296	0	0	3755453	0	0	3239635
Miscellaneous	Plant-Prokaryote DOE project	At1g69340 At2g40600	0.453089	0.577787	0.0828886	0	0	0.0140473	0.0314106	0.02135	0.0477401	0	1975532	0	0	2235919	0	0	2635357	0	0	1523618	0	0	1606468	0	0	2831286	0	0	2411050	0	0	3644928	0	0	1811301	0	0	2999919	0	0	3240296	0	0	3755453	0	0	3239635
RNA Metabolism	Transcription	RNA polymerase I	0.453089	0.578508	0.0901231	0	0	5.14461e-06	1.15037e-05	1.10196e-05	2.46405e-05	0	1975532	0	0	2235919	0	0	2635357	0	0	1523618	0	0	1606468	0	0	2831286	0	0	2411050	0	0	3644928	0	0	1811301	0	0	2999919	0	0	3240296	0	0	3755453	0	1	3239635
Clustering-based subsystems	Tricarboxylate transporter	CBSS-49338.1.peg.459	0.453089	0.57923	0.0791962	0	0	5.1174e-06	1.14428e-05	4.62321e-06	1.03378e-05	0	1975532	0	0	2235919	0	0	2635357	0	0	1523618	0	0	1606468	0	0	2831286	0	0	2411050	0	0	3644928	0	0	1811301	0	0	2999919	0	0	3240296	0	0	3755453	0	0	3239635
Amino Acids and Derivatives	Glutamine, glutamate, aspartate, asparagine; ammonia assimilation	Aspartate aminotransferase	0.446439	0.579409	0.214361	0.000131784	0.000204549	0.0467945	0.049543	0.021706	0.0485361	8	1975532	0.000404954	0	2235919	0	15	2635357	0.000569183	0	1523618	0	0	1606468	0	6	2831286	0.000211918	0	2411050	0	0	3644928	0	0	1811301	0	2203	2999919	0.0734353	2642	3240296	0.0815358	0	3755453	0	0	3239635
Respiration	Cytochrome B6-F complex	Cytochrome B6-F complex	0.453089	0.579954	0.108292	0	0	3.33342e-05	7.45376e-05	6.48214e-06	1.44945e-05	0	1975532	0	0	2235919	0	0	2635357	0	0	1523618	0	0	1606468	0	0	2831286	0	0	2411050	0	0	3644928	0	0	1811301	0	6	2999919	0.000200005	0	3240296	0	0	3755453	0	0	3239635
Clustering-based subsystems	Monosaccharides	Unspecified monosaccharide transport cluster	0.447593	0.580171	0.0828553	0.00364366	0.00578931	0.000610018	0.000953854	0.00168963	0.00377813	87	1975532	0.00440388	1	2235919	4.47243e-05	370	2635357	0.0140398	0	1523618	0	0	1606468	0	405	2831286	0.0143045	0	2411050	0	0	3644928	0	0	1811301	0	28	2999919	0.000933359	3	3240296	9.25841e-05	0	3755453	0	0	3239635
Secondary Metabolism	Biosynthesis of phenylpropanoids	Phytoalexin biosynthesis	0.456261	0.580387	0.125721	0.00104651	0.00177436	0.000277809	0.0006212	9.57345e-06	1.39956e-05	0	1975532	0	13	2235919	0.000581416	0	2635357	0	0	1523618	0	5	1606468	0.000311242	0	2831286	0	0	2411050	0	186	3644928	0.00510298	62	1811301	0.00342295	0	2999919	0	0	3240296	0	0	3755453	0	54	3239635
Respiration	Electron donating reactions	Methanophenazine hydrogenase	0.457397	0.58039	0.0764778	0.0486331	0.0689969	0.0831807	0.0357382	0.0467408	0.0485669	2920	1975532	0.147808	0	2235919	0	4124	2635357	0.156487	0	1523618	0	0	1606468	0	3777	2831286	0.133402	0	2411050	0	0	3644928	0	0	1811301	0	1068	2999919	0.035601	1106	3240296	0.0341327	4535	3755453	0.120758	2871	3239635
Protein Metabolism	Protein biosynthesis	tRNA aminoacylation, Pyr	0.453089	0.58068	0.0902294	0	0	8.09727e-06	1.81061e-05	3.76309e-06	8.41453e-06	0	1975532	0	0	2235919	0	0	2635357	0	0	1523618	0	0	1606468	0	0	2831286	0	0	2411050	0	0	3644928	0	0	1811301	0	0	2999919	0	0	3240296	0	0	3755453	0	0	3239635
Carbohydrates	Fermentation	Fermentations: Mixed acid	0.457111	0.580747	0.0502319	0.285392	0.0849457	0.263266	0.0716339	0.245811	0.0485041	7630	1975532	0.386225	4917	2235919	0.21991	8352	2635357	0.316921	5182	1523618	0.340111	2611	1606468	0.16253	9576	2831286	0.338221	4700	2411050	0.194936	7496	3644928	0.205656	7318	1811301	0.404019	4760	2999919	0.158671	5746	3240296	0.177329	12577	3755453	0.3349	8607	3239635
Clustering-based subsystems	Putrescine/GABA utilization cluster-temporal,to add to SSs	GABA and putrescine metabolism from cluters	0.453089	0.581407	0.0793052	0	0	5.14356e-06	1.15014e-05	5.81036e-06	1.29924e-05	0	1975532	0	0	2235919	0	0	2635357	0	0	1523618	0	0	1606468	0	0	2831286	0	0	2411050	0	0	3644928	0	0	1811301	0	0	2999919	0	1	3240296	3.08614e-05	0	3755453	0	0	3239635
Clustering-based subsystems	CBSS-316057.3.peg.563	CBSS-316057.3.peg.563	0.453089	0.582137	0.0808254	0	0	0.000527792	0.00118018	0.000397596	0.000889053	0	1975532	0	0	2235919	0	0	2635357	0	0	1523618	0	0	1606468	0	0	2831286	0	0	2411050	0	0	3644928	0	0	1811301	0	95	2999919	0.00316675	0	3240296	0	0	3755453	0	0	3239635
Phages, Prophages, Transposable elements, Plasmids	Phages, Prophages	Phage regulation of gene expression	0.453089	0.582868	0.123899	0	0	1.02892e-05	2.30074e-05	0.000818309	0.00182979	0	1975532	0	0	2235919	0	0	2635357	0	0	1523618	0	0	1606468	0	0	2831286	0	0	2411050	0	0	3644928	0	0	1811301	0	0	2999919	0	0	3240296	0	0	3755453	0	2	3239635
DNA Metabolism	DNA repair	DNA repair, bacterial RecBCD pathway	0.453089	0.583601	0.0808873	0	0	0.00325466	0.00727765	0.0043412	0.00970721	0	1975532	0	0	2235919	0	0	2635357	0	0	1523618	0	0	1606468	0	0	2831286	0	0	2411050	0	0	3644928	0	0	1811301	0	0	2999919	0	0	3240296	0	0	3755453	0	0	3239635
Fatty Acids, Lipids, and Isoprenoids	Phospholipids	Cardiolipin synthesis	0.453089	0.584336	0.0927482	0	0	0.00307044	0.00686571	0.00735553	0.0164475	0	1975532	0	0	2235919	0	0	2635357	0	0	1523618	0	0	1606468	0	0	2831286	0	0	2411050	0	0	3644928	0	0	1811301	0	0	2999919	0	0	3240296	0	0	3755453	0	0	3239635
Miscellaneous	Plant-Prokaryote DOE project	At4g38090	0.4621	0.584908	0.0262988	0.0393682	0.0608443	0.0200467	0.0199939	0.0256492	0.0573535	948	1975532	0.0479871	0	2235919	0	4479	2635357	0.169958	0	1523618	0	160	1606468	0.00995974	3579	2831286	0.126409	0	2411050	0	0	3644928	0	0	1811301	0	1189	2999919	0.0396344	0	3240296	0	0	3755453	0	331	3239635
Miscellaneous	Plant-Prokaryote DOE project	At1g54520	0.453089	0.585073	0.0824392	0	0	0.000388922	0.000869656	0.000575753	0.00128742	0	1975532	0	0	2235919	0	0	2635357	0	0	1523618	0	0	1606468	0	0	2831286	0	0	2411050	0	0	3644928	0	0	1811301	0	0	2999919	0	0	3240296	0	0	3755453	0	0	3239635
Amino Acids and Derivatives	Branched-chain amino acids	Ketoisovalerate oxidoreductase	0.461892	0.585367	0.121201	0.0035066	0.00421172	0.000810293	0.000831731	0.00328901	0.00285781	184	1975532	0.00931395	0	2235919	0	270	2635357	0.0102453	0	1523618	0	4	1606468	0.000248993	229	2831286	0.0080882	1	2411050	4.14757e-05	132	3644928	0.00362147	0	1811301	0	0	2999919	0	50	3240296	0.00154307	1	3755453	2.66279e-05	41	3239635
Protein Metabolism	Protein degradation	Dipeptidases (EC 3.4.13.-)	0.453089	0.585812	0.0899904	0	0	0.00367941	0.00822741	0.00783635	0.0175226	0	1975532	0	0	2235919	0	0	2635357	0	0	1523618	0	0	1606468	0	0	2831286	0	0	2411050	0	0	3644928	0	0	1811301	0	0	2999919	0	0	3240296	0	0	3755453	0	0	3239635
Metabolism of Aromatic Compounds	Anaerobic degradation of aromatic compounds	Hydroxyaromatic decarboxylase family	0.453002	0.58644	0.0919506	0.000621952	0.000748267	0.000174881	0.000391046	0.000289099	0.000599049	0	1975532	0	0	2235919	0	0	2635357	0	28	1523618	0.00183773	17	1606468	0.00105822	26	2831286	0.000918311	0	2411050	0	65	3644928	0.0017833	0	1811301	0	0	2999919	0	34	3240296	0.00104929	0	3755453	0	0	3239635
Virulence, Disease and Defense	Resistance to antibiotics and toxic compounds	MexC-MexD-OprJ Multidrug Efflux System	0.469777	0.593159	0.101926	1.17211e-05	2.19511e-05	0	0	3.76309e-06	8.41453e-06	1	1975532	5.06193e-05	0	2235919	0	0	2635357	0	0	1523618	0	0	1606468	0	0	2831286	0	0	2411050	0	2	3644928	5.48708e-05	0	1811301	0	0	2999919	0	0	3240296	0	0	3755453	0	0	3239635
Clustering-based subsystems	Ribosomal Protein L28P relates to a set of uncharacterized proteins	A Gram-positive cluster that relates ribosomal protein L28P to a set of uncharacterized proteins	0.469777	0.593891	0.0700616	0.00343745	0.00924554	0	0	0.000161813	0.000361825	0	1975532	0	0	2235919	0	779	2635357	0.0295596	0	1523618	0	0	1606468	0	39	2831286	0.00137747	0	2411050	0	0	3644928	0	0	1811301	0	0	2999919	0	0	3240296	0	0	3755453	0	0	3239635
Clustering-based subsystems	Conserved gene cluster associated with Met-tRNA formyltransferase	Conserved gene cluster associated with Met-tRNA formyltransferase	0.471856	0.595049	0.119682	0.0548512	0.0408009	0.0317876	0.0191445	0.0289916	0.0306221	1592	1975532	0.0805859	216	2235919	0.00966046	2099	2635357	0.0796477	1856	1523618	0.121815	123	1606468	0.00765655	1868	2831286	0.0659771	298	2411050	0.0123598	701	3644928	0.0192322	1752	1811301	0.0967261	769	2999919	0.025634	462	3240296	0.014258	1009	3755453	0.0268676	749	3239635
Miscellaneous	Plant-Prokaryote DOE project	COG1836	0.476416	0.600061	0.0628905	0.0389307	0.0263608	0.0452694	0.0114962	0.0541786	0.0300787	1143	1975532	0.0578578	832	2235919	0.0372107	670	2635357	0.0254235	0	1523618	0	0	1606468	0	1033	2831286	0.0364852	1086	2411050	0.0450426	2387	3644928	0.0654883	1501	1811301	0.0828686	1523	2999919	0.050768	929	3240296	0.0286702	1156	3755453	0.0307819	1552	3239635
DNA Metabolism	DNA replication	DNA-replication	0.477334	0.600479	0.0315789	0.378581	0.180669	0.408486	0.115007	0.33634	0.136464	10422	1975532	0.527554	4795	2235919	0.214453	17141	2635357	0.650424	3596	1523618	0.236017	3380	1606468	0.210399	18660	2831286	0.659064	5421	2411050	0.22484	15853	3644928	0.434933	4520	1811301	0.249544	17068	2999919	0.568949	8282	3240296	0.255594	14017	3755453	0.373244	13507	3239635
Clustering-based subsystems	Cluster with second YidC in Bacilli	Cluster with second YidC in Bacilli	0.478879	0.601684	0.0890751	0.0030681	0.00538026	0.000963659	0.000582991	0.000660083	0.00115414	96	1975532	0.00485945	0	2235919	0	455	2635357	0.0172652	0	1523618	0	11	1606468	0.000684732	136	2831286	0.00480347	0	2411050	0	0	3644928	0	0	1811301	0	24	2999919	0.000800022	21	3240296	0.000648089	0	3755453	0	43	3239635
Carbohydrates	Sugar alcohols	Mannitol Utilization	0.484074	0.607466	0.135105	0.0219649	0.0248058	0.00555477	0.00673458	0.0115262	0.0116039	1623	1975532	0.0821551	0	2235919	0	865	2635357	0.0328229	555	1523618	0.0364265	219	1606468	0.0136324	407	2831286	0.0143751	0	2411050	0	666	3644928	0.018272	0	1811301	0	559	2999919	0.0186338	2	3240296	6.17228e-05	0	3755453	0	0	3239635
Amino Acids and Derivatives	Proline and 4-hydroxyproline	Proline Synthesis	0.488836	0.61269	0.101127	0.133864	0.0459385	0.102856	0.0124632	0.118739	0.0430575	1654	1975532	0.0837243	3076	2235919	0.137572	2462	2635357	0.0934219	2596	1523618	0.170384	2105	1606468	0.131033	2785	2831286	0.0983652	3452	2411050	0.143174	3882	3644928	0.106504	4358	1811301	0.240601	2883	2999919	0.0961026	3723	3240296	0.114897	4152	3755453	0.110559	3659	3239635
Miscellaneous	Plant-Prokaryote DOE project	At1g26220 At1g32070	0.513417	0.613465	0.0666667	0.00162323	0.00459117	0	0	0	0	0	1975532	0	0	2235919	0	385	2635357	0.014609	0	1523618	0	0	1606468	0	0	2831286	0	0	2411050	0	0	3644928	0	0	1811301	0	0	2999919	0	0	3240296	0	0	3755453	0	0	3239635
Membrane Transport	Uni- Sym- and Antiporters	NhaA, NhaD and Sodium-dependent phosphate transporters	0.513417	0.614181	0.0666667	0.00291342	0.0082404	0	0	0	0	518	1975532	0.0262208	0	2235919	0	0	2635357	0	0	1523618	0	0	1606468	0	0	2831286	0	0	2411050	0	0	3644928	0	0	1811301	0	0	2999919	0	0	3240296	0	0	3755453	0	0	3239635
Miscellaneous	Plant-Prokaryote DOE project	At2g33980 At1g28960	0.494196	0.614893	0.0131846	0.0466298	0.0242745	0.0408775	0.0108397	0.0440736	0.0220919	996	1975532	0.0504168	709	2235919	0.0317096	1514	2635357	0.0574495	1317	1523618	0.086439	346	1606468	0.0215379	1559	2831286	0.0550633	1656	2411050	0.0686838	1763	3644928	0.0483686	0	1811301	0	1380	2999919	0.0460012	1605	3240296	0.0495325	1673	3755453	0.0445486	1436	3239635
Carbohydrates	Conserved cluster around inner membrane protein gene yghQ, probably involved in polysaccharide biosynthesis	Conserved cluster around inner membrane protein gene yghQ, probably involved in polysaccharide biosynthesis	0.513417	0.6149	0.0666667	9.93874e-06	2.8111e-05	0	0	0	0	0	1975532	0	2	2235919	8.94487e-05	0	2635357	0	0	1523618	0	0	1606468	0	0	2831286	0	0	2411050	0	0	3644928	0	0	1811301	0	0	2999919	0	0	3240296	0	0	3755453	0	0	3239635
DNA Metabolism	DNA uptake, competence	Competence in Streptococci	0.494156	0.615591	0.0736036	1.08409e-05	2.12514e-05	0	0	6.48214e-06	1.44945e-05	0	1975532	0	0	2235919	0	0	2635357	0	0	1523618	0	1	1606468	6.22484e-05	1	2831286	3.53196e-05	0	2411050	0	0	3644928	0	0	1811301	0	0	2999919	0	0	3240296	0	0	3755453	0	0	3239635
Carbohydrates	Monosaccharides	D-galactonate catabolism	0.513417	0.61562	0.0666667	1.68731e-05	4.77243e-05	0	0	0	0	3	1975532	0.000151858	0	2235919	0	0	2635357	0	0	1523618	0	0	1606468	0	0	2831286	0	0	2411050	0	0	3644928	0	0	1811301	0	0	2999919	0	0	3240296	0	0	3755453	0	0	3239635
Regulation and Cell signaling	Quorum sensing and biofilm formation	Quorum Sensing: Autoinducer-2 Synthesis	0.497015	0.616155	0.0324836	0.158467	0.0985092	0.149537	0.0272934	0.184927	0.0728866	1637	1975532	0.0828638	2396	2235919	0.10716	2027	2635357	0.0769156	3629	1523618	0.238183	1831	1606468	0.113977	2690	2831286	0.0950098	2620	2411050	0.108666	7691	3644928	0.211006	7108	1811301	0.392425	3200	2999919	0.10667	4083	3240296	0.126007	5563	3755453	0.148131	5824	3239635
Regulation and Cell signaling	HPr catabolite repression system	HPr catabolite repression system	0.494156	0.616341	0.0734478	0.00298943	0.00586898	0	0	0.00178747	0.0039969	0	1975532	0	0	2235919	0	454	2635357	0.0172273	0	1523618	0	0	1606468	0	274	2831286	0.00967758	0	2411050	0	0	3644928	0	0	1811301	0	0	2999919	0	0	3240296	0	0	3755453	0	0	3239635
Secondary Metabolism	Plant Hormones	Auxin degradation	0.513417	0.616341	0.0666667	0.00112306	0.00317649	0	0	0	0	0	1975532	0	0	2235919	0	0	2635357	0	154	1523618	0.0101075	0	1606468	0	0	2831286	0	0	2411050	0	0	3644928	0	0	1811301	0	0	2999919	0	0	3240296	0	0	3755453	0	0	3239635
Clustering-based subsystems	CBSS-281090.3.peg.464	CBSS-281090.3.peg.464	0.516784	0.616768	0.193294	0.0742399	0.0713132	0.121098	0.00930297	0.126262	0.0329357	2807	1975532	0.142088	0	2235919	0	4475	2635357	0.169806	0	1523618	0	1092	1606468	0.0679752	4346	2831286	0.153499	0	2411050	0	4913	3644928	0.13479	0	1811301	0	3472	2999919	0.115736	4128	3240296	0.127396	4683	3755453	0.124699	4115	3239635
Carbohydrates	Central carbohydrate metabolism	TCA Cycle	0.497015	0.616902	0.0690055	0.413642	0.0628751	0.394114	0.0298901	0.435793	0.0701067	7128	1975532	0.360814	9671	2235919	0.432529	11650	2635357	0.442065	6223	1523618	0.408436	8572	1606468	0.533593	10958	2831286	0.387033	11511	2411050	0.477427	13476	3644928	0.369719	5636	1811301	0.311158	12094	2999919	0.403144	12936	3240296	0.399223	15779	3755453	0.420162	13392	3239635
DNA Metabolism	DNA repair	2-phosphoglycolate salvage	0.513417	0.617065	0.0666667	9.14513e-05	0.000258663	0	0	0	0	0	1975532	0	0	2235919	0	0	2635357	0	0	1523618	0	0	1606468	0	0	2831286	0	0	2411050	0	30	3644928	0.000823062	0	1811301	0	0	2999919	0	0	3240296	0	0	3755453	0	0	3239635
Respiration	Electron accepting reactions	Tetrathionate respiration	0.494156	0.617093	0.0713963	1.67426e-05	3.44879e-05	0	0	9.07836e-06	2.02998e-05	0	1975532	0	1	2235919	4.47243e-05	0	2635357	0	0	1523618	0	0	1606468	0	3	2831286	0.000105959	0	2411050	0	0	3644928	0	0	1811301	0	0	2999919	0	0	3240296	0	0	3755453	0	0	3239635
Protein Metabolism	Protein biosynthesis	Ribosome SSU chloroplast	0.496998	0.617629	0.0679214	1.08409e-05	2.12514e-05	2.03047e-05	2.42003e-05	2.69056e-05	3.08593e-05	0	1975532	0	0	2235919	0	0	2635357	0	0	1523618	0	1	1606468	6.22484e-05	1	2831286	3.53196e-05	0	2411050	0	0	3644928	0	0	1811301	0	2	2999919	6.66685e-05	0	3240296	0	0	3755453	0	1	3239635
Fatty Acids, Lipids, and Isoprenoids	Fatty acids	Fatty Acid Biosynthesis FASI	0.513417	0.61779	0.0666667	1.12487e-05	3.18162e-05	0	0	0	0	2	1975532	0.000101239	0	2235919	0	0	2635357	0	0	1523618	0	0	1606468	0	0	2831286	0	0	2411050	0	0	3644928	0	0	1811301	0	0	2999919	0	0	3240296	0	0	3755453	0	0	3239635
Virulence, Disease and Defense	Adhesion	Decorin binding proteins of Borrelia	0.494156	0.617846	0.0634402	1.94573e-05	4.03519e-05	0	0	1.38696e-05	3.10135e-05	1	1975532	5.06193e-05	0	2235919	0	0	2635357	0	0	1523618	0	2	1606468	0.000124497	0	2831286	0	0	2411050	0	0	3644928	0	0	1811301	0	0	2999919	0	0	3240296	0	0	3755453	0	0	3239635
Protein Metabolism	Protein biosynthesis	tRNA aminoacylation, Ala	0.51857	0.618178	0.154637	0.0698898	0.081305	0.132648	0.0264785	0.114567	0.061628	1587	1975532	0.0803328	0	2235919	0	5217	2635357	0.197962	184	1523618	0.0120765	0	1606468	0	5185	2831286	0.183132	0	2411050	0	5662	3644928	0.155339	3	1811301	0.000165627	4315	2999919	0.143837	2509	3240296	0.0774312	5682	3755453	0.1513	4752	3239635
Cofactors, Vitamins, Prosthetic Groups, Pigments	Tetrapyrroles	Bilin Biosynthesis	0.513417	0.618517	0.0666667	4.21617e-06	1.19251e-05	0	0	0	0	0	1975532	0	0	2235919	0	1	2635357	3.79455e-05	0	1523618	0	0	1606468	0	0	2831286	0	0	2411050	0	0	3644928	0	0	1811301	0	0	2999919	0	0	3240296	0	0	3755453	0	0	3239635
Clustering-based subsystems	Cell wall related cluster	Cell wall related cluster	0.494156	0.618601	0.0692902	0.00100504	0.00195441	0.000710079	0.00158778	0	0	67	1975532	0.00339149	0	2235919	0	149	2635357	0.00565388	0	1523618	0	0	1606468	0	0	2831286	0	0	2411050	0	0	3644928	0	0	1811301	0	0	2999919	0	0	3240296	0	160	3755453	0.00426047	0	3239635
Carbohydrates	Central carbohydrate metabolism	Dihydroxyacetone kinases	0.521107	0.619041	0.0182697	0.00094824	0.0012358	0.000813313	0.00108043	0.00118333	0.000579589	49	1975532	0.00248034	0	2235919	0	40	2635357	0.00151782	0	1523618	0	0	1606468	0	29	2831286	0.00102427	0	2411050	0	128	3644928	0.00351173	0	1811301	0	45	2999919	0.00150004	15	3240296	0.000462921	0	3755453	0	0	3239635
Clustering-based subsystems	CBSS-214092.1.peg.3450	CBSS-214092.1.peg.3450	0.513417	0.619245	0.0666667	5.62436e-06	1.59081e-05	0	0	0	0	1	1975532	5.06193e-05	0	2235919	0	0	2635357	0	0	1523618	0	0	1606468	0	0	2831286	0	0	2411050	0	0	3644928	0	0	1811301	0	0	2999919	0	0	3240296	0	0	3755453	0	0	3239635
Dormancy and Sporulation	Sporulation Cluster III A	Sporulation Cluster III A	0.520877	0.619487	0.0545722	7.29258e-06	2.06265e-05	5.1174e-06	1.14428e-05	1.71305e-05	2.64374e-05	0	1975532	0	0	2235919	0	0	2635357	0	1	1523618	6.56332e-05	0	1606468	0	0	2831286	0	0	2411050	0	0	3644928	0	0	1811301	0	0	2999919	0	0	3240296	0	0	3755453	0	0	3239635
Phages, Prophages, Transposable elements, Plasmids	Phages, Prophages	Phage tail fiber proteins	0.513417	0.619975	0.0666667	0.000387888	0.00109711	0	0	0	0	0	1975532	0	0	2235919	0	92	2635357	0.00349099	0	1523618	0	0	1606468	0	0	2831286	0	0	2411050	0	0	3644928	0	0	1811301	0	0	2999919	0	0	3240296	0	0	3755453	0	0	3239635
Regulation and Cell signaling	The Chv regulatory system of Alphaproteobacteria	The Chv regulatory system of Alphaproteobacteria	0.520729	0.620031	0.121013	0.0110206	0.0122285	0.0028198	0.00326772	0.00637117	0.00823645	195	1975532	0.00987076	0	2235919	0	663	2635357	0.0251579	554	1523618	0.0363608	219	1606468	0.0136324	401	2831286	0.0141632	0	2411050	0	0	3644928	0	0	1811301	0	81	2999919	0.00270007	0	3240296	0	0	3755453	0	0	3239635
Membrane Transport	ABC transporters	ABC transporter peptide (TC 3.A.1.5.5)	0.513417	0.620707	0.0666667	8.43655e-05	0.000238622	0	0	0	0	15	1975532	0.000759289	0	2235919	0	0	2635357	0	0	1523618	0	0	1606468	0	0	2831286	0	0	2411050	0	0	3644928	0	0	1811301	0	0	2999919	0	0	3240296	0	0	3755453	0	0	3239635
DNA Metabolism	Nucleoid-associated proteins in Bacteria	Nucleoid-associated proteins in Bacteria	0.513417	0.621441	0.0666667	4.96937e-06	1.40555e-05	0	0	0	0	0	1975532	0	1	2235919	4.47243e-05	0	2635357	0	0	1523618	0	0	1606468	0	0	2831286	0	0	2411050	0	0	3644928	0	0	1811301	0	0	2999919	0	0	3240296	0	0	3755453	0	0	3239635
Cell Wall and Capsule	Gram-Negative cell wall components	Perosamine Synthesis Vibrio	0.523869	0.621601	0.0474926	0.0128241	0.0131668	0.00987975	0.0126072	0.0209588	0.0304577	128	1975532	0.00647927	292	2235919	0.0130595	163	2635357	0.00618512	160	1523618	0.0105013	129	1606468	0.00803004	297	2831286	0.0104899	292	2411050	0.0121109	1770	3644928	0.0485606	0	1811301	0	1128	2999919	0.037601	0	3240296	0	185	3755453	0.00492617	222	3239635
Carbohydrates	Monosaccharides	D-allose utilization	0.502164	0.621784	0.0637023	0.000183877	0.00023263	0.000311072	0.000224152	0.000159642	0.000265498	5	1975532	0.000253096	0	2235919	0	4	2635357	0.000151782	1	1523618	6.56332e-05	7	1606468	0.000435739	1	2831286	3.53196e-05	0	2411050	0	26	3644928	0.00071332	0	1811301	0	17	2999919	0.000566682	0	3240296	0	1	3755453	2.66279e-05	11	3239635
Stress Response	Osmotic stress	Osmotic stress cluster	0.513417	0.622176	0.0666667	1.12487e-05	3.18162e-05	0	0	0	0	2	1975532	0.000101239	0	2235919	0	0	2635357	0	0	1523618	0	0	1606468	0	0	2831286	0	0	2411050	0	0	3644928	0	0	1811301	0	0	2999919	0	0	3240296	0	0	3755453	0	0	3239635
Clustering-based subsystems	CBSS-316273.3.peg.2709	CBSS-316273.3.peg.2709	0.513417	0.622914	0.0666667	4.21617e-06	1.19251e-05	0	0	0	0	0	1975532	0	0	2235919	0	1	2635357	3.79455e-05	0	1523618	0	0	1606468	0	0	2831286	0	0	2411050	0	0	3644928	0	0	1811301	0	0	2999919	0	0	3240296	0	0	3755453	0	0	3239635
Motility and Chemotaxis	Flagellar motility in Prokaryota	Flagellar motility	0.503876	0.623151	0.0943516	0.0604889	0.0273608	0.0449896	0.0161543	0.0455251	0.0229404	1605	1975532	0.0812439	492	2235919	0.0220044	2146	2635357	0.0814311	507	1523618	0.0332761	1561	1606468	0.0971697	2349	2831286	0.0829658	658	2411050	0.027291	2847	3644928	0.0781085	741	1811301	0.0409098	1236	2999919	0.0412011	2364	3240296	0.0729563	714	3755453	0.0190124	1596	3239635
Clustering-based subsystems	Probably organic hydroperoxide resistance related hypothetical protein	CBSS-269482.1.peg.1294	0.513417	0.623653	0.0666667	0.00341682	0.00966423	0	0	0	0	0	1975532	0	0	2235919	0	0	2635357	0	0	1523618	0	0	1606468	0	0	2831286	0	0	2411050	0	0	3644928	0	557	1811301	0.0307514	0	2999919	0	0	3240296	0	0	3755453	0	0	3239635
Clustering-based subsystems	Carotenoid biosynthesis	CBSS-320388.3.peg.3759	0.513417	0.624393	0.0666667	0.000707223	0.00200033	0	0	0	0	0	1975532	0	0	2235919	0	0	2635357	0	0	1523618	0	0	1606468	0	0	2831286	0	0	2411050	0	232	3644928	0.00636501	0	1811301	0	0	2999919	0	0	3240296	0	0	3755453	0	0	3239635
Regulation and Cell signaling	Trans-envelope signaling system VreARI in Pseudomonas	Trans-envelope signaling system VreARI in Pseudomonas	0.513417	0.625136	0.0666667	1.3833e-05	3.91255e-05	0	0	0	0	0	1975532	0	0	2235919	0	0	2635357	0	0	1523618	0	2	1606468	0.000124497	0	2831286	0	0	2411050	0	0	3644928	0	0	1811301	0	0	2999919	0	0	3240296	0	0	3755453	0	0	3239635
Iron acquisition and metabolism	Siderophores	Siderophore [Alcaligin-like]	0.513417	0.62588	0.0666667	3.04838e-06	8.62211e-06	0	0	0	0	0	1975532	0	0	2235919	0	0	2635357	0	0	1523618	0	0	1606468	0	0	2831286	0	0	2411050	0	1	3644928	2.74354e-05	0	1811301	0	0	2999919	0	0	3240296	0	0	3755453	0	0	3239635
Secondary Metabolism	Aromatic amino acids and derivatives	Pyrrolnitrin biosynthesis	0.528362	0.626207	0.0688239	0.0107875	0.0116413	0.00614466	0.00353373	0.0054896	0.00858092	269	1975532	0.0136166	0	2235919	0	509	2635357	0.0193143	554	1523618	0.0363608	219	1606468	0.0136324	401	2831286	0.0141632	0	2411050	0	0	3644928	0	0	1811301	0	188	2999919	0.00626684	96	3240296	0.00296269	139	3755453	0.00370128	98	3239635
Fatty Acids, Lipids, and Isoprenoids	Fatty acids	Phospholipid and Fatty acid biosynthesis related cluster	0.513417	0.626626	0.0666667	9.93874e-06	2.8111e-05	0	0	0	0	0	1975532	0	2	2235919	8.94487e-05	0	2635357	0	0	1523618	0	0	1606468	0	0	2831286	0	0	2411050	0	0	3644928	0	0	1811301	0	0	2999919	0	0	3240296	0	0	3755453	0	0	3239635
Stress Response	Oxidative stress	Redox-dependent regulation of nucleus processes	0.529595	0.626943	0.0582226	0.116649	0.0245079	0.120935	0.0378668	0.102856	0.0249384	3126	1975532	0.158236	1919	2235919	0.085826	3504	2635357	0.132961	1782	1523618	0.116958	1471	1606468	0.0915673	4113	2831286	0.14527	2570	2411050	0.106593	3193	3644928	0.0876012	2261	1811301	0.124827	2154	2999919	0.0718019	2352	3240296	0.072586	6006	3755453	0.159927	3637	3239635
Respiration	Electron accepting reactions	Fe(III) respiration - Shewanella type	0.513417	0.627374	0.0666667	5.62436e-06	1.59081e-05	0	0	0	0	1	1975532	5.06193e-05	0	2235919	0	0	2635357	0	0	1523618	0	0	1606468	0	0	2831286	0	0	2411050	0	0	3644928	0	0	1811301	0	0	2999919	0	0	3240296	0	0	3755453	0	0	3239635
Carbohydrates	CO2 fixation	CO2 uptake, carboxysome	0.509783	0.627426	0.0647331	1.28182e-05	2.47463e-05	0	0	1.84929e-05	4.13513e-05	0	1975532	0	1	2235919	4.47243e-05	0	2635357	0	0	1523618	0	0	1606468	0	2	2831286	7.06393e-05	0	2411050	0	0	3644928	0	0	1811301	0	0	2999919	0	0	3240296	0	0	3755453	0	0	3239635
Miscellaneous	Plant-Prokaryote DOE project	At1g14345	0.513417	0.628123	0.0666667	0.00119318	0.00337481	0	0	0	0	0	1975532	0	0	2235919	0	283	2635357	0.0107386	0	1523618	0	0	1606468	0	0	2831286	0	0	2411050	0	0	3644928	0	0	1811301	0	0	2999919	0	0	3240296	0	0	3755453	0	0	3239635
Cofactors, Vitamins, Prosthetic Groups, Pigments	NAD and NADP	NAD consumption	0.509783	0.628181	0.0643407	0.00377763	0.00707233	0	0	0.00428572	0.00958316	347	1975532	0.0175649	0	2235919	0	0	2635357	0	0	1523618	0	0	1606468	0	0	2831286	0	0	2411050	0	599	3644928	0.0164338	0	1811301	0	0	2999919	0	0	3240296	0	0	3755453	0	0	3239635
Cofactors, Vitamins, Prosthetic Groups, Pigments	Pyridoxine	Pyridoxin(Vitamin B6) Degradation Pathway	0.513417	0.628875	0.0666667	4.21617e-06	1.19251e-05	0	0	0	0	0	1975532	0	0	2235919	0	1	2635357	3.79455e-05	0	1523618	0	0	1606468	0	0	2831286	0	0	2411050	0	0	3644928	0	0	1811301	0	0	2999919	0	0	3240296	0	0	3755453	0	0	3239635
Protein Metabolism	Protein processing and modification	Protein Acetylation and Deacetylation in Bacteria	0.509783	0.628938	0.087928	0.00377763	0.00707233	0	0	0.0121729	0.0272195	347	1975532	0.0175649	0	2235919	0	0	2635357	0	0	1523618	0	0	1606468	0	0	2831286	0	0	2411050	0	599	3644928	0.0164338	0	1811301	0	0	2999919	0	0	3240296	0	0	3755453	0	0	3239635
Cofactors, Vitamins, Prosthetic Groups, Pigments	Quinone cofactors	Menaquinone Biosynthesis via Futalosine -- gjo	0.513417	0.629628	0.0666667	5.62436e-06	1.59081e-05	0	0	0	0	1	1975532	5.06193e-05	0	2235919	0	0	2635357	0	0	1523618	0	0	1606468	0	0	2831286	0	0	2411050	0	0	3644928	0	0	1811301	0	0	2999919	0	0	3240296	0	0	3755453	0	0	3239635
Cell Division and Cell Cycle	Heterocyst formation in cyanobacteria	Heterocyst formation in cyanobacteria	0.509783	0.629696	0.0644426	9.18554e-06	1.72587e-05	0	0	1.16207e-05	2.59847e-05	0	1975532	0	1	2235919	4.47243e-05	1	2635357	3.79455e-05	0	1523618	0	0	1606468	0	0	2831286	0	0	2411050	0	0	3644928	0	0	1811301	0	0	2999919	0	0	3240296	0	0	3755453	0	0	3239635
Fatty Acids, Lipids, and Isoprenoids	Fatty acids	Acyl-CoA thioesterase II	0.513417	0.630383	0.0666667	4.96937e-06	1.40555e-05	0	0	0	0	0	1975532	0	1	2235919	4.47243e-05	0	2635357	0	0	1523618	0	0	1606468	0	0	2831286	0	0	2411050	0	0	3644928	0	0	1811301	0	0	2999919	0	0	3240296	0	0	3755453	0	0	3239635
Virulence, Disease and Defense	Toxins and superantigens	SLO-NADGH Locus	0.513417	0.631139	0.0666667	4.60841e-06	1.30346e-05	0	0	0	0	0	1975532	0	0	2235919	0	0	2635357	0	0	1523618	0	0	1606468	0	0	2831286	0	1	2411050	4.14757e-05	0	3644928	0	0	1811301	0	0	2999919	0	0	3240296	0	0	3755453	0	0	3239635
Protein Metabolism	Protein processing and modification	Peptide methionine sulfoxide reductase	0.53931	0.637706	0.137391	0.0331076	0.0282682	0.0158439	0.00804866	0.0423359	0.0320414	1359	1975532	0.0687916	440	2235919	0.0196787	1822	2635357	0.0691367	0	1523618	0	447	1606468	0.027825	1736	2831286	0.0613149	0	2411050	0	1867	3644928	0.0512219	0	1811301	0	1013	2999919	0.0337676	372	3240296	0.0114804	474	3755453	0.0126216	417	3239635
Clustering-based subsystems	tRNA sulfuration	CBSS-89187.3.peg.2957	0.542323	0.63832	0.00391068	0.000870985	0.00174653	0.000702981	0.000605718	0.000704489	0.00107931	0	1975532	0	0	2235919	0	2	2635357	7.5891e-05	0	1523618	0	28	1606468	0.00174295	2	2831286	7.06393e-05	9	2411050	0.000373281	0	3644928	0	101	1811301	0.0055761	10	2999919	0.000333342	0	3240296	0	59	3755453	0.00157105	45	3239635
Stress Response	Osmotic stress	Synthesis of osmoregulated periplasmic glucans	0.540793	0.638722	0.0490207	0.166043	0.0364227	0.178867	0.0242662	0.160353	0.0309448	3413	1975532	0.172764	3397	2235919	0.151929	5093	2635357	0.193257	1753	1523618	0.115055	3739	1606468	0.232747	5347	2831286	0.188854	4025	2411050	0.16694	6013	3644928	0.164969	1954	1811301	0.107878	5473	2999919	0.182438	5827	3240296	0.179829	7644	3755453	0.203544	6601	3239635
Clustering-based subsystems	CBSS-176279.3.peg.1262	CBSS-176279.3.peg.1262	0.542147	0.638847	0.120804	0.00420726	0.00558059	0.00102596	0.000820964	0.00140411	0.00299746	242	1975532	0.0122499	0	2235919	0	343	2635357	0.0130153	0	1523618	0	21	1606468	0.00130722	308	2831286	0.0108784	6	2411050	0.000248854	0	3644928	0	3	1811301	0.000165627	31	2999919	0.00103336	0	3240296	0	2	3755453	5.32559e-05	33	3239635
Clustering-based subsystems	Divergent RNA modification related clusters	Divergent RNA modification related clusters	0.542147	0.639583	0.0816654	0.00227612	0.00309149	0.00111061	0.00072415	0.000830486	0.00141774	96	1975532	0.00485945	0	2235919	0	220	2635357	0.00834802	3	1523618	0.0001969	13	1606468	0.000809229	176	2831286	0.00621626	0	2411050	0	0	3644928	0	1	1811301	5.52089e-05	29	2999919	0.000966693	21	3240296	0.000648089	0	3755453	0	52	3239635
Clustering-based subsystems	Shiga toxin cluster	CBSS-194948.1.peg.143	0.547529	0.641499	0.0380344	0.00390976	0.00652483	0.00456371	0.00993302	0.00996155	0.0212049	0	1975532	0	2	2235919	8.94487e-05	111	2635357	0.00421195	1	1523618	6.56332e-05	0	1606468	0	302	2831286	0.0106665	5	2411050	0.000207379	719	3644928	0.019726	4	1811301	0.000220836	5	2999919	0.000166671	7	3240296	0.00021603	2	3755453	5.32559e-05	4	3239635
Dormancy and Sporulation	Spore germination	Spore germination	0.545779	0.641651	0.00602797	0.000455493	0.000605577	0.000345049	0.000369416	0.000477564	0.00101842	0	1975532	0	0	2235919	0	0	2635357	0	0	1523618	0	2	1606468	0.000124497	40	2831286	0.00141279	32	2411050	0.00132722	43	3644928	0.00117972	1	1811301	5.52089e-05	19	2999919	0.00063335	0	3240296	0	39	3755453	0.00103849	4	3239635
Secondary Metabolism	Biosynthesis of phenylpropanoids	Caffeic acid derivatives	0.5472	0.641847	0.0627762	0.00229955	0.00170589	0.00187464	0.00164093	0.00304234	0.0018558	30	1975532	0.00151858	50	2235919	0.00223622	18	2635357	0.000683019	0	1523618	0	20	1606468	0.00124497	79	2831286	0.00279025	104	2411050	0.00431347	77	3644928	0.00211252	105	1811301	0.00579694	42	2999919	0.00140004	0	3240296	0	106	3755453	0.00282256	151	3239635
Membrane Transport	Protein secretion system, Type III	Type III secretion systems	0.547072	0.642433	0.0973219	0.160192	0.0263584	0.170054	0.0285102	0.18845	0.0510158	3342	1975532	0.16917	2958	2235919	0.132295	4903	2635357	0.186047	2119	1523618	0.139077	3059	1606468	0.190418	3598	2831286	0.12708	3286	2411050	0.136289	5830	3644928	0.159948	3648	1811301	0.201402	5939	2999919	0.197972	6839	3240296	0.211061	5575	3755453	0.148451	4999	3239635
Carbohydrates	Central carbohydrate metabolism	HPr kinase and hprK operon in Gram-positive organisms	0.549255	0.642786	0.0931749	0.00955333	0.0111925	0.0028198	0.00326772	0.00637117	0.00823645	195	1975532	0.00987076	0	2235919	0	315	2635357	0.0119528	554	1523618	0.0363608	219	1606468	0.0136324	401	2831286	0.0141632	0	2411050	0	0	3644928	0	0	1811301	0	81	2999919	0.00270007	0	3240296	0	0	3755453	0	0	3239635
Membrane Transport	Protein translocation across cytoplasmic membrane	SecY2-SecA2 Specialized Transport System	0.551829	0.643591	0.0597215	0.0196258	0.0243853	0.0125049	0.00786508	0.00948496	0.0111016	949	1975532	0.0480377	0	2235919	0	1523	2635357	0.057791	50	1523618	0.00328166	124	1606468	0.0077188	1575	2831286	0.0556284	37	2411050	0.0015346	60	3644928	0.00164612	18	1811301	0.000993761	244	2999919	0.00813355	154	3240296	0.00475265	172	3755453	0.00458001	375	3239635
Cell Wall and Capsule	Peptidoglycan Biosynthesis	Peptidoglycan Biosynthesis	0.551829	0.644325	0.022194	0.259553	0.0395602	0.247698	0.0124084	0.25523	0.0349232	4393	1975532	0.22237	6888	2235919	0.308061	4953	2635357	0.187944	3813	1523618	0.25026	5159	1606468	0.321139	6920	2831286	0.244412	7028	2411050	0.291491	9110	3644928	0.249936	4716	1811301	0.260365	7109	2999919	0.236973	8770	3240296	0.270654	8819	3755453	0.234832	7866	3239635
Clustering-based subsystems	Translation	CBSS-326442.4.peg.1852	0.551431	0.644595	0.0671615	0.149814	0.03554	0.130374	0.00950943	0.141173	0.0342326	2420	1975532	0.122499	3805	2235919	0.170176	2766	2635357	0.104957	2657	1523618	0.174388	2066	1606468	0.128605	3830	2831286	0.135274	3300	2411050	0.13687	5239	3644928	0.143734	4199	1811301	0.231822	3492	2999919	0.116403	4311	3240296	0.133043	5213	3755453	0.138811	4419	3239635
RNA Metabolism	Transcription	RNA polymerase III	0.56089	0.653414	0.0471601	0.000136705	0.0003691	0.00014122	0.000184314	0.00041394	0.000925599	1	1975532	5.06193e-05	0	2235919	0	0	2635357	0	0	1523618	0	0	1606468	0	0	2831286	0	0	2411050	0	43	3644928	0.00117972	0	1811301	0	11	2999919	0.000366677	14	3240296	0.000432059	0	3755453	0	0	3239635
Iron acquisition and metabolism	Siderophores	Bacillibactin Siderophore	0.563284	0.655457	0.0529016	6.13433e-06	1.73505e-05	1.7752e-05	3.96946e-05	2.40026e-05	4.07177e-05	0	1975532	0	0	2235919	0	0	2635357	0	0	1523618	0	0	1606468	0	0	2831286	0	0	2411050	0	0	3644928	0	1	1811301	5.52089e-05	0	2999919	0	0	3240296	0	4	3755453	0.000106512	0	3239635
Cofactors, Vitamins, Prosthetic Groups, Pigments	NAD and NADP	NAD regulation	0.565942	0.657803	0.0573246	0.0821263	0.0333054	0.0969001	0.0205768	0.0954227	0.0265931	1832	1975532	0.0927345	1871	2235919	0.0836792	3085	2635357	0.117062	981	1523618	0.0643862	1934	1606468	0.120388	2292	2831286	0.0809526	2166	2411050	0.0898364	3284	3644928	0.0900978	0	1811301	0	3032	2999919	0.101069	3982	3240296	0.12289	3747	3755453	0.0997749	2028	3239635
Clustering-based subsystems	Hypothetical protein possible functionally linked with Alanyl-tRNA synthetase	CBSS-257314.1.peg.488	0.566714	0.657953	0.182658	0.0761182	0.0731788	0.123287	0.00849844	0.126913	0.0335652	2865	1975532	0.145024	0	2235919	0	4600	2635357	0.174549	0	1523618	0	1129	1606468	0.0702784	4542	2831286	0.160422	0	2411050	0	4913	3644928	0.13479	0	1811301	0	3518	2999919	0.11727	4128	3240296	0.127396	4683	3755453	0.124699	4238	3239635
Virulence, Disease and Defense	Toxins and superantigens	Staphylococcus Two-component and Pore-forming Cytolysins	0.571049	0.662236	0.0915758	1.39831e-05	2.64117e-05	2.50143e-05	2.76155e-05	4.88705e-05	7.41341e-05	0	1975532	0	0	2235919	0	0	2635357	0	0	1523618	0	0	1606468	0	2	2831286	7.06393e-05	0	2411050	0	0	3644928	0	1	1811301	5.52089e-05	0	2999919	0	2	3240296	6.17228e-05	1	3755453	2.66279e-05	2	3239635
Clustering-based subsystems	CBSS-269801.1.peg.1715	CBSS-269801.1.peg.1715	0.574124	0.665049	0.129886	0.00111553	0.00158616	4.43799e-06	9.92365e-06	0.000511781	0.00114438	68	1975532	0.00344211	0	2235919	0	78	2635357	0.00295975	0	1523618	0	0	1606468	0	103	2831286	0.00363792	0	2411050	0	0	3644928	0	0	1811301	0	0	2999919	0	0	3240296	0	1	3755453	2.66279e-05	0	3239635
DNA Metabolism	CRISPs	CRISP Cmr Cluster	0.582513	0.673243	0.0795736	0.103837	0.0318885	0.0860671	0.00966934	0.105346	0.0344408	1533	1975532	0.0775994	2253	2235919	0.100764	1881	2635357	0.0713755	2192	1523618	0.143868	1513	1606468	0.0941818	2255	2831286	0.0796458	2634	2411050	0.109247	3104	3644928	0.0851594	3128	1811301	0.172694	2332	2999919	0.0777354	2595	3240296	0.0800853	3869	3755453	0.103024	2962	3239635
Virulence, Disease and Defense	Adhesion	Streptococcus pyogenes recombinatorial zone	0.582513	0.674004	0.122909	0.00767263	0.005402	0.00510276	0.00129253	0.017099	0.0232362	313	1975532	0.0158438	53	2235919	0.00237039	428	2635357	0.0162407	50	1523618	0.00328166	58	1606468	0.0036104	348	2831286	0.0122912	116	2411050	0.00481118	302	3644928	0.00828549	42	1811301	0.00231878	129	2999919	0.00430012	103	3240296	0.00317872	184	3755453	0.00489954	191	3239635
Amino Acids and Derivatives	Lysine, threonine, methionine, and cysteine	Threonine anaerobic catabolism gene cluster	0.591453	0.682804	0.0297943	0.0193604	0.0295045	0.0094037	0.0126122	0.0121675	0.0266788	759	1975532	0.03842	6	2235919	0.000268346	2242	2635357	0.0850739	4	1523618	0.000262533	4	1606468	0.000248993	1414	2831286	0.049942	0	2411050	0	1	3644928	2.74354e-05	0	1811301	0	818	2999919	0.0272674	30	3240296	0.000925841	6	3755453	0.000159768	16	3239635
Dormancy and Sporulation	Spore DNA protection	Small acid-soluble spore proteins	0.59226	0.682967	0.0723466	0.000255125	0.000246727	0.000449176	0.000574248	0.000580519	0.000656433	15	1975532	0.000759289	4	2235919	0.000178897	17	2635357	0.000645074	0	1523618	0	2	1606468	0.000124497	3	2831286	0.000105959	5	2411050	0.000207379	6	3644928	0.000164612	2	1811301	0.000110418	3	2999919	0.000100003	51	3240296	0.00157393	1	3755453	2.66279e-05	3	3239635
Miscellaneous	Plant-Prokaryote DOE project	COG2302	0.596445	0.687019	0.0021877	0.0139623	0.0215765	0.0127259	0.0146901	0.015141	0.020405	452	1975532	0.0228799	0	2235919	0	1574	2635357	0.0597263	0	1523618	0	0	1606468	0	1219	2831286	0.0430546	0	2411050	0	0	3644928	0	0	1811301	0	334	2999919	0.0111336	0	3240296	0	281	3755453	0.00748245	94	3239635
Miscellaneous	DedA family of inner membrane proteins	DedA family of inner membrane proteins	0.599425	0.687359	0.0652236	0.00113115	0.00200582	4.87649e-05	7.56151e-05	0.00137742	0.00295912	107	1975532	0.00541626	1	2235919	4.47243e-05	3	2635357	0.000113837	0	1523618	0	0	1606468	0	121	2831286	0.00427368	8	2411050	0.000331806	0	3644928	0	0	1811301	0	6	2999919	0.000200005	3	3240296	9.25841e-05	0	3755453	0	0	3239635
Regulation and Cell signaling	Quorum sensing and biofilm formation	Biofilm formation in Staphylococcus	0.59924	0.687916	0.143569	0.00718712	0.013615	0.016677	0.0235971	1.53838e-05	2.56622e-05	0	1975532	0	1	2235919	4.47243e-05	728	2635357	0.0276243	0	1523618	0	0	1606468	0	1048	2831286	0.037015	0	2411050	0	0	3644928	0	0	1811301	0	1553	2999919	0.0517681	0	3240296	0	1	3755453	2.66279e-05	0	3239635
Clustering-based subsystems	Spore Coat	Spore Coat	0.598165	0.688226	0.0870145	4.96937e-06	1.40555e-05	0	0	1.94464e-05	4.34835e-05	0	1975532	0	1	2235919	4.47243e-05	0	2635357	0	0	1523618	0	0	1606468	0	0	2831286	0	0	2411050	0	0	3644928	0	0	1811301	0	0	2999919	0	0	3240296	0	0	3755453	0	0	3239635
Clustering-based subsystems	CBSS-56780.10.peg.1536	CBSS-56780.10.peg.1536	0.599137	0.68857	0.0642787	0.0518601	0.0147942	0.0595363	0.00405543	0.052971	0.0144858	833	1975532	0.0421659	1119	2235919	0.0500465	1181	2635357	0.0448137	1106	1523618	0.0725904	346	1606468	0.0215379	1334	2831286	0.0471164	1391	2411050	0.0576927	2199	3644928	0.0603304	1276	1811301	0.0704466	1793	2999919	0.0597683	1858	3240296	0.0573404	2190	3755453	0.0583152	2204	3239635
Respiration	Electron accepting reactions	trimethylamine N-oxide (TMAO) reductase	0.605645	0.693714	0.0495185	0.0236259	0.0237408	0.0333744	0.0128625	0.0326829	0.0211727	1203	1975532	0.060895	0	2235919	0	1530	2635357	0.0580567	0	1523618	0	379	1606468	0.0235921	949	2831286	0.0335183	0	2411050	0	1333	3644928	0.0365714	0	1811301	0	590	2999919	0.0196672	921	3240296	0.0284233	1603	3755453	0.0426846	549	3239635
Iron acquisition and metabolism	Siderophores	Siderophore Achromobactin	0.607219	0.69474	0.0873017	2.27575e-05	3.54898e-05	4.43799e-06	9.92365e-06	1.11054e-05	1.6032e-05	2	1975532	0.000101239	0	2235919	0	1	2635357	3.79455e-05	1	1523618	6.56332e-05	0	1606468	0	0	2831286	0	0	2411050	0	0	3644928	0	0	1811301	0	0	2999919	0	0	3240296	0	1	3755453	2.66279e-05	0	3239635
Clustering-based subsystems	CBSS-235.1.peg.567	CBSS-235.1.peg.567	0.619134	0.706793	0.028143	0.177682	0.219504	0.255338	0.0647417	0.21057	0.220383	9035	1975532	0.457345	0	2235919	0	13640	2635357	0.517577	0	1523618	0	0	1606468	0	13126	2831286	0.463606	0	2411050	0	5854	3644928	0.160607	0	1811301	0	10894	2999919	0.363143	6798	3240296	0.209796	8662	3755453	0.230651	6478	3239635
Membrane Transport	Protein and nucleoprotein secretion system, Type IV	pVir Plasmid of Campylobacter	0.618908	0.707324	0.0723431	0.363283	0.0922143	0.316194	0.0410926	0.33374	0.0605497	8512	1975532	0.430871	6786	2235919	0.303499	10044	2635357	0.381125	4996	1523618	0.327904	3960	1606468	0.246504	10287	2831286	0.363333	6861	2411050	0.284565	12830	3644928	0.351996	10501	1811301	0.579749	7160	2999919	0.238673	10438	3240296	0.322131	13332	3755453	0.355004	9662	3239635
Phages, Prophages, Transposable elements, Plasmids	Phages, Prophages	Phage baseplate proteins	0.6221	0.709388	0.0636871	0.00530864	0.00764089	0.00248529	0.00316523	0.0020396	0.00456068	250	1975532	0.0126548	0	2235919	0	490	2635357	0.0185933	0	1523618	0	0	1606468	0	468	2831286	0.0165296	0	2411050	0	0	3644928	0	0	1811301	0	34	2999919	0.00113336	0	3240296	0	0	3755453	0	0	3239635
Amino Acids and Derivatives	Lysine, threonine, methionine, and cysteine	Lysine fermentation	0.62294	0.709556	0.0323804	0.0817574	0.0396307	0.0710899	0.0220858	0.0878125	0.0383515	2149	1975532	0.108781	867	2235919	0.038776	3516	2635357	0.133416	1082	1523618	0.0710152	718	1606468	0.0446943	2300	2831286	0.0812352	885	2411050	0.036706	2462	3644928	0.0675459	2783	1811301	0.153646	3298	2999919	0.109936	2556	3240296	0.0788817	1637	3755453	0.0435899	1535	3239635
Sulfur Metabolism	Galactosylceramide and Sulfatide metabolism	Galactosylceramide and Sulfatide metabolism	0.635195	0.710863	0.0492573	0.730996	0.16727	0.77382	0.032019	0.688905	0.163079	14197	1975532	0.718642	19603	2235919	0.876731	20023	2635357	0.759783	9639	1523618	0.632639	13967	1606468	0.869423	21327	2831286	0.753262	19153	2411050	0.794384	31538	3644928	0.865257	5594	1811301	0.308839	22185	2999919	0.73952	23913	3240296	0.737988	28682	3755453	0.763743	24930	3239635
Dormancy and Sporulation	SpoVS protein family	SpoVS protein family	0.635195	0.71164	0.0447457	0.00121267	0.000813952	0.00089963	0.000419606	0.0010769	0.000295119	65	1975532	0.00329025	31	2235919	0.00138645	28	2635357	0.00106247	18	1523618	0.0011814	15	1606468	0.000933725	25	2831286	0.000882991	28	2411050	0.00116132	35	3644928	0.000960238	1	1811301	5.52089e-05	19	2999919	0.00063335	43	3240296	0.00132704	60	3755453	0.00159768	26	3239635
Carbohydrates	Central carbohydrate metabolism	Ethylmalonyl-CoA pathway of C2 assimilation	0.634096	0.711967	0.0406367	4.96937e-06	1.40555e-05	5.14356e-06	1.15014e-05	0	0	0	1975532	0	1	2235919	4.47243e-05	0	2635357	0	0	1523618	0	0	1606468	0	0	2831286	0	0	2411050	0	0	3644928	0	0	1811301	0	0	2999919	0	1	3240296	3.08614e-05	0	3755453	0	0	3239635
Stress Response	Phage shock protein (psp) operon	Phage shock protein (psp) operon	0.635158	0.712379	0.10697	0.000332157	0.000493668	7.32463e-05	0.000124535	0.00189189	0.00405611	10	1975532	0.000506193	0	2235919	0	0	2635357	0	0	1523618	0	7	1606468	0.000435739	0	2831286	0	11	2411050	0.000456233	58	3644928	0.00159125	0	1811301	0	3	2999919	0.000100003	11	3240296	0.000339475	0	3755453	0	0	3239635
Metabolism of Aromatic Compounds	Toluene 4-monooxygenase (T4MO)	Toluene 4-monooxygenase (T4MO)	0.634096	0.712749	0.0478366	6.13433e-06	1.73505e-05	0	0	9.07836e-06	2.02998e-05	0	1975532	0	0	2235919	0	0	2635357	0	0	1523618	0	0	1606468	0	0	2831286	0	0	2411050	0	0	3644928	0	1	1811301	5.52089e-05	0	2999919	0	0	3240296	0	0	3755453	0	0	3239635
RNA Metabolism	Transcription	RNA polymerase III initiation factors	0.634096	0.713532	0.0399694	6.91648e-06	1.95628e-05	5.14461e-06	1.15037e-05	0	0	0	1975532	0	0	2235919	0	0	2635357	0	0	1523618	0	1	1606468	6.22484e-05	0	2831286	0	0	2411050	0	0	3644928	0	0	1811301	0	0	2999919	0	0	3240296	0	0	3755453	0	1	3239635
Respiration	Reverse electron transport	Mebrane bound hydrogenases	0.638871	0.714197	0.0338934	0.836711	0.198567	0.887002	0.0230625	0.816628	0.128384	16067	1975532	0.8133	21977	2235919	0.982907	23735	2635357	0.900637	10968	1523618	0.719865	16500	1606468	1.0271	24316	2831286	0.858832	23914	2411050	0.99185	32791	3644928	0.899634	6091	1811301	0.336278	25718	2999919	0.85729	28360	3240296	0.875229	33470	3755453	0.891237	28647	3239635
Phages, Prophages, Transposable elements, Plasmids	Transposable elements	CBSS-203122.12.peg.188	0.634096	0.714317	0.0424053	3.9244e-06	1.10999e-05	0	0	4.62321e-06	1.03378e-05	0	1975532	0	0	2235919	0	0	2635357	0	0	1523618	0	0	1606468	0	1	2831286	3.53196e-05	0	2411050	0	0	3644928	0	0	1811301	0	0	2999919	0	0	3240296	0	0	3755453	0	0	3239635
Clustering-based subsystems	CBSS-291331.3.peg.3674	CBSS-291331.3.peg.3674	0.634096	0.715103	0.0415759	4.96937e-06	1.40555e-05	5.55571e-06	1.24229e-05	0	0	0	1975532	0	1	2235919	4.47243e-05	0	2635357	0	0	1523618	0	0	1606468	0	0	2831286	0	0	2411050	0	0	3644928	0	0	1811301	0	1	2999919	3.33342e-05	0	3240296	0	0	3755453	0	0	3239635
DNA Metabolism	DNA uptake, competence	Natural DNA Transformation in Vibrio	0.634096	0.715892	0.0446164	6.91648e-06	1.95628e-05	0	0	9.07836e-06	2.02998e-05	0	1975532	0	0	2235919	0	0	2635357	0	0	1523618	0	1	1606468	6.22484e-05	0	2831286	0	0	2411050	0	0	3644928	0	0	1811301	0	0	2999919	0	0	3240296	0	0	3755453	0	0	3239635
Clustering-based subsystems	CBSS-228410.1.peg.134	CBSS-228410.1.peg.134	0.629953	0.715951	0.0330864	0.00437723	0.00548287	0.00222607	0.00497764	0.00595674	0.0116424	202	1975532	0.0102251	0	2235919	0	187	2635357	0.00709581	240	1523618	0.015752	0	1606468	0	179	2831286	0.00632222	0	2411050	0	0	3644928	0	0	1811301	0	0	2999919	0	0	3240296	0	0	3755453	0	0	3239635
Clustering-based subsystems	CBSS-160492.1.peg.550	CBSS-160492.1.peg.550	0.634096	0.716682	0.0400248	3.9244e-06	1.10999e-05	0	0	3.76309e-06	8.41453e-06	0	1975532	0	0	2235919	0	0	2635357	0	0	1523618	0	0	1606468	0	1	2831286	3.53196e-05	0	2411050	0	0	3644928	0	0	1811301	0	0	2999919	0	0	3240296	0	0	3755453	0	0	3239635
Clustering-based subsystems	DNA polymerase III epsilon cluster	CBSS-342610.3.peg.1536	0.629953	0.716747	0.0330864	0.00437723	0.00548287	0.00222607	0.00497764	0.00595674	0.0116424	202	1975532	0.0102251	0	2235919	0	187	2635357	0.00709581	240	1523618	0.015752	0	1606468	0	179	2831286	0.00632222	0	2411050	0	0	3644928	0	0	1811301	0	0	2999919	0	0	3240296	0	0	3755453	0	0	3239635
Clustering-based subsystems	Recombination related cluster	CBSS-198094.1.peg.4426	0.642185	0.717118	0.112002	0.000462714	0.000883678	0.000237231	0.000261074	0.00580826	0.012897	5	1975532	0.000253096	0	2235919	0	3	2635357	0.000113837	1	1523618	6.56332e-05	10	1606468	0.000622484	1	2831286	3.53196e-05	4	2411050	0.000165903	106	3644928	0.00290815	0	1811301	0	0	2999919	0	0	3240296	0	0	3755453	0	22	3239635
Clustering-based subsystems	CBSS-393133.3.peg.2787	CBSS-393133.3.peg.2787	0.634096	0.717474	0.0420268	0.000130701	0.000369679	0	0	0.000150524	0.000336581	0	1975532	0	0	2235919	0	31	2635357	0.00117631	0	1523618	0	0	1606468	0	0	2831286	0	0	2411050	0	0	3644928	0	0	1811301	0	0	2999919	0	0	3240296	0	0	3755453	0	0	3239635
Membrane Transport	Protein secretion system, Type VII (Chaperone/Usher pathway, CU)	Type 1 pili (mannose-sensitive fimbriae, gamma-fimbriae)	0.634096	0.718268	0.049231	1.12487e-05	3.18162e-05	0	0	3.76309e-06	8.41453e-06	2	1975532	0.000101239	0	2235919	0	0	2635357	0	0	1523618	0	0	1606468	0	0	2831286	0	0	2411050	0	0	3644928	0	0	1811301	0	0	2999919	0	0	3240296	0	0	3755453	0	0	3239635
Nucleosides and Nucleotides	Purines	Purine Utilization	0.644156	0.718535	0.0258584	0.0186351	0.0224405	0.0142999	0.00830764	0.0122627	0.0133914	880	1975532	0.044545	189	2235919	0.0084529	1419	2635357	0.0538447	0	1523618	0	40	1606468	0.00248993	1464	2831286	0.051708	69	2411050	0.00286182	139	3644928	0.00381352	0	1811301	0	258	2999919	0.00860023	242	3240296	0.00746845	538	3755453	0.0143258	335	3239635
Motility and Chemotaxis	Bacterial Chemotaxis	Bacterial Chemotaxis	0.634096	0.719063	0.0664697	0.00162323	0.00459117	5.14356e-06	1.15014e-05	0	0	0	1975532	0	0	2235919	0	385	2635357	0.014609	0	1523618	0	0	1606468	0	0	2831286	0	0	2411050	0	0	3644928	0	0	1811301	0	0	2999919	0	1	3240296	3.08614e-05	0	3755453	0	0	3239635
Dormancy and Sporulation	Bacillus Sporulation Killing Factor A Biosynthetic Cluster	Bacillus Sporulation Killing Factor A Biosynthetic Cluster	0.634096	0.71986	0.0478366	6.13433e-06	1.73505e-05	0	0	9.07836e-06	2.02998e-05	0	1975532	0	0	2235919	0	0	2635357	0	0	1523618	0	0	1606468	0	0	2831286	0	0	2411050	0	0	3644928	0	1	1811301	5.52089e-05	0	2999919	0	0	3240296	0	0	3755453	0	0	3239635
Metabolism of Aromatic Compounds	Peripheral pathways for catabolism of aromatic compounds	Naphtalene and antracene degradation	0.646289	0.720131	0.0997449	0.00217797	0.00268072	0.000725273	0.000634105	0.001093	0.00137241	111	1975532	0.00561874	1	2235919	4.47243e-05	163	2635357	0.00618512	4	1523618	0.000262533	7	1606468	0.000435739	172	2831286	0.00607498	11	2411050	0.000456233	5	3644928	0.000137177	7	1811301	0.000386463	33	2999919	0.00110003	2	3240296	6.17228e-05	11	3755453	0.000292907	11	3239635
Stress Response	Acid stress	Acid resistance mechanisms	0.648625	0.721948	0.0186621	0.0932609	0.0408927	0.0849285	0.021005	0.083375	0.0292218	2019	1975532	0.1022	2468	2235919	0.11038	3459	2635357	0.131254	965	1523618	0.0633361	2435	1606468	0.151575	2818	2831286	0.0995307	2555	2411050	0.10597	2665	3644928	0.0731153	36	1811301	0.00198752	2687	2999919	0.0895691	4167	3240296	0.128599	2594	3755453	0.0690729	2433	3239635
Cofactors, Vitamins, Prosthetic Groups, Pigments	NAD and NADP	NAD and NADP cofactor biosynthesis global	0.651909	0.724815	0.0809842	0.100565	0.0387189	0.12275	0.0188095	0.121263	0.0433781	2972	1975532	0.15044	2304	2235919	0.103045	3491	2635357	0.132468	992	1523618	0.0651082	1948	1606468	0.12126	3145	2831286	0.11108	2421	2411050	0.100413	4032	3644928	0.110619	193	1811301	0.0106553	3884	2999919	0.12947	4779	3240296	0.147487	4889	3755453	0.130184	3052	3239635
Clustering-based subsystems	PFGI-1-like cluster 1	PFGI-1-like cluster 1	0.654704	0.726345	0.0266744	5.62436e-06	1.59081e-05	5.55571e-06	1.24229e-05	1.11054e-05	1.6032e-05	1	1975532	5.06193e-05	0	2235919	0	0	2635357	0	0	1523618	0	0	1606468	0	0	2831286	0	0	2411050	0	0	3644928	0	0	1811301	0	1	2999919	3.33342e-05	0	3240296	0	0	3755453	0	0	3239635
Protein Metabolism	Protein biosynthesis	Ribosome SSU mitochondrial	0.654704	0.727133	0.0165979	7.29258e-06	2.06265e-05	4.04864e-06	9.05303e-06	9.57345e-06	1.39956e-05	0	1975532	0	0	2235919	0	0	2635357	0	1	1523618	6.56332e-05	0	1606468	0	0	2831286	0	0	2411050	0	0	3644928	0	0	1811301	0	0	2999919	0	0	3240296	0	0	3755453	0	0	3239635
DNA Metabolism	DNA uptake, competence	Gram Positive Competence	0.662043	0.732899	0.0856253	0.0115447	0.0155957	0.00521278	0.00442714	0.004023	0.00789303	578	1975532	0.0292579	8	2235919	0.000357795	989	2635357	0.0375281	0	1523618	0	44	1606468	0.00273893	946	2831286	0.0334124	8	2411050	0.000331806	4	3644928	0.000109742	3	1811301	0.000165627	139	2999919	0.00463346	26	3240296	0.000802396	4	3755453	0.000106512	150	3239635
Virulence, Disease and Defense	Streptococcus pyogenes Virulome	Streptococcus pyogenes Virulome	0.661385	0.732963	0.031905	0.0302299	0.0320579	0.0261833	0.0111166	0.0193617	0.0220741	1504	1975532	0.0761314	41	2235919	0.0018337	2198	2635357	0.0834043	114	1523618	0.00748219	99	1606468	0.00616259	1602	2831286	0.0565821	33	2411050	0.0013687	1373	3644928	0.0376688	26	1811301	0.00143543	1325	2999919	0.0441679	353	3240296	0.0108941	887	3755453	0.023619	593	3239635
Stress Response	Commensurate regulon activation	Commensurate regulon activation	0.667136	0.73774	0.0803017	0.00242495	0.00344361	0.000828602	0.00122449	0.000925721	0.00206998	144	1975532	0.00728918	0	2235919	0	209	2635357	0.00793061	0	1523618	0	0	1606468	0	187	2831286	0.00660477	0	2411050	0	0	3644928	0	0	1811301	0	0	2999919	0	0	3240296	0	0	3755453	0	0	3239635
Clustering-based subsystems	Hypothetical in Lysine biosynthetic cluster	CBSS-323850.3.peg.3269	0.668936	0.738137	0.00168617	0.0310327	0.0406327	0.0311356	0.00300232	0.0282861	0.0283702	0	1975532	0	0	2235919	0	0	2635357	0	1401	1523618	0.0919522	0	1606468	0	0	2831286	0	706	2411050	0.0292818	1811	3644928	0.0496855	1963	1811301	0.108375	822	2999919	0.0274007	883	3240296	0.0272506	1217	3755453	0.0324062	1102	3239635
Cell Wall and Capsule	Capsular and extracellular polysacchrides	Alginate metabolism	0.668581	0.738541	0.0138325	0.0435344	0.0165725	0.0412467	0.0187408	0.04873	0.0369073	994	1975532	0.0503156	864	2235919	0.0386418	1170	2635357	0.0443963	408	1523618	0.0267784	848	1606468	0.0527866	1444	2831286	0.0510016	1014	2411050	0.0420564	2710	3644928	0.0743499	208	1811301	0.0114835	2258	2999919	0.0752687	925	3240296	0.0285468	2050	3755453	0.0545873	709	3239635
DNA Metabolism	DNA repair	DNA repair, bacterial DinG and relatives	0.670433	0.738992	0.098646	0.00246407	0.00371988	3.80678e-05	6.17733e-05	0.00155268	0.00339544	92	1975532	0.00465697	0	2235919	0	280	2635357	0.0106247	0	1523618	0	0	1606468	0	189	2831286	0.00667541	0	2411050	0	8	3644928	0.000219483	0	1811301	0	5	2999919	0.000166671	0	3240296	0	0	3755453	0	2	3239635
Clustering-based subsystems	Isoprenoid/cell wall biosynthesis: PREDICTED UNDECAPRENYL DIPHOSPHATE PHOSPHATASE	CBSS-83331.1.peg.3039	0.674191	0.741538	0.0206538	0.0436695	0.0315754	0.0433101	0.0104802	0.0518931	0.0277422	1239	1975532	0.0627173	830	2235919	0.0371212	316	2635357	0.0119908	0	1523618	0	0	1606468	0	1351	2831286	0.0477168	2055	2411050	0.0852326	2385	3644928	0.0654334	1500	1811301	0.0828134	1551	2999919	0.0517014	929	3240296	0.0286702	1156	3755453	0.0307819	1595	3239635
Phages, Prophages, Transposable elements, Plasmids	Pathogenicity islands	Vibrio pathogenicity island	0.674191	0.742335	0.0204134	0.0436695	0.0315754	0.0434332	0.0103983	0.0518931	0.0277422	1239	1975532	0.0627173	830	2235919	0.0371212	316	2635357	0.0119908	0	1523618	0	0	1606468	0	1351	2831286	0.0477168	2055	2411050	0.0852326	2385	3644928	0.0654334	1500	1811301	0.0828134	1551	2999919	0.0517014	940	3240296	0.0290097	1156	3755453	0.0307819	1595	3239635
Secondary Metabolism	Bacterial cytostatics, differentiation factors and antibiotics	Phenazine biosynthesis	0.688798	0.753557	0.1265	0.000200251	0.000129994	0.0103291	0.014505	0.00728843	0.0161279	0	1975532	0	7	2235919	0.00031307	6	2635357	0.000227673	5	1523618	0.000328166	4	1606468	0.000248993	10	2831286	0.000353196	6	2411050	0.000248854	3	3644928	8.23062e-05	0	1811301	0	967	2999919	0.0322342	0	3240296	0	6	3755453	0.000159768	4	3239635
Membrane Transport	Agrobacterium opine transport	Agrobacterium opine transport	0.688287	0.753803	0.0332903	3.99107e-05	3.9944e-05	2.78875e-05	3.38821e-05	4.55324e-05	3.5132e-05	0	1975532	0	0	2235919	0	1	2635357	3.79455e-05	1	1523618	6.56332e-05	1	1606468	6.22484e-05	0	2831286	0	2	2411050	8.29514e-05	0	3644928	0	2	1811301	0.000110418	0	2999919	0	0	3240296	0	1	3755453	2.66279e-05	0	3239635
Protein Metabolism	Protein folding	Peptidyl-prolyl cis-trans isomerase	0.68667	0.754453	0.0537904	0.225918	0.0800614	0.236347	0.021547	0.262254	0.0637777	4832	1975532	0.244592	7200	2235919	0.322015	1969	2635357	0.0747147	2282	1523618	0.149775	3017	1606468	0.187803	5135	2831286	0.181366	7490	2411050	0.310653	8904	3644928	0.244285	5761	1811301	0.318059	7126	2999919	0.23754	9065	3240296	0.279758	7867	3755453	0.209482	7399	3239635
Membrane Transport	ECF class transporters	ECF class transporters	0.688158	0.754468	0.112223	0.0175787	0.0256831	0.00376833	0.00302699	0.0064746	0.00909019	723	1975532	0.0365977	12	2235919	0.000536692	1934	2635357	0.0733866	14	1523618	0.000918865	13	1606468	0.000809229	1263	2831286	0.0446087	2	2411050	8.29514e-05	12	3644928	0.000329225	17	1811301	0.000938552	57	2999919	0.00190005	48	3240296	0.00148135	97	3755453	0.00258291	65	3239635
Clustering-based subsystems	Bile hydrolysis related cluster	Bile hydrolysis related cluster	0.690479	0.754589	0.00303091	0.00666304	0.00943188	0.00665409	0.00425435	0.00569527	0.00817932	378	1975532	0.0191341	0	2235919	0	526	2635357	0.0199593	0	1523618	0	0	1606468	0	591	2831286	0.0208739	0	2411050	0	0	3644928	0	0	1811301	0	146	2999919	0.0048668	192	3240296	0.00592538	0	3755453	0	176	3239635
Clustering-based subsystems	TldD cluster	CBSS-354.1.peg.2917	0.687956	0.755055	0.066791	0.00518588	0.0132942	0.000527792	0.00118018	0.000397596	0.000889053	0	1975532	0	0	2235919	0	24	2635357	0.000910693	0	1523618	0	0	1606468	0	87	2831286	0.00307281	0	2411050	0	1556	3644928	0.0426895	0	1811301	0	95	2999919	0.00316675	0	3240296	0	0	3755453	0	0	3239635
Cofactors, Vitamins, Prosthetic Groups, Pigments	Tetrapyrroles	Heme biosynthesis orphans	0.694618	0.758304	0.0178863	0.00398782	0.00929781	0.00187825	0.00151947	0.00341051	0.00417357	0	1975532	0	0	2235919	0	8	2635357	0.000303564	0	1523618	0	54	1606468	0.00336141	4	2831286	0.000141279	0	2411050	0	1097	3644928	0.0300966	36	1811301	0.00198752	8	2999919	0.000266674	60	3240296	0.00185168	148	3755453	0.00394094	120	3239635
Protein Metabolism	Protein degradation	Serine endopeptidase (EC 3.4.21.-)	0.697153	0.760261	0.0307132	0.266606	0.0701552	0.243051	0.0289491	0.251374	0.0551942	4788	1975532	0.242365	7318	2235919	0.327293	3388	2635357	0.128559	4577	1523618	0.300403	3997	1606468	0.248807	5762	2831286	0.203512	8583	2411050	0.355986	8839	3644928	0.242501	6340	1811301	0.350025	7369	2999919	0.24564	9374	3240296	0.289295	9347	3755453	0.248891	7875	3239635
RNA Metabolism	RNA processing and modification	RNA methylation	0.711833	0.775443	0.0138883	0.0366164	0.0360538	0.0477987	0.032566	0.0445668	0.0541299	1315	1975532	0.0665643	11	2235919	0.000491968	2137	2635357	0.0810896	0	1523618	0	436	1606468	0.0271403	2407	2831286	0.0850144	0	2411050	0	2524	3644928	0.0692469	0	1811301	0	2765	2999919	0.0921692	682	3240296	0.0210475	2471	3755453	0.0657977	904	3239635
RNA Metabolism	RNA processing and modification	Ribonuclease H	0.713416	0.776342	0.0344456	0.00559666	0.00546272	0.00516926	0.00159337	0.00376226	0.00334275	237	1975532	0.0119968	46	2235919	0.00205732	249	2635357	0.00944844	240	1523618	0.015752	12	1606468	0.00074698	212	2831286	0.00748776	0	2411050	0	105	3644928	0.00288072	0	1811301	0	167	2999919	0.00556682	124	3240296	0.00382681	259	3755453	0.00689664	239	3239635
Phages, Prophages, Transposable elements, Plasmids	Plasmid related functions	F plasmid replication	0.717344	0.778136	0.042238	0.00237987	0.00355436	0.00124644	0.00236822	0.00104614	0.00233924	86	1975532	0.00435326	0	2235919	0	231	2635357	0.00876542	0	1523618	0	0	1606468	0	235	2831286	0.00830012	0	2411050	0	0	3644928	0	0	1811301	0	30	2999919	0.00100003	0	3240296	0	0	3755453	0	0	3239635
Clustering-based subsystems	Cluster containing CofD-like protein and co-occuring with DNA repair	Cluster containing CofD-like protein and co-occuring with DNA repair	0.717344	0.778961	0.042238	0.00237987	0.00355436	0.00124644	0.00236822	0.00104614	0.00233924	86	1975532	0.00435326	0	2235919	0	231	2635357	0.00876542	0	1523618	0	0	1606468	0	235	2831286	0.00830012	0	2411050	0	0	3644928	0	0	1811301	0	30	2999919	0.00100003	0	3240296	0	0	3755453	0	0	3239635
Cell Division and Cell Cycle	Control of cell elongation - division cycle in Bacilli	Control of cell elongation - division cycle in Bacilli	0.717048	0.779467	0.0588355	0.0191309	0.0152169	0.0125112	0.00739928	0.0132693	0.0116841	716	1975532	0.0362434	152	2235919	0.0067981	1084	2635357	0.0411329	185	1523618	0.0121422	89	1606468	0.0055401	1208	2831286	0.0426661	120	2411050	0.00497708	239	3644928	0.00655706	292	1811301	0.016121	572	2999919	0.0190672	181	3240296	0.00558591	221	3755453	0.00588478	196	3239635
Clustering-based subsystems	Cluster with phosphopentomutase paralog	Cluster with phosphopentomutase paralog	0.724244	0.784789	0.0376153	0.0247519	0.0278585	0.0188157	0.00552718	0.0302688	0.0220068	475	1975532	0.0240442	324	2235919	0.0144907	204	2635357	0.00774089	985	1523618	0.0646488	131	1606468	0.00815454	0	2831286	0	482	2411050	0.0199913	0	3644928	0	1516	1811301	0.0836967	487	2999919	0.0162338	616	3240296	0.0190106	522	3755453	0.0138998	807	3239635
Clustering-based subsystems	Maltose utilization cluster	Maltose utilization cluster	0.729573	0.789728	0.0187407	0.0698062	0.0397698	0.0713211	0.00894563	0.0796882	0.0289434	1582	1975532	0.0800797	1994	2235919	0.0891803	343	2635357	0.0130153	1696	1523618	0.111314	508	1606468	0.0316222	611	2831286	0.0215803	1311	2411050	0.0543747	3341	3644928	0.0916616	2453	1811301	0.135428	1919	2999919	0.0639684	2045	3240296	0.0631115	2651	3755453	0.0705907	2395	3239635
Carbohydrates	Organic acids	Propionyl-CoA to Succinyl-CoA Module	0.735917	0.794915	0.0222572	0.296975	0.070551	0.273324	0.0482292	0.289029	0.0708716	5494	1975532	0.278102	7455	2235919	0.33342	9430	2635357	0.357826	3876	1523618	0.254394	6593	1606468	0.410403	8441	2831286	0.298133	8365	2411050	0.346944	8368	3644928	0.229579	2970	1811301	0.163971	9423	2999919	0.314108	10566	3240296	0.326081	10326	3755453	0.27496	9191	3239635
Carbohydrates	Di- and oligosaccharides	Sucrose utilization Shewanella	0.737132	0.795388	0.0323437	0.00859228	0.0177304	0.00265563	0.00593816	0.0060462	0.0112459	1109	1975532	0.0561368	0	2235919	0	77	2635357	0.00292181	0	1523618	0	0	1606468	0	0	2831286	0	0	2411050	0	666	3644928	0.018272	0	1811301	0	478	2999919	0.0159338	0	3240296	0	0	3755453	0	0	3239635
Carbohydrates	Unknown sugar utilization (cluster yphABCDEFG)	Unknown sugar utilization (cluster yphABCDEFG)	0.735917	0.795754	0.0104888	0.0231556	0.00613775	0.0247203	0.00441914	0.0231441	0.00948256	337	1975532	0.0170587	541	2235919	0.0241959	583	2635357	0.0221222	446	1523618	0.0292724	395	1606468	0.0245881	464	2831286	0.0163883	497	2411050	0.0206134	644	3644928	0.0176684	661	1811301	0.0364931	776	2999919	0.0258674	511	3240296	0.0157702	1071	3755453	0.0285185	837	3239635
Carbohydrates	Polysaccharides	Cellulosome	0.750394	0.807995	0.0253364	0.148941	0.0648784	0.152297	0.0546183	0.130141	0.0459469	4874	1975532	0.246718	5729	2235919	0.256226	2067	2635357	0.0784334	2085	1523618	0.136845	1565	1606468	0.0974187	4980	2831286	0.175892	1815	2411050	0.0752784	6300	3644928	0.172843	1826	1811301	0.100812	5088	2999919	0.169605	8402	3240296	0.259297	3693	3755453	0.098337	3149	3239635
RNA Metabolism	RNA processing and modification	Queuosine-Archaeosine Biosynthesis	0.750394	0.808845	0.00584293	0.199246	0.0579801	0.193153	0.00785377	0.201578	0.0380824	4380	1975532	0.221712	5293	2235919	0.236726	3065	2635357	0.116303	3220	1523618	0.211339	2670	1606468	0.166203	3729	2831286	0.131707	4696	2411050	0.19477	6941	3644928	0.190429	5869	1811301	0.324021	5635	2999919	0.187838	6580	3240296	0.203068	7372	3755453	0.196301	6373	3239635
DNA Metabolism	DNA uptake, competence	Late competence	0.758012	0.81534	0.0602434	0.00730883	0.00987607	0.00338071	0.00289814	0.00350112	0.00674141	363	1975532	0.0183748	2	2235919	8.94487e-05	663	2635357	0.0251579	1	1523618	6.56332e-05	30	1606468	0.00186745	555	2831286	0.0196024	13	2411050	0.000539184	1	3644928	2.74354e-05	1	1811301	5.52089e-05	96	2999919	0.00320009	24	3240296	0.000740673	1	3755453	2.66279e-05	83	3239635
Membrane Transport	Protein secretion system, Type I	Type I protein secretion systems	0.763501	0.820383	0.0279128	0.0417841	0.0165232	0.0381384	0.0138036	0.0485756	0.0370226	994	1975532	0.0503156	864	2235919	0.0386418	1170	2635357	0.0443963	408	1523618	0.0267784	848	1606468	0.0527866	998	2831286	0.035249	1014	2411050	0.0420564	2710	3644928	0.0743499	208	1811301	0.0114835	1705	2999919	0.0568349	925	3240296	0.0285468	2050	3755453	0.0545873	702	3239635
Amino Acids and Derivatives	Lysine, threonine, methionine, and cysteine	Lysine Biosynthesis DAP Pathway	0.76626	0.822485	0.0297294	0.276926	0.0825076	0.271247	0.0257313	0.252022	0.0412234	4869	1975532	0.246465	8143	2235919	0.36419	4598	2635357	0.174474	5628	1523618	0.369384	3482	1606468	0.216749	4628	2831286	0.163459	5800	2411050	0.240559	11768	3644928	0.32286	7140	1811301	0.394192	7608	2999919	0.253607	9733	3240296	0.300374	10461	3755453	0.278555	9010	3239635
Phages, Prophages, Transposable elements, Plasmids	Phages, Prophages	Prophage lysogenic conversion modules	0.776114	0.831318	0.0612939	0.000710384	0.00135011	1.87965e-05	1.95964e-05	0.000688646	0.00153986	47	1975532	0.00237911	0	2235919	0	103	2635357	0.00390839	0	1523618	0	0	1606468	0	3	2831286	0.000105959	0	2411050	0	0	3644928	0	0	1811301	0	1	2999919	3.33342e-05	1	3240296	3.08614e-05	0	3755453	0	0	3239635
Cofactors, Vitamins, Prosthetic Groups, Pigments	Coenzyme B	Coenzyme B synthesis	0.77557	0.831606	0.0142824	3.1746e-05	4.61009e-05	4.80766e-05	5.02868e-05	4.27956e-05	7.95779e-05	2	1975532	0.000101239	0	2235919	0	3	2635357	0.000113837	0	1523618	0	0	1606468	0	2	2831286	7.06393e-05	0	2411050	0	0	3644928	0	0	1811301	0	0	2999919	0	0	3240296	0	0	3755453	0	4	3239635
Miscellaneous	Plant-Prokaryote DOE project	At2g23840	0.781897	0.834894	0.0730816	0.195965	0.0477078	0.166801	0.015685	0.213976	0.10388	4139	1975532	0.209513	3193	2235919	0.142805	6672	2635357	0.253173	3210	1523618	0.210683	2291	1606468	0.142611	7307	2831286	0.258081	3663	2411050	0.151926	5314	3644928	0.145792	4512	1811301	0.249103	4915	2999919	0.163838	5792	3240296	0.178749	5273	3755453	0.140409	5901	3239635
Nitrogen Metabolism	Ammonia assimilation	Ammonia assimilation	0.781897	0.835765	0.0729144	0.331149	0.0788554	0.370894	0.0474028	0.333996	0.0449862	4463	1975532	0.225914	8817	2235919	0.394334	6383	2635357	0.242206	4194	1523618	0.275266	3785	1606468	0.23561	11622	2831286	0.410485	9471	2411050	0.392816	15299	3644928	0.419734	6955	1811301	0.383978	11469	2999919	0.38231	14766	3240296	0.455699	11055	3755453	0.294372	11803	3239635
Amino Acids and Derivatives	Aromatic amino acids and derivatives	Chorismate Synthesis	0.781333	0.836035	0.0483188	0.0544864	0.0363747	0.048749	0.00538038	0.0397083	0.023825	384	1975532	0.0194378	1342	2235919	0.0600201	497	2635357	0.0188589	904	1523618	0.0593325	589	1606468	0.0366643	617	2831286	0.0217922	1511	2411050	0.0626698	2533	3644928	0.0694938	2574	1811301	0.142108	1573	2999919	0.0524347	1603	3240296	0.0494708	1727	3755453	0.0459865	1878	3239635
Metabolism of Aromatic Compounds	p-cymene degradation	p-cymene degradation	0.785451	0.837815	0.0226011	0.000314317	0.000828804	0.000322396	0.000720899	0.000660216	0.00144178	0	1975532	0	0	2235919	0	70	2635357	0.00265619	0	1523618	0	1	1606468	6.22484e-05	0	2831286	0	0	2411050	0	0	3644928	0	2	1811301	0.000110418	0	2999919	0	0	3240296	0	0	3755453	0	0	3239635
Carbohydrates	Monosaccharides	Fructose utilization	0.794061	0.845237	0.0967217	0.0325181	0.0436267	0.0124257	0.0180452	0.0112205	0.0159544	2350	1975532	0.118955	0	2235919	0	2217	2635357	0.0841252	0	1523618	0	0	1606468	0	2019	2831286	0.0713104	0	2411050	0	666	3644928	0.018272	0	1811301	0	623	2999919	0.0207672	0	3240296	0	0	3755453	0	146	3239635
[truncated: 63 more rows]
[truncated: 25 more columns]
